# Supplementary material for: A cross-study transcriptional patient map of heart failure defines conserved multicellular coordination in cardiac remodeling
Source: Nat Commun. 2025 Oct 31;16:9659. doi: 10.1038/s41467-025-62219-6 (PMC12579254; doi:10.1038/s41467-025-62219-6)
Supplement: Supplementary file 4 — Supplementary Dataset 2 [file 41467_2025_62219_MOESM4_ESM.csv]

cell_type	gene	mean_LFC	adj_Fisher_p
CM	PPP1R3A	7.828877429303102	0
CM	SMPX	6.628634139327095	0
CM	C10orf71	7.344643332042554	0
CM	SLC5A1	7.3667933520660025	0
CM	ASB15	7.96874762956106	0
CM	SLC4A3	6.697138718818407	0
CM	PPP1R14C	7.249388070528308	0
CM	ART3	7.3156625468860526	0
CM	KLHL31	7.863087155191482	0
CM	LINC01428	8.02438884525682	0
CM	CYP2J2	7.955642397075158	0
CM	ADGRL3-AS1	7.703279534974997	0
CM	SMYD1	7.70264739719828	0
CM	GABRA4	7.4874775344217515	0
CM	FBXO40	7.660381131815001	0
CM	RPL3L	6.742411418572362	0
CM	KCNH2	6.405723628154499	0
CM	LMOD2	6.920006681210463	0
CM	TRIM54	7.473276031959854	0
CM	MYLK3	7.804224658561747	0
CM	SGCG	7.805437052025243	0
CM	TRIM63	6.84634557122834	0
CM	CFAP61	7.568077162920616	0
CM	ALPK2	7.896098212844533	0
CM	TNNT1	6.979370807110918	0
CM	MLIP-AS1	8.068647497943703	0
CM	LINC00881	7.4880397070579505	0
CM	POPDC2	7.009459403843409	0
CM	RALYL	8.022957257582252	0
CM	ASB18	7.9772344536471564	0
CM	SPHKAP	8.085702500612486	0
CM	VWC2	7.706667432138109	0
CM	MYOM3	7.375636526454997	0
CM	CLGN	6.374855682332603	0
CM	MYPN	7.7431961471505915	0
CM	GABRB1	6.897107483625637	0
CM	CHRM2	8.180167873627617	0
CM	NRAP	7.200534510930875	0
CM	SLC2A12	6.828227884885079	0
CM	TRIM55	7.517060570943355	0
CM	SCN5A	7.297643178824981	0
CM	ADPRHL1	6.798305235468783	0
CM	MTUS2	7.0236211381906735	0
CM	USH2A	6.717771997174846	0
CM	SNRPN	6.964155923747174	0
CM	MIR1-1HG	7.051753373370966	0
CM	MYH7B	7.169935691366859	0
CM	MYOZ2	7.528084600499314	0
CM	COBL	6.529925297123651	0
CM	SLC27A6	6.521457481172646	0
CM	CAMK2B	6.515120766253386	0
CM	TMEM182	6.667288661104604	0
CM	MYOM2	7.536746467755855	0
CM	EGF	6.88406397719101	0
CM	CTNND2	6.774149109507551	0
CM	TECRL	7.865064063862109	0
CM	TRDN	7.468294887235236	0
CM	TENM2	7.329257555316383	0
CM	ADRA1A	7.056485929165387	0
CM	PPP1R1C	7.559736778163023	0
CM	MLIP	7.998851117545304	0
CM	ESRRG	7.682751877231728	0
CM	MYBPC3	7.094244918348458	0
CM	CDH2	7.83786913814181	0
CM	LRRC39	6.53858622256068	0
CM	TMEM178B	7.182472086783696	0
CM	MLF1	6.514737458228505	0
CM	FSD2	6.714231107126736	0
CM	MPP3	6.400529295972124	0
CM	TTN	5.974225549364668	0
CM	ACTN2	7.153127017589151	0
CM	PPM1K	6.273947365236177	0
CM	PACRG	6.6718391422210654	0
CM	FHOD3	7.290223952375974	0
CM	TTN-AS1	5.941731875968116	0
CM	ANO5	6.92125780019114	0
CM	KLHL7	4.661251107200676	0
CM	LMO7	5.580732506781747	0
CM	PERM1	6.366912074968145	6.67e-322
CM	BDNF	6.587911217122518	1.04194e-319
CM	MIR133A1HG	7.518280902734195	8.1805e-319
CM	CRYM	6.020699167238372	9.461462e-317
CM	BCO2	5.408183759285753	7.61925347e-316
CM	STK33	7.255409044239785	1.886780577e-314
CM	LINC01460	6.403113879331205	1.2258991427e-313
CM	DOK7	6.107004554130174	1.580187607484e-312
CM	PEBP4	6.136173371794933	1.4387990838187e-311
CM	SYNDIG1	6.430031998941062	5.165430617871e-311
CM	SLC41A1	5.254310139019286	1.0253874302694e-310
CM	FGF12	7.625982173532423	1.6822636502942e-310
CM	CMYA5	6.2653486373486365	3.1653598090236e-310
CM	TXLNB	6.324588703539074	3.1704694450389607e-307
CM	GREB1L	6.186639861264114	1.16186565122555e-306
CM	HSPB7	6.5238007611482836	8.431066357192126e-306
CM	GCOM1	5.913200712845814	1.590901366894797e-302
CM	PKP2	6.659708777961852	6.70386604352387e-301
CM	LRRC2	6.735603077532277	2.9075809132619506e-300
CM	CKMT2	6.6495977828637685	5.845135676588432e-299
CM	RBM24	7.161553510225464	6.918586878006175e-299
CM	FHL2	6.921017626043564	7.017171318782128e-299
CM	PAIP2B	5.750526712733795	1.015876013098354e-298
CM	NNT	3.3496326653940476	1.1873186119186852e-296
CM	GAS2	6.034179017930626	3.437754406510806e-294
CM	GOT1	5.513437247211272	1.2977097408651505e-293
CM	CXADR	5.664276294806896	1.5406202756595933e-293
CM	UGT2B4	7.230184048820633	8.895443827239664e-292
CM	PRKAA2	6.753892390096181	1.0580580148536547e-289
CM	DPF3	6.689126064966889	1.7044753317818707e-289
CM	RBM20	7.091209952665311	2.416643204022273e-288
CM	PPARGC1A	7.000921814770636	1.198780118590432e-287
CM	RYR2	6.572266896405127	1.1459349306016062e-286
CM	STRIP2	5.491110805998115	2.0038048635594561e-286
CM	RNF207	5.851281016081634	5.034366968962421e-286
CM	TYRP1	5.862503099572898	6.11144856985732e-286
CM	MPC1	4.925422386774622	1.0297513839634974e-282
CM	TNNT2	6.297634037371088	4.4590718283901425e-282
CM	SYDE2	5.849149195370423	1.9973389385457638e-281
CM	MDH1	5.742432633916206	3.552402861083391e-281
CM	UNC45B	5.951482789377488	1.1264277318919928e-276
CM	USP13	4.596304160523772	2.3882564528551117e-275
CM	NNT-AS1	4.4816884422952326	5.579311297775853e-275
CM	MARCH11	7.476445735399347	2.6291359558436847e-274
CM	HOOK2	3.6871685939636807	9.107174758896004e-274
CM	LINC01151	8.290817413463792	3.499261106408927e-272
CM	PKIA	5.7473987695431745	4.3443439361565654e-272
CM	PDE4DIP	5.069302910730383	8.541662094175273e-271
CM	EPB41L4B	5.346680037115512	1.2518539503038676e-269
CM	DPY19L2	6.991899060086247	1.5266553775054735e-268
CM	UBE2QL1	5.580166773602048	3.0138292533910245e-268
CM	HSPB3	5.770138673528807	1.4401478304086351e-267
CM	ATP1A3	7.066946080295791	8.497640045909189e-267
CM	GPA33	5.9607657182480915	1.1472137989723754e-266
CM	AC009264.1	8.075224092727092	9.08569228366127e-266
CM	GMPR	5.237457303075091	3.531114929972972e-264
CM	KY	5.779015358829806	5.030088191903123e-264
CM	KCNIP2	4.316571358468937	7.579878216199271e-264
CM	TBX5	6.381842644960408	4.26564121983312e-263
CM	FITM2	4.446245185021088	7.17735121104968e-262
CM	C14orf180	6.282555114154326	3.623207185805932e-261
CM	OBSCN	5.900501143708403	5.378466783883775e-261
CM	MAEL	5.976570902827492	5.414413658129119e-260
CM	FGF9	5.608748817809297	2.647336792790561e-259
CM	CORIN	5.7992425362887445	6.127553925508364e-259
CM	SLCO5A1	6.311524293948239	1.2856379885351724e-257
CM	ASB11	5.591385930976185	3.17008701965705e-257
CM	NKX2-5	4.980678894622446	6.1372037008684845e-257
CM	NMRK2	5.952726595223333	9.475973985072077e-257
CM	LINC02502	7.087400596725616	5.735890034382612e-256
CM	PGM1	4.449908300292385	1.2818414994860174e-255
CM	ASB10	6.095529099044644	1.5533623880738294e-255
CM	MYH14	5.605876301232349	3.4549551323764786e-255
CM	SMYD2	5.128791269707592	5.9115026255524355e-255
CM	CADPS	6.386584821932385	2.5565202874811362e-254
CM	POPDC3	5.5600815835806605	2.770193732345628e-254
CM	FRMD5	4.238148807957046	5.661504290211361e-254
CM	EIF1B	5.008653981751523	1.300668448716675e-253
CM	B4GALNT3	5.74223591092795	1.9347343276212484e-253
CM	LMOD3	5.352730020443937	8.440203308117229e-253
CM	XIRP2	5.285715532634994	9.493531310514473e-252
CM	FABP3	6.200085947048179	1.5134324931087012e-251
CM	WDPCP	2.5268735078444817	3.7288705515748876e-251
CM	MRPL15	4.982133972555319	4.935266365813366e-251
CM	EXOC6B	3.375013062958304	2.340721403009566e-250
CM	LINC01170	5.887072882253916	4.7897154583045275e-250
CM	PTPN20	5.787925719332471	4.9063993133269815e-250
CM	CSRP3	6.198098315713928	2.609157942744482e-249
CM	SLC16A1	4.665287685764465	2.8224331441056993e-248
CM	MRAS	4.600748870762768	5.611124255329729e-248
CM	TMEM116	4.8296689314930745	5.749616067739319e-248
CM	SYNPO2L	5.340917957182272	1.3504231640140626e-247
CM	ANKRD1	6.426612588678337	1.702794130428511e-247
CM	HOMER1	5.149140508590726	2.7136408570244508e-247
CM	LINC02552	7.9460591323054315	1.3523188743767843e-246
CM	LINC01954	8.33758369624886	2.6110405689074953e-245
CM	PLIN5	5.735937406953817	8.942907485859243e-245
CM	GLRB	5.590303990668856	9.345312378722857e-245
CM	LINC02248	8.122035531617655	9.466149416646384e-245
CM	TOM1L2	2.3022631797611464	1.6044010881638872e-244
CM	LIN9	3.871513351403631	2.4722594562699237e-244
CM	KCNA4	7.3166365865888405	9.170480915690673e-244
CM	EXOG	3.3225946963731876	3.5057543414000617e-243
CM	ABCB4	5.201148885895122	1.6456120411524018e-242
CM	ANKRD9	4.698338039786879	2.668291972192118e-242
CM	PYGB	3.5212652372171123	1.0685009346920958e-241
CM	COL19A1	5.356959871747126	2.9136601926983222e-241
CM	FAM160A1	7.721157344405562	3.980396229957215e-241
CM	FYB2	8.49051283961993	6.449933454840336e-241
CM	C15orf41	7.0245364478857	1.0080875345514897e-240
CM	CAVIN4	6.888578342977495	2.647492985338163e-239
CM	LINC01505	5.543589001401256	5.109463984966251e-239
CM	KIF21A	5.6421315604345565	1.744426724344498e-238
CM	EEF1A2	5.250601700834616	1.3463338555062502e-236
CM	COLEC10	5.7197742176773065	1.7061142858980016e-236
CM	SH3GL2	5.479323723302235	4.4688699522298635e-236
CM	NAV2-AS2	5.179644402087039	5.410734474453474e-236
CM	DUSP27	7.381874467668002	2.5990768620988974e-235
CM	MYO18B	6.304008183979761	3.364229271233985e-235
CM	TRPM7	2.4570748283618586	1.0094398773853698e-234
CM	HADHB	3.6094009380500487	3.988450914140221e-234
CM	AC009878.2	8.372512833289544	6.954024763692924e-234
CM	SLC6A13	5.175500108936182	2.4564967208511707e-233
CM	DSP	5.543612851731184	6.146722757393319e-233
CM	FBN2	5.344433620624711	1.4605110583473862e-232
CM	SLC25A36	3.777264340673391	3.215834618986754e-232
CM	USP28	4.06334489983742	8.521274302670997e-232
CM	LINC01880	7.683046766117377	1.498292895712197e-231
CM	CLCN3	2.3768805878367143	1.8304526315063518e-231
CM	LINC02253	6.734453598505778	2.7011680116367203e-230
CM	RRAD	5.500895757934391	4.831108363458213e-230
CM	TRDN-AS1	8.685977789108712	4.98796588026829e-229
CM	ACO2	3.3290324101681548	6.116284573482171e-229
CM	LRRFIP2	2.6989096404931967	7.42392468965955e-229
CM	MOGAT1	4.986892334154589	9.593383979043409e-229
CM	BRINP3	5.402727070857638	1.3049989800454714e-228
CM	ANKRD2	6.431485070266159	1.7730870575933164e-228
CM	PPP2R3B	3.635022303002975	2.4656683095596248e-228
CM	SLC22A5	4.347840012348278	5.151275652544429e-228
CM	HS6ST3	5.409475216506473	9.313527193510486e-228
CM	NDRG4	5.596455241837844	1.5314939084552923e-227
CM	COQ10A	4.750660016349989	1.1517076660803464e-226
CM	MFN2	3.635297031250808	1.2052213233214426e-226
CM	ST8SIA5	5.040313698911206	4.018866490306034e-226
CM	HAND2-AS1	5.658823896330061	8.609397885183432e-225
CM	AC002057.2	10.005204003978825	9.844648419834518e-224
CM	VSNL1	5.2792960458994695	3.2386567347010124e-223
CM	LINC02254	6.715048632016616	9.589417323959088e-223
CM	AL158038.1	10.588488435331866	2.403562286622423e-222
CM	APOB	5.097200645714297	3.8908128545235674e-221
CM	IDH3A	3.1822400532258275	4.31379935508993e-221
CM	EYA4	5.83713765614039	6.625366330684808e-221
CM	NDRG3	3.4797144421363058	7.178615028184346e-221
CM	ZNF536	4.686845129751762	2.1566657199880488e-220
CM	LAPTM4B	4.402238048000893	3.370598604979515e-220
CM	ZBTB43	2.758993970242739	5.58838779424128e-220
CM	AC040174.1	10.459709218877052	8.24400454913246e-219
CM	SGCD	6.085878417385605	3.481566486047393e-218
CM	PDLIM5	4.665004689921837	3.743170340873143e-218
CM	GBX1	6.0130590434173525	3.4566003941971273e-217
CM	IDI2-AS1	4.413643785114959	3.864467749748886e-217
CM	ARIH2	2.0971225206682393	3.751906985686672e-216
CM	STARD7	3.2062549194986705	8.100247112856638e-215
CM	RAMP1	5.3874619455958435	1.2951999427149714e-214
CM	IRX6	6.883912429697284	6.737605344713244e-214
CM	MYOT	4.435734671721747	1.3047894615137112e-213
CM	PALLD	5.168653909170676	4.860557508068284e-213
CM	OPLAH	4.453864657333383	1.0177771564972543e-212
CM	CCSER1	5.280747812967652	2.2801715279228022e-212
CM	TRAK2	2.7426510725604563	2.713242910919546e-212
CM	SRPK3	4.980791533524245	2.72293681940008e-212
CM	ZNF91	1.921507322071942	4.6850412886255134e-212
CM	DAPK2	5.464607227939283	5.387717670620926e-212
CM	NCAM1	6.131327408401301	7.160462948260253e-212
CM	TM7SF2	4.0785099447041535	8.328043124105445e-212
CM	METTL11B	6.572990736424492	9.902073876100621e-211
CM	RORB	4.968899942650929	1.146293439624635e-210
CM	MACROD1	2.8577941399865603	2.051257374505434e-210
CM	PFKM	4.626531715333369	2.3069919438364945e-210
CM	EPS15L1	1.497347421001722	2.86951258250374e-210
CM	FLNC	4.965004346410635	3.60789470738252e-210
CM	ABRA	5.365956908637605	5.8378811076503285e-210
CM	MGAT4C	5.156258132960534	3.131757958695857e-209
CM	XIRP1	5.2285309382456795	4.202967227929589e-209
CM	GPR22	4.780641125345946	4.767159768216392e-209
CM	NHLRC2	2.473728443098108	6.815596057755375e-209
CM	FGF12-AS1	5.824601611257759	2.2408708079705936e-208
CM	ACOT11	5.486147644393213	6.808974494681222e-208
CM	PLAG1	4.333773895545307	7.666976100392539e-208
CM	NEK10	4.395861856277594	1.2371421081106101e-207
CM	STRN	2.1564328377629125	1.133665761735569e-206
CM	LRRC53	7.163558279597218	2.0298056195089554e-206
CM	AL513487.1	10.398924088473127	1.1869103962688505e-205
CM	UBE2O	1.8285157044380216	1.9696849243423648e-205
CM	CHCHD3	2.3099691268363234	3.1868220186226168e-205
CM	MYL7	5.569342576126093	4.791468092889385e-205
CM	AFG3L2	2.6201553917519456	2.512918402198671e-204
CM	AC090348.1	10.981982164644943	3.2135686000046394e-204
CM	TTC39A	4.130559329776461	1.4805275817288664e-203
CM	ATRNL1	4.538758363665089	2.015472311682222e-203
CM	PPP1R42	4.101514825393338	8.617940353963837e-203
CM	MAPK4	5.4664048466518995	1.5419011171793034e-202
CM	SLC29A2	4.4727941967960465	2.6340940892065105e-202
CM	TMEM65	3.569719667546625	3.2446347618222666e-202
CM	PCDH7	5.085720442233692	2.2211225020025414e-201
CM	PLIN4	4.242916473343058	3.1800014771348217e-201
CM	HAND2	4.78931600118209	7.546174972157048e-201
CM	SFXN4	3.0770198091347623	1.3039639525709385e-200
CM	AC117464.1	10.581694088594626	2.6570353031287947e-200
CM	NEK7	2.0216955692131493	2.752726988776522e-200
CM	CEP85	4.135251765504812	7.435870017917339e-200
CM	THSD4	5.3418107442381695	8.261742576228413e-200
CM	LINC02269	7.275958980972965	2.771599451136296e-199
CM	SH3BGR	4.635730229320592	5.347463485545047e-198
CM	LINC02334	6.6468647779780605	8.672422103984441e-198
CM	KCND3	5.466139253719467	1.2753203995135572e-197
CM	VWA8	2.963466935337149	1.9296803601593003e-197
CM	DTWD2	3.7595910122455645	2.40196887402014e-197
CM	EYA1	5.195235329205367	2.788103841743913e-197
CM	GTF2IRD1	3.404041237073413	4.570146691066298e-197
CM	VLDLR-AS1	5.277196811659158	4.91828531570983e-197
CM	COX10	2.64235502630052	9.457946042256665e-197
CM	C3orf52	4.582655464552979	2.2585654404002546e-196
CM	KLHL24	3.0645483927065604	2.7490623960992813e-196
CM	VAT1L	4.411038813081685	5.9484048795250485e-196
CM	NEXN	5.148829123987745	6.02270951294273e-196
CM	PPP1R3C	4.982369279154457	8.173983354842047e-196
CM	MYOM1	5.635557051520808	1.4920240338817226e-195
CM	CFAP77	3.718190101662577	5.110831678934685e-195
CM	AC021134.1	9.65045510413197	2.1436451761119032e-194
CM	CRADD	2.3565230352540145	2.5132706306691588e-194
CM	CXXC4	5.299417392040654	1.2872222946389216e-193
CM	B3GLCT	3.068129098941207	2.364946089210065e-193
CM	CPNE4	4.525044751835115	2.9660506143613935e-193
CM	HPR	4.772496834649721	5.082374869952894e-193
CM	ABCB7	1.5493444746785776	7.367959682811073e-193
CM	TRMU	1.7082724045932816	1.6269817781168452e-191
CM	MYH6	6.126244822806528	2.914751751763553e-191
CM	F3	4.423424025788538	3.885768365459305e-191
CM	COQ9	3.1128155869766134	4.077042788753155e-191
CM	CAV3	4.069818636509444	6.946325293531168e-190
CM	ZPBP	6.133751053979805	8.162913317693451e-190
CM	TACC2	4.965586708492897	2.9876377580749298e-189
CM	AGBL4	4.004595465704164	4.741794346264705e-189
CM	GALNT17	6.956785089811169	7.033520239745673e-189
CM	GPD1L	4.07294164612689	1.1641683694702174e-188
CM	HADH	3.4783761075461084	1.5908484626915412e-188
CM	ALPK3	4.691041770089486	2.2745054894826702e-188
CM	ILDR2	5.3583403612832905	3.5029410601059126e-188
CM	ESRRB	4.54797079388305	4.2970793424524755e-188
CM	SLC16A1-AS1	2.3178573019215354	4.924242625789383e-187
CM	AC018464.1	10.683306159877823	5.277018818221679e-187
CM	DNAAF3	6.8639221371330805	6.685001806571956e-187
CM	RILPL1	2.8363361520347534	1.0978075888448801e-186
CM	CASZ1	4.980075806710469	1.8505314890598533e-186
CM	HADHA	2.38010016888955	7.8647086788963e-186
CM	PLN	5.8308740661547915	8.699342348455662e-186
CM	PFKFB2	4.412665277508141	9.440958041057979e-186
CM	FN3K	3.8662049273773147	1.018073871555086e-185
CM	TNNI3	5.304138328107425	1.219015200703745e-185
CM	SLC16A7	4.062113325026894	2.5303001213565922e-185
CM	MYH7	4.418665201267124	3.3320648981119654e-185
CM	LINC02232	6.533825268681863	1.3122690558148768e-184
CM	PPP1R16A	3.1998759581659857	1.61129206382086e-184
CM	XPR1	3.7165721912648872	2.2970211862401847e-184
CM	TDRD3	1.693410151043506	3.066264924250051e-184
CM	LINC00880	4.596183603253434	1.0238425091275372e-183
CM	DECR1	1.9022419444443983	1.1555597288198696e-183
CM	ATP1B1	4.247909566292041	1.1661182596063554e-183
CM	LPAR3	4.89866003028467	1.5387116402045346e-183
CM	KBTBD12	5.102070610831258	3.506684660162522e-183
CM	ATP2C1	1.7903896304993796	5.085081109342606e-183
CM	SH3RF2	4.893363932764001	1.888445237556073e-182
CM	SNTA1	4.230924382325582	2.1791890566050417e-182
CM	DUSP26	4.566201887313962	6.802998963565984e-182
CM	PCLO	4.932366936662039	8.825922391667116e-182
CM	FBXL17	1.728405873885575	1.3359858577853972e-181
CM	ST7	2.5033130550724887	2.635890617626944e-181
CM	DLAT	3.1527098721070317	2.677131129090409e-181
CM	LDB3	5.339591194101482	1.5571694607668916e-180
CM	NDUFAF5	1.923604640273167	3.862657126988665e-180
CM	SDHA	2.2201121063459572	4.804381068246691e-180
CM	GPAT3	4.958709930464417	6.405286635426237e-180
CM	SLC22A4	3.8424052673826914	6.750804637915695e-180
CM	F5	4.408260787348921	3.212266328089959e-179
CM	BCL2L13	1.8539960885003812	1.5800678649731433e-178
CM	PLCXD3	5.250373254329108	9.965810620424316e-178
CM	SLC7A6	3.1571700983755226	1.1681990059275612e-177
CM	DCUN1D2	2.6182650941251793	7.626229979681504e-177
CM	BZW2	3.3547435897741713	1.0964872908685576e-176
CM	SLC25A4	5.293913604884302	1.3489055012278882e-176
CM	CTXND1	5.941453409907115	3.0873321845680835e-176
CM	FAM180A	4.629740066715107	3.504697351502757e-176
CM	KCNJ2	4.4043181753175515	9.539238085634269e-176
CM	TRIQK	3.406665884804076	1.1152652427565028e-175
CM	PLPP7	3.841413583255199	1.3698951576446578e-175
CM	PPP1R9A	5.0655804806432965	1.958378787270875e-175
CM	FLNC-AS1	6.108152314752686	2.3793089636588287e-175
CM	TMEM67	3.226115463449167	5.621104647117398e-175
CM	ENO3	4.039064779972719	5.850486213679657e-175
CM	CKM	5.022952122633332	1.1556532307197842e-174
CM	BVES-AS1	4.378445609418544	1.2878421944445046e-174
CM	AL355596.1	9.75731144112846	1.3764495692454684e-174
CM	HHATL	9.212863769229758	3.814768804710791e-174
CM	HSF2	2.304668865451192	5.25684370542064e-174
CM	MYL3	5.7091808328180775	8.523973358618154e-174
CM	CHPT1	3.6228302488518267	1.237170946027714e-173
CM	NEBL	5.412605676031155	1.5160256417715623e-173
CM	ATP2A2	3.674967334713322	1.5416877355651558e-173
CM	LINC02137	6.4534948632698	3.0912245706696653e-173
CM	AC007381.1	9.291643876066214	3.783549876166488e-173
CM	ADAL	2.6052014346413337	7.165227248406674e-173
CM	PHKG1	2.6976252243937004	7.614839602707764e-173
CM	SLC6A8	4.259373868051805	9.722508937195869e-173
CM	LINC01182	4.374458765784196	9.81300633150521e-173
CM	AC006333.1	8.717145848474818	2.0737853451372506e-172
CM	SORBS2	5.495029616486338	3.800194101225756e-172
CM	WNK2	5.210378418975217	7.638809382674085e-172
CM	ABCC8	4.160518668477334	1.8785808585468615e-171
CM	AIG1	3.0258214691635814	3.3272213707097204e-171
CM	ETFDH	3.0807340768085463	3.770454331093334e-171
CM	AC011369.1	9.30757820491016	4.606526898983487e-171
CM	DES	4.330464344183335	4.809428879944517e-171
CM	PANK1	4.312789709682115	1.6785818362264843e-170
CM	MRPS25	2.4295710169087963	2.6366769735692317e-170
CM	DCP1B	3.2119467518469547	4.4390767842390216e-170
CM	AC011351.1	9.565147440646236	4.7556017374360504e-170
CM	AGL	2.708122400936301	5.17811722136375e-170
CM	XPO4	1.47173097862735	5.598155607304466e-170
CM	TUBE1	3.419121850227211	5.809523560229283e-170
CM	AL451069.1	9.336561902108258	2.92356359661961e-169
CM	MAST2	2.338107977968704	1.013987923839974e-168
CM	GRK4	3.1704413368822846	4.053830259711884e-168
CM	TMEM71	5.05357270912358	4.487190339067755e-168
CM	MICAL3	3.2080885318394277	7.473856731762935e-168
CM	SLC8A1	4.60347815341811	1.998957748791878e-167
CM	MAPT	3.708075591016746	2.6243021199661507e-167
CM	VLDLR	4.154563832292576	3.9630587813156096e-167
CM	GPT	4.597545133957512	4.8138728109581434e-167
CM	KIF9-AS1	2.3614184282920516	9.293292721225005e-167
CM	SFRP1	4.321008696843917	9.296920872979825e-167
CM	TBC1D4	3.610256082751577	9.53575626838665e-167
CM	PERP	3.8849128985449166	2.005519523649281e-166
CM	SDC4	4.103397056163689	2.6880852365401846e-166
CM	DNAJC5G	5.412010357675609	3.2405218091539464e-166
CM	HSPB8	4.244074296599982	3.595049925701643e-166
CM	TMEM164	3.356756635447273	4.055882932354686e-166
CM	TMEM168	1.593098367587571	1.524198444599326e-165
CM	CPEB4	3.6986513338680416	3.076025317843348e-165
CM	SGPP2	4.411253681646405	3.1863024910564987e-165
CM	PPP1R12B	4.0901322552010555	1.0005059235807134e-164
CM	BVES	3.8578429784885175	1.2879099276072077e-164
CM	EXTL3	2.494620055135696	2.134554269427754e-164
CM	EFNA5	5.239447197980984	3.1875042091246705e-164
CM	PACRG-AS3	5.747498890908488	1.2270490062053805e-163
CM	RBM28	1.6315813447442065	3.204029913094263e-163
CM	SMIM8	2.3610380523614083	3.37418966448999e-163
CM	SLC8A1-AS1	4.668926938440174	6.132471094073713e-163
CM	ERBB4	5.489697965055909	6.940942085279439e-163
CM	PPFIA4	4.019272799622783	1.5348715231866437e-162
CM	CLUH	3.006564420631105	1.2063204212964265e-161
CM	PAM	2.741195059231969	1.4136845827577757e-161
CM	PPM1K-DT	5.599628652120524	1.6223921605911267e-161
CM	HOGA1	8.433980486896544	2.0518389508869097e-161
CM	PCNT	1.9163272135337643	8.384239499929324e-161
CM	MFSD11	1.8965986732607418	9.233216507158126e-161
CM	ZNF106	2.687999868093132	3.349963938262168e-160
CM	ROGDI	3.3673379465765616	4.074773018436709e-160
CM	UBE2H	1.991421681780845	5.226761290208437e-160
CM	IGSF11	3.4895839630971017	1.5483103226211991e-159
CM	AC138305.1	10.350955967498944	1.6821946165204302e-159
CM	MLYCD	2.7452404025387076	2.8514830157520414e-159
CM	PHKA2	2.32394151956962	4.026722680498437e-159
CM	MAPKAPK2	2.1100253812166025	4.0682767107694723e-159
CM	ADAMTS7	3.5591711369467864	5.540351561659518e-159
CM	GLYR1	1.0811787401594335	9.211050162335128e-159
CM	CSRP3-AS1	5.601764258126577	1.3048859712752284e-158
CM	ACSS2	2.3787472866206127	1.4085190308334462e-158
CM	ASB14	3.178811041258615	2.134617210130882e-158
CM	ADRB1	4.260858872881899	2.2947671976380843e-158
CM	MAOB	4.365167679891406	4.2732564986490916e-158
CM	LINC02362	5.366957675198422	4.3036311686907595e-158
CM	ABHD18	2.474138124605345	6.304928144679733e-158
CM	PLBD1-AS1	3.9091441249006884	1.3942676694658938e-157
CM	MRS2	2.010161155937291	1.977557395899483e-157
CM	AL591178.1	7.226725219240185	2.6234229136176983e-157
CM	RICTOR	1.5448573826042595	2.6547652205597463e-157
CM	RETREG1	6.052916740284069	3.402937257714485e-157
CM	USP2	4.800979031959615	3.403804481244927e-157
CM	RP11-532N4.2	6.677395020217151	5.078582166810847e-157
CM	SLC20A2	2.253155440079653	6.851418411388652e-157
CM	DSG2	4.295606063461731	1.6398256430843521e-156
CM	LRRC20	3.173479124299056	3.303524589818955e-156
CM	NDUFA10	1.6174641555394693	5.566105653847954e-156
CM	GRXCR2	6.657934600434922	7.143371619974044e-156
CM	LINC00923	4.868361266752565	1.945196618408072e-155
CM	CLIC6	4.0917568702555815	2.833985606197931e-155
CM	IP6K3	5.307682448577404	3.736024383653427e-155
CM	IRAK1BP1	2.3835015126719665	8.890981422931322e-155
CM	AC087457.1	8.498786888464664	1.3736904379487378e-154
CM	CES2	2.204480110155902	1.4451625594773643e-154
CM	PPARA	2.0591662493339618	3.311247686171205e-154
CM	ACYP2	1.7054321808678221	8.191215827450485e-154
CM	AC092353.1	9.275511727082597	9.977003375449913e-154
CM	SLC25A30	3.489020780272361	1.2119679585216944e-153
CM	GBF1	1.0754687100635993	2.351332985931645e-152
CM	TMEM245	1.7825907967106016	2.8766285849973165e-152
CM	AC026689.1	7.718263625698511	3.0859228964623322e-152
CM	AC106793.1	8.335926338794351	5.2322620917031075e-152
CM	MRRF	1.6451641649632767	1.341359018442429e-151
CM	DDO	3.914562288622526	1.6968621776261092e-151
CM	PPP1R13L	3.554878212387268	2.077170579419448e-151
CM	HSDL2	2.8206351176573414	2.2393776853712077e-151
CM	SLC25A20	2.8768633363778093	2.572891403472831e-151
CM	SMCO1	5.335430850410189	5.461238854809782e-151
CM	MED9	2.3744824419903443	5.8581632128019806e-151
CM	MASP1	3.8750385515578434	7.923198452603764e-151
CM	KRBA1	3.055033118165648	8.162751075453992e-151
CM	HACD1	5.436108222134566	1.6417712023356787e-150
CM	PCP4	5.080741814259773	1.8568200141401128e-150
CM	LINC01479	5.493024757170484	5.863936477704001e-150
CM	PPP2R3A	3.1196207509152867	6.395314887115175e-150
CM	CRLS1	2.0946707733578744	6.861908432309916e-150
CM	RCOR3	1.5408073084328144	1.764270926773173e-149
CM	COL4A6	4.444523749148124	3.3706625991991265e-149
CM	MKRN2	1.7894928847485785	3.703233251400145e-149
CM	RAB28	1.5730111664435245	4.052580378738844e-149
CM	ANK2	4.460518061022114	7.323276723600632e-149
CM	SLMAP	2.2735835072120527	1.1498581938208378e-148
CM	MAP4	2.0490721895723825	1.4939906221126132e-148
CM	RP11-368L12.1	7.031618482188927	2.048755106370578e-148
CM	RABGAP1L	2.506538968508143	2.817869926166987e-148
CM	CYB5R1	2.707808058158502	1.0971223090036431e-147
CM	FAM151A	5.817208487441019	1.192351036494614e-147
CM	ASB2	4.891263125962431	1.9359506029356322e-147
CM	HMG20A	1.4497636241774905	2.7730217878489115e-147
CM	NFYC	1.8810522108138084	3.0770271515421173e-147
CM	ZNF586	1.3586238716379508	3.1686865231047687e-147
CM	MACROD2	3.939756930385766	7.980900570612201e-147
CM	UQCRC2	1.8032750952561467	9.555186100888815e-147
CM	CPNE5	4.176147591615791	1.070996480011019e-146
CM	DNAJA4	3.0899634957322526	1.0904807097324388e-146
CM	CNTN3	3.820402314858489	1.5486956153050614e-146
CM	CRNDE	3.646027280754878	3.4752393710354786e-146
CM	FGF12-AS2	8.29786331808021	4.563565598776404e-146
CM	SLC27A1	2.426585296196057	5.864589961149527e-146
CM	AKAP9	1.0539402649353389	9.300772339778075e-146
CM	COL7A1	3.896054366658223	1.7049836647678688e-145
CM	AC008571.2	8.306848944168559	3.273362283175353e-145
CM	ERC2	3.745631389106242	3.871403387865896e-145
CM	KLHL30	4.370855365569968	5.530000126536869e-145
CM	EPHA7	4.550030225961181	8.334405709252028e-145
CM	EPM2AIP1	2.1568277615944154	3.5162169772865626e-144
CM	ADHFE1	3.1008713921543833	4.04083146656065e-144
CM	BMPR1B	3.3446423611807856	5.425254382219153e-144
CM	CDCA2	3.9131130753707235	7.21960338119901e-144
CM	SLC25A12	2.374920185299229	7.227815044213251e-144
CM	MTR	1.5755822328805855	8.907725064834191e-144
CM	METTL25	1.6381225635388246	9.004258724047444e-144
CM	SNAP47	2.0115033460406333	2.131620006099635e-143
CM	LINC02755	8.21591191187253	2.387506876115037e-143
CM	IRX4	4.686920008145991	3.1676202397403277e-143
CM	RALGPS1	2.161290650483819	4.29701116063827e-143
CM	MCMDC2	2.9783593346434514	4.357948655654006e-143
CM	KTN1	1.458071398052894	4.704584222253518e-143
CM	GOT2	2.957081544128198	5.836820204674456e-143
CM	ADAM23	4.348232161517162	7.735430373036674e-143
CM	ZBED5-AS1	2.9492405267587887	8.557308045482548e-143
CM	N4BP2L2	1.2096192525071512	9.22595196073728e-143
CM	AL670729.3	7.1486545666738035	1.0080354655005841e-142
CM	ZNF780B	1.5018700061602455	1.0251351261836093e-142
CM	GATA6-AS1	4.048199514828202	1.1916704301562887e-142
CM	LDHB	4.1220255298700215	1.2096223272192192e-142
CM	DSCAS	4.048537918279193	2.3828614954677787e-142
CM	AC110015.1	8.945558731815815	3.7757286019639016e-142
CM	SPPL2A	1.478806285707971	7.746647152263308e-142
CM	GARNL3	2.8075297505193824	1.3459164219771399e-141
CM	FRMPD4	3.6724540832764894	1.473382293047485e-141
CM	TMEM38B	3.8528632055129117	1.7089695680760747e-141
CM	ACADM	2.0075631866035333	4.387212933315458e-141
CM	UBE2G1	1.4222182028936765	1.4732072071695828e-140
CM	UBE2D1	2.491074460833973	2.2280700155866165e-140
CM	RNF43	4.138451444054574	5.588971115120541e-140
CM	ILVBL	2.592888499066575	7.170253813304583e-140
CM	GREB1	3.7911379312070776	8.968995840772841e-140
CM	GADD45G	4.162078422858156	1.019433490504841e-139
CM	AL133257.1	8.365111319859752	1.56219768158499e-139
CM	CDIN1	4.592560696856539	1.8658469577169633e-139
CM	ZNF44	1.489664294999853	2.0380960693370287e-139
CM	ZNF680	2.421684965787979	3.9629279579943866e-139
CM	RD3L	4.586927328422222	5.5445529961690825e-139
CM	IDH2-DT	4.814219680728148	8.227246424024395e-139
CM	MTX2	2.0746815911871788	8.853832775372974e-139
CM	ZNF382	2.7333131120369796	9.093295645552655e-139
CM	SIRT5	2.6817760906076042	1.0367384411606506e-138
CM	PHACTR1	3.9319279160942098	1.1637030395144199e-138
CM	ZNF684	2.012383487900364	2.004811979653875e-138
CM	C19orf47	2.5058001057690253	2.1178099911366362e-138
CM	RRAGD	3.7530408637922994	2.480886526830955e-138
CM	MARK3	1.153577816999703	2.5093841010032618e-138
CM	POT1-AS1	3.1902240168415483	2.7015445515610936e-138
CM	UQCRH	3.297295052773612	3.2545731622955257e-138
CM	TXNL1	1.7296192975267308	4.877270595808335e-138
CM	BTRC	1.5375104407089544	6.661194829995889e-138
CM	UNC79	2.776295934525963	7.394134036296536e-138
CM	AC097522.2	9.590890018878788	9.36440092639856e-138
CM	DLG2	3.0586561214696317	1.4169037838861018e-137
CM	LARS2	1.3597729004092656	1.4784406337787025e-137
CM	FOCAD	1.967999494411405	2.318402725420827e-137
CM	SYCP3	3.335102788551597	2.9989452579609755e-137
CM	OGDH	2.0371894867446283	3.3936700413866736e-137
CM	ZNF330	2.812996673684483	5.549484995482263e-137
CM	C5orf46	5.708612906642124	7.907433284741474e-137
CM	AL080248.1	8.39841227994071	9.181824592151989e-137
CM	LINC02660	9.063881521198937	1.683916587063189e-136
CM	MTFR1	2.359511327654576	1.7602799302046542e-136
CM	PXYLP1	3.081710477084548	1.8949648552037694e-136
CM	AKAP13	2.441592936446404	2.481464396763943e-136
CM	CADM1	4.067776119626824	3.115481920736184e-136
CM	ACAT1	2.1493696222434635	1.674193598804701e-135
CM	ZNF682	2.1750775743456225	1.9617158535650177e-135
CM	AC008464.1	7.707968806522879	2.423338971101954e-135
CM	PTDSS1	2.733332056839526	4.1312593798269005e-135
CM	LINC02455	8.823828400548878	4.4358880208857235e-135
CM	PAQR9	7.704842340436715	4.5340916595800675e-135
CM	CDKL5	1.9752562099925617	5.72574802065198e-135
CM	GRM1	4.115865427820791	7.808899408691869e-135
CM	ST7-AS2	3.046889517265525	1.454905678074011e-134
CM	FAM210A	2.1372364895128575	1.548289047113499e-134
CM	UBR3	1.437370884055882	2.262434974280547e-134
CM	HRAT17	6.367496947478776	2.698897852702489e-134
CM	NALCN	4.417653374358593	3.173169616272406e-134
CM	AC053545.1	8.631394662117465	3.469048247480891e-134
CM	ATG14	1.3294704334821863	4.0244466532978173e-134
CM	DNAJC11	1.1485947927071554	4.495111477091348e-134
CM	RAF1	1.0652127408920906	4.7540304935906015e-134
CM	SAMD4A	3.04397257274256	5.833085071051944e-134
CM	CAMK2A	4.910955361385124	1.212840967831093e-133
CM	ANKRD26	1.5053997873211906	2.1480704702619936e-133
CM	TENM3-AS1	4.698218482689705	2.7703495343834165e-133
CM	PAAF1	1.6581353619911257	2.9859361668692208e-133
CM	CLDN12	2.584233777978004	2.9859361668692208e-133
CM	EPHX2	3.2172877233285604	3.048042998504199e-133
CM	MLH1	1.4133810093592003	3.4236588409411344e-133
CM	AC019068.1	8.241102288121738	5.211759120756301e-133
CM	CHCHD10	4.3381113857691025	9.053503650235565e-133
CM	ORC2	1.2291447152641537	1.0075366391826295e-132
CM	PPTC7	2.447482522375568	1.3533050648337554e-132
CM	HSF1	1.4223331427637487	1.3993305713004077e-132
CM	LRRC7	2.885477634622645	1.6730519962836705e-132
CM	C1orf168	7.031138231927236	1.8938298595690122e-132
CM	POT1	1.5232925491563636	2.1850665461096892e-132
CM	FASTKD1	2.8633013348435825	3.879853616994618e-132
CM	ATAD1	1.7565986645602716	4.329254003788809e-132
CM	AC093158.1	7.722770502070144	4.825193575357216e-132
CM	GAN	1.435505649030235	4.93851396974302e-132
CM	AC016650.1	9.08510036972706	5.114462070272666e-132
CM	LINC01936	5.358036794178288	7.658038567008505e-132
CM	LINC01470	3.2339983074501744	1.4950995185565354e-131
CM	KIDINS220	1.2274751213191941	1.5010888145591296e-131
CM	AC008496.2	8.080666369622323	2.272771681322778e-131
CM	NRG2	3.7486010590953587	2.882427680388252e-131
CM	FEM1C	2.544639693292304	3.1091017221597376e-131
CM	CFAP70	2.2544235041429515	5.174579503573357e-131
CM	ECT2L	3.1756607082709705	5.406919008283235e-131
CM	ABCD3	1.6053467998889774	7.600180847226358e-131
CM	PSME4	1.6792882728777356	8.376727379585094e-131
CM	TRUB1	2.4004935351198773	9.214736989244056e-131
CM	ASPSCR1	1.4342561038313084	1.0218969676119387e-130
CM	AC004879.1	9.336912201541393	1.406822412798829e-130
CM	PGP	2.089425589178789	1.5161960945259024e-130
CM	AC092353.2	9.603583130735483	1.6126337431957974e-130
CM	CISD1	2.922880674439008	1.7011300121514833e-130
CM	LINC00571	2.985881487754049	3.71214697834521e-130
CM	LRRTM3	5.306488199310344	3.803198477169338e-130
CM	RORC	5.345026810373437	6.217884202548134e-130
CM	CPNE3	2.0845556678573223	6.4877606276067176e-130
CM	FPGT-TNNI3K	6.430809873502054	6.5194320442458755e-130
CM	CMC2	1.9098399233526044	1.312632282017355e-129
CM	ECSIT	1.8077722746664604	2.4099902993085304e-129
CM	GJA1	4.257595436632125	2.9708155793334564e-129
CM	BSG	3.64069241191942	3.1845035513670246e-129
CM	EIF4E2	1.4664279245598424	3.7940466081553393e-129
CM	DHX35	1.6098107964898807	4.3434796118838406e-129
CM	MYO18A	2.3513799747434048	1.076173851511081e-128
CM	C19orf18	2.8325029529067076	1.2432849248993417e-128
CM	ROR1	4.1794212672620485	2.0976960429416104e-128
CM	AC005400.1	8.478274730011464	2.135937924603683e-128
CM	AC010327.4	9.32790240661809	2.506744060281551e-128
CM	ZNF41	1.7167389291960367	3.131358624822503e-128
CM	GNG7	3.122088563414951	3.808144342609258e-128
CM	AC022034.1	8.455599962371661	5.847181132633593e-128
CM	ITGAV	2.310678973060805	8.354110411550024e-128
CM	QRSL1	1.3201885369062722	1.4703004955269696e-127
CM	AC005692.3	8.401876330545534	1.6873902170325814e-127
CM	SIAE	2.559042528008793	1.736970710995339e-127
CM	ZDHHC11	3.5142994744913585	2.6429738891460446e-127
CM	AC008696.2	7.584641790389947	2.842936446591241e-127
CM	MRPS36	2.225012044273152	3.783078828055655e-127
CM	PDZRN3	4.47023176844124	3.882108107040608e-127
CM	AL451127.1	7.280889827403835	3.944459210181087e-127
CM	RAB9B	3.0811442189071707	7.010662686810231e-127
CM	NCEH1	3.3576686108279103	7.095207365199475e-127
CM	LINC02506	6.021444165191309	1.2256635036101564e-126
CM	AC016598.2	8.931351039429751	1.8513878770968728e-126
CM	GUCY2C	4.505806987875208	2.0348205584309776e-126
CM	SFXN5	1.6374456023522301	2.424650645193779e-126
CM	AC002057.1	7.788246263004868	2.8062546188419125e-126
CM	MIEF2	2.7646541697844396	3.093519611539242e-126
CM	RP11-93G5.1	5.990758224524153	3.918052146885439e-126
CM	AC093730.1	8.73788858856747	5.830367823351385e-126
CM	PEX7	2.0783224429671527	7.735770055651958e-126
CM	LDHD	3.3668695007331246	1.107620781657095e-125
CM	TNNI3K	9.330890226974695	1.1106480448237527e-125
CM	FNIP2	2.2333421890219007	1.2156970036947587e-125
CM	TCP11L2	2.3710915715877188	1.27735725800038e-125
CM	PGAP2	1.9975366892090887	1.6185902943459661e-125
CM	SVIL	3.3439823881910478	1.8086900851281736e-125
CM	ACTC1	4.1270269989446176	1.8421444422511016e-125
CM	TMEM161B-AS1	2.2380940033124244	3.005248736947081e-125
CM	MTUS2-AS1	7.44108818958604	3.1339968084350473e-125
CM	BCKDHB	2.071196421883328	9.073888471135503e-125
CM	AC092687.4	7.045106145760504	1.309867252719766e-124
CM	AC138904.1	7.4738270019835475	1.4944639088379004e-124
CM	KLHL3	3.4385839745759204	1.8838736627499536e-124
CM	PDE7A	3.5157902430020016	2.2880773744108043e-124
CM	EPM2A	2.3746045400702505	2.3432676270514284e-124
CM	NPR3	3.298945653442218	3.184521069512859e-124
CM	CYP39A1	3.3600881522699306	3.491780933039278e-124
CM	TFB1M	1.7061139206307194	3.6091721577773713e-124
CM	RDH13	1.6906244311670662	4.981221410342436e-124
CM	AQP7	4.536015451239301	5.22078006360345e-124
CM	KIF1C	2.3393544825937895	5.395074344728745e-124
CM	AL136442.1	7.881310941212032	1.0168851678256496e-123
CM	CAMK2D	2.5283224762595915	1.529347955448893e-123
CM	ZNF529	1.4553538835641406	2.3741894934811946e-123
CM	DYRK3	3.520463997678641	2.539321461872177e-123
CM	B3GALNT1	3.659343535833842	6.769476784695467e-123
CM	ERCC8	1.332845572551642	8.020900976424068e-123
CM	CDCA7L	3.3020215412065634	8.767529239300547e-123
CM	TRIT1	1.5766351040745024	9.003896232840087e-123
CM	AL355596.2	7.4806254975447475	1.6465108650730314e-122
CM	SLC2A11	4.434335030282876	1.8251609576883263e-122
CM	ADAMTSL5	3.65146055690553	2.409980183684279e-122
CM	AL451127.2	8.166700729683761	3.035048994823244e-122
CM	Z98949.1	7.548733105999771	3.274076909303392e-122
CM	DHX32	1.820272843636865	3.531678563720231e-122
CM	APOBEC2	3.061580368364922	4.027692313844173e-122
CM	RP11-19D2.1	7.106902972806163	5.71693551982803e-122
CM	BCL11A	4.6912563498209305	9.222283225375177e-122
CM	THSD4-AS1	3.282412226724614	9.687116181852287e-122
CM	ABCC5	2.758809964521422	5.079898044022661e-121
CM	RAB3IP	3.106373271472134	6.621534604218807e-121
CM	FBXL22	3.7517079615339184	9.300785835439525e-121
CM	SPTBN4	3.0147626870791937	1.0107568751104544e-120
CM	UBAC1	2.3500386584671573	1.1171580313465914e-120
CM	PDP1	2.571848134671521	1.329800023033458e-120
CM	EEFSEC	1.3493437473027092	1.660985384421277e-120
CM	TMEM120B	1.7764255601351784	1.7171119994720178e-120
CM	MBTPS1	1.1719485044418576	2.176278066449804e-120
CM	PDHX	1.6070024473787061	2.269767209654595e-120
CM	NPPB	4.692048329162265	2.4221854489454397e-120
CM	ACTR3B	1.6122345464569963	2.823812954370416e-120
CM	LARGE1	3.868869624028153	3.0443524761836646e-120
CM	KCNN2	4.9481344125647295	3.6959272597841766e-120
CM	DPY19L4	1.4215773228334359	3.975616668184504e-120
CM	JAZF1	1.655233010031297	6.219080955440023e-120
CM	PROX1	3.9067054944586896	6.375921792664911e-120
CM	ACACB	3.119782236927552	1.034762873892451e-119
CM	SUCLG1	2.1650692471573008	1.7914453303492113e-119
CM	OXCT1	2.5486132468922476	1.8128791517878453e-119
CM	OBSL1	3.0180010990022454	1.9453935127309731e-119
CM	NAA40	2.3503504929285866	1.971814642872253e-119
CM	CAND2	3.0960560142456797	2.1213163337211767e-119
CM	AC108472.1	8.50299073134218	2.9732528814826206e-119
CM	PM20D2	2.7533463819142696	2.9887246410831017e-119
CM	RBFOX1	4.455698680219532	4.456447470901793e-119
CM	NECAB3	2.914355879169948	5.44266272012549e-119
CM	Z98949.3	7.443835953467612	6.955722524183674e-119
CM	VPS13A	1.7591789381701848	8.700424101962913e-119
CM	BDH1	3.5795342589395878	9.372636221533183e-119
CM	NDUFS1	1.4883242192339343	9.716903163576788e-119
CM	TRIM45	2.7361936045104427	1.084942207582355e-118
CM	TMCO3	1.241602846455751	1.239198885269237e-118
CM	AC104971.2	7.454254227616112	2.2257950750894e-118
CM	COQ8A	3.4324863024117964	2.648139163270884e-118
CM	CFAP58	3.2599942114615574	5.277285703528048e-118
CM	IRX3	3.476357550078419	6.376713114566035e-118
CM	AC013640.1	7.410009320368809	7.038603313503543e-118
CM	WBSCR17	6.1940155400165455	9.581743314382108e-118
CM	MITF	3.644592476501836	1.3472081498847846e-117
CM	TMEM117	2.1665050444009264	1.768260769534506e-117
CM	AC116351.1	7.382707937225578	2.0611301863565133e-117
CM	KCNIP2-AS1	3.467679713103054	2.7856880369091046e-117
CM	SLC30A10	3.6245206251481377	3.036581803388213e-117
CM	SGCA	3.9903111518779792	3.8256692565725206e-117
CM	GRIK2	3.745746661099159	1.0600741270177243e-116
CM	AC245164.2	8.38926711224789	2.3382233112104802e-116
CM	ZNF76	1.1213258293666386	3.794590534083218e-116
CM	MALAT1	1.7239355947833346	5.378450159806088e-116
CM	DMD	4.151143363298484	5.542306309220296e-116
CM	ARFGEF2	1.1674270647230303	5.633054617827589e-116
CM	ZC3H8	1.3182996390112112	5.714260583587742e-116
CM	GJA3	4.119229166519296	8.493633523949017e-116
CM	RP11-390E23.3	6.230689470175135	9.084924287942727e-116
CM	PXDNL	4.0787964924782445	1.0451388284126778e-115
CM	AIFM1	1.8931917213410911	1.125246050567791e-115
CM	NEXN-AS1	3.1485800153067656	1.2199122476967625e-115
CM	MCRS1	1.7474194878633171	1.6517018845399388e-115
CM	MCRIP2	4.057650769507412	3.460530830536557e-115
CM	NDUFC1	2.731819314827537	5.293842540584397e-115
CM	RNF10	0.9195380174297549	6.013777641315659e-115
CM	GCNT2	3.8776477385539647	6.974130595879905e-115
CM	ECHDC3	3.2300253456014296	7.050774826128324e-115
CM	MYLK4	2.3442949340472454	7.429771917626492e-115
CM	AC055840.1	7.276211887696077	9.547683427631697e-115
CM	SCGB2B2	1.806041981137002	1.0004394381994996e-114
CM	EHHADH	2.113755013134893	1.5967524009458923e-114
CM	STRBP	2.8456890003965642	3.296877957877817e-114
CM	TOB2	2.2777218680358584	3.627529367407345e-114
CM	MYL12A	3.712841825875162	5.153686990227682e-114
CM	AC063960.1	7.230426784295526	5.661876350893877e-114
CM	DENND5B	2.2232018918813132	6.001195958466262e-114
CM	SCAPER	1.2625430563620033	6.64899395239064e-114
CM	PCDHGA1	4.061216646789597	6.834480529802733e-114
CM	AUH	1.3888009988852488	1.0610279255601742e-113
CM	AC093843.2	7.509016776703407	1.2091584637823549e-113
CM	NACA	2.444052083408818	1.3325735997641564e-113
CM	MRPS9	1.364228164967386	1.7599946359973024e-113
CM	AL353593.1	7.13779168399105	2.2902213645836436e-113
CM	TINAG	6.78120187479596	2.2914522894979793e-113
CM	AC022034.3	8.19123481320448	2.492269461632751e-113
CM	GOLGA4	1.490990938758345	3.458989085978102e-113
CM	PKIA-AS1	3.8948764486460776	4.5820725120085197e-113
CM	TRIM16L	2.1983525848695034	1.0233425952646124e-112
CM	RP11-371M22.1	6.938064685774233	1.0983050686165173e-112
CM	C6orf136	1.8233023582742534	1.2638467964416165e-112
CM	NBEA	2.3359550225295798	1.743209232586694e-112
CM	TRPV1	1.9544614086265875	1.9500360964755664e-112
CM	GPR157	2.7095981257765165	2.0150558784123653e-112
CM	AC012574.2	7.224073919703623	2.3115868628565805e-112
CM	CCDC93	1.615984908786012	3.5130582985593986e-112
CM	RP3-527G5.1	6.427684347807408	4.136742144311874e-112
CM	IBTK	1.157382514579593	4.88553320519891e-112
CM	CS	1.723922516156407	6.014309997421584e-112
CM	LYPLAL1	1.8703923247964998	6.597222587378452e-112
CM	MTERF2	2.0946828683919207	8.580839034846037e-112
CM	AL590814.1	9.184982488415452	1.226743203944586e-111
CM	MTA1	1.3052388222728741	3.104530336908336e-111
CM	AC093642.6	6.7991304765793155	4.36483269189591e-111
CM	ZNF658	2.0639556383118536	4.7491578509142064e-111
CM	COG5	1.3215715642333445	4.7531385052173575e-111
CM	DSC1	7.451014061614222	4.779648899754217e-111
CM	CKMT2-AS1	1.9965784896991114	1.2136817838069965e-110
CM	CTNNA3	4.9760605962333155	1.2552491565800628e-110
CM	NR2C1	1.0537889022032807	1.278134979314587e-110
CM	AK4	2.9895637475983623	1.5765697179092502e-110
CM	C5orf63	2.792789071118805	1.784575544591103e-110
CM	FAM13B	1.2083746926695573	1.8522738443527778e-110
CM	UQCC1	1.206451783830189	2.542053132441666e-110
CM	DOCK3	3.8305220701667175	3.1379723012505433e-110
CM	COX5A	3.4343720230987187	3.339981214939162e-110
CM	MYL4	3.5685005083996666	3.853448290849196e-110
CM	FLACC1	3.1746463264095777	4.922883141191677e-110
CM	AC053503.4	7.083813870331666	5.260484907923415e-110
CM	LARP4	1.3999393607533341	5.478684698476531e-110
CM	RP11-19O2.1	6.692710846673293	5.775801181121874e-110
CM	TFDP2	1.5543329730499045	5.783379213135685e-110
CM	TMEM38A	2.880483422181702	5.845918708803952e-110
CM	RHOBTB2	2.073434039049909	6.805676041754601e-110
CM	PDE11A	3.9140693014831385	7.036235290354003e-110
CM	THRAP3	0.8055089779920191	7.084073283540564e-110
CM	CCNB1IP1	2.1009126024031937	9.834137575057584e-110
CM	ZNF552	1.3964558703274996	1.3383559274559632e-109
CM	ANKRD17	1.027379624257781	1.742604333868712e-109
CM	VDAC3	1.7419664630336809	2.1574832033928187e-109
CM	KAT6B	1.5142362377510623	2.7626247497015605e-109
CM	AKAP1	3.0365558968878568	2.9539145836094675e-109
CM	LINC02208	5.578743977507868	3.183418558552221e-109
CM	ELMOD2	1.5068986699313203	3.2761175983777776e-109
CM	JPH1	3.7732229494002163	3.4645011719108456e-109
CM	AC106895.1	7.48877672724661	3.660579937982382e-109
CM	AC021134.2	7.1857785979618765	6.04575151747777e-109
CM	AC016598.1	7.32750604596697	9.624406344080631e-109
CM	AMMECR1	2.022609534790643	9.854736193524515e-109
CM	MCCC2	1.7105086113354828	1.2646751974446724e-108
CM	AQP4-AS1	3.787121453671545	1.3600796374523596e-108
CM	AC015914.1	7.092403908982784	1.3786898583856392e-108
CM	FXN	1.8359845687678569	2.182821431081316e-108
CM	INPP5J	4.200823630668802	2.424310043966895e-108
CM	EPHB1	2.363639253367187	2.4426433515180794e-108
CM	GPI	2.07574862087351	2.9179035211931247e-108
CM	PATJ	3.9778588335005898	3.1462630891766225e-108
CM	EMC10	3.211325489670886	3.592272328155222e-108
CM	LCLAT1	2.3155391710407	8.731716325264517e-108
CM	LINC01535	3.2197729357157496	1.3586009074466645e-107
CM	HMGN3	2.087354133494408	1.6949404428676782e-107
CM	IFRD1	1.684710444297878	1.8866654678053518e-107
CM	EXOSC7	1.5537087569556376	2.0722258704809143e-107
CM	LINC00906	7.812097673281504	2.1753776353385032e-107
CM	RP11-218M22.2	6.391647767750553	2.5871041404648197e-107
CM	RP11-428C19.4	6.006810380842277	3.101692092836652e-107
CM	AKAP6	4.791157249968862	3.676821472912663e-107
CM	UQCRC1	2.8740708728740088	4.3172792944179336e-107
CM	PRKAR1A	2.1799799874775756	5.581204911240281e-107
CM	MTHFD1	1.442777208639595	1.0171932801553943e-106
CM	NDUFS4	1.375277399029502	1.0468611652820228e-106
CM	METAP1	1.341447777147716	1.130644250006455e-106
CM	NUDT7	2.426034166014575	1.1820142893138067e-106
CM	ACADVL	2.576625782538774	1.2149630114775866e-106
CM	RIC3	3.6014494456543975	1.3197480681897478e-106
CM	LYRM7	2.0411395425719574	1.6438095112269987e-106
CM	NDUFA5	2.5103022209267665	1.8776994676507825e-106
CM	RP11-700N1.1	5.53009465799888	2.3109268550570605e-106
CM	DAG1	2.0823711522915684	3.474595595769824e-106
CM	TBC1D8	1.920396461843922	4.996226648927651e-106
CM	TMEM159	3.621424868148127	6.0030862033033835e-106
CM	CFL2	2.765547045546433	6.133292307884647e-106
CM	RNPC3	1.0484409148291933	6.303421108761732e-106
CM	CHST9	4.107343894517519	7.545473711436371e-106
CM	CYP2U1	2.363221351874527	1.024519855288013e-105
CM	KIAA0319L	0.7520965613142445	1.2020206070479389e-105
CM	UQCC2	1.932291090772857	1.2020206070479389e-105
CM	RILP	2.8608711906079347	1.372608565915717e-105
CM	LRSAM1	1.3554080238099595	1.4567647341217137e-105
CM	RP11-121C2.3	5.31583166642785	1.477663458021429e-105
CM	WIPI1	2.126567854805691	1.6543465249262593e-105
CM	ATP5IF1	4.744975875838106	1.932627390670671e-105
CM	C7orf60	1.883787606949504	2.6748378553575386e-105
CM	MTCL1	2.876596938311679	3.0754765678310163e-105
CM	HOMER2	2.4886158616713585	4.17122797533231e-105
CM	STRADB	2.3666794469577	6.751703323874815e-105
CM	AC117944.1	7.493735932033427	8.220275065398516e-105
CM	PLA2G12A	1.9084111823089267	1.2072525053098937e-104
CM	WNT9A	3.387664740559365	1.500177988707647e-104
CM	AC020687.1	6.308461284900664	2.4892638626169135e-104
CM	LPL	3.7578263504759972	2.844396190203791e-104
CM	ANK1	3.430308519309264	3.689838524359079e-104
CM	FAM219B	1.6728987649612965	4.013269370367993e-104
CM	CBR4	1.8621935229349098	4.82920005636542e-104
CM	USO1	1.0920191635113408	5.985030247049874e-104
CM	HOPX	3.782160230630046	7.087841841372859e-104
CM	MYL2	3.650370171692034	7.737523674396154e-104
CM	MPHOSPH9	1.4480536258005872	8.727841815564436e-104
CM	ATP5MG	4.411674891830362	1.0219066777689615e-103
CM	VPS8	1.7382493320190542	1.4413622588144914e-103
CM	MURC	4.744187428103679	1.601893499357515e-103
CM	MAP4K3	1.8200673930993696	2.7120991202484987e-103
CM	AC005355.1	3.848098949185773	2.7943760102645396e-103
CM	CLASP1	0.9170011543651386	3.563772470846313e-103
CM	MAFK	2.215766503470517	3.595513727560764e-103
CM	GIPR	3.7885097634915237	3.664855372432589e-103
CM	PSD3	2.6711452936793156	4.545788831515956e-103
CM	PTPN3	3.6590817006346894	4.976376269612921e-103
CM	CRY2	1.667368923099752	5.278112166725663e-103
CM	ASB16	2.3213501850967835	5.703763227947409e-103
CM	CTB-178M22.1	5.99296218719026	6.049391415203165e-103
CM	DNAH3	2.5129672131102714	6.591851812746326e-103
CM	PLEKHA7	2.933057802472791	1.4905144422601746e-102
CM	ACTA1	3.6089968798821053	2.1642405985187495e-102
CM	CPEB3	2.0394918643631215	2.4032469851802e-102
CM	MCEE	1.9199159626194167	2.6957287865066906e-102
CM	AL136171.2	8.517214215068494	2.952745178255068e-102
CM	ACSS1	1.695855500326461	3.3408998815322005e-102
CM	AL136298.1	7.399337214293655	3.5482728566370886e-102
CM	FAM3D-AS1	7.018245477650022	5.660532340529785e-102
CM	SRL	4.395689045933549	1.1182569836336558e-101
CM	ADGRA3	2.975132762765409	1.154998044859988e-101
CM	AC093843.1	7.133642150850826	2.1910799528561958e-101
CM	ACOX3	1.211619003594957	2.3250295649925353e-101
CM	B3GALT2	3.957250128999661	2.4597356385006753e-101
CM	UBE4B	0.815129687070933	3.090990743341135e-101
CM	FBXW7	1.3477208925162376	3.637568529825505e-101
CM	ALAD	2.1930805477619595	3.8953228937606346e-101
CM	RIC8B	1.0725585708546392	4.2173076635520196e-101
CM	RP11-400K9.4	6.526487708469363	4.540344371055912e-101
CM	ZMAT4	3.452719327518509	4.578140980984639e-101
CM	DST	2.2812224895214284	4.740278976891141e-101
CM	ARGFX	6.387628037589814	5.0999940038609344e-101
CM	ZNF431	1.0697330612155305	5.1184159646262385e-101
CM	ASIP	2.495930769955417	5.911520549009125e-101
CM	CUL4A	0.9130844344250569	1.3353790029780153e-100
CM	ETFA	1.0472528080899168	1.4391965847760217e-100
CM	MRPS23	2.055032700590592	2.0189745708319478e-100
CM	AL137182.1	7.0181027279477854	2.1840809742105454e-100
CM	FAM227B	2.186114278904507	2.463531168097233e-100
CM	RP11-23P13.6	6.462105523223697	2.6609267121007104e-100
CM	NDUFB5	2.881252223157475	2.6995841015642657e-100
CM	AC012574.1	7.467713902311764	3.4736991406838527e-100
CM	BMT2	2.265646048158069	4.0211056566870867e-100
CM	CAPN7	0.8184301169720074	6.690081683416205e-100
CM	TIMM21	1.84947096489667	9.086552675666231e-100
CM	PCID2	1.2118420012856848	1.5518277247908258e-99
CM	ZNF638	1.1272118580865134	1.708464441840499e-99
CM	NIPSNAP2	2.672194119888143	2.065288212880769e-99
CM	UBN1	1.3213689571667382	2.3858057115041114e-99
CM	AL138799.4	6.77649152182121	2.6893504840585157e-99
CM	UMAD1	1.1698141830261788	2.999682921277793e-99
CM	PCNX4	1.4448159325442613	3.4099512332722642e-99
CM	CTD-2147F2.2	5.449887395520379	3.943641306516447e-99
CM	CIAPIN1	1.538438232381068	4.3135879963536385e-99
CM	RP11-410D17.2	5.074242101861377	5.334394738053582e-99
CM	CAST	1.1579801455566499	5.786351167770137e-99
CM	FGF12-AS3	7.443804020763267	6.943492843071364e-99
CM	CTD-2587H24.5	6.442862992510674	7.721430708296452e-99
CM	ALDH1L1	3.2882496032365727	8.151240414578676e-99
CM	MYSM1	0.9207313605773177	8.621725132978498e-99
CM	FYCO1	1.6256670163507176	1.0859837971716144e-98
CM	NMNAT1	1.605549095023787	1.2886191095204159e-98
CM	LRIG2	1.0705512465588842	1.3038349372103222e-98
CM	CA13	2.1586239461324945	1.3311201634569333e-98
CM	ANAPC16	1.282673266018889	1.5525791700721463e-98
CM	COA1	0.8868411648389081	1.814412784150195e-98
CM	BEST3	6.900772108810301	3.173601137882213e-98
CM	SENP8	2.0340560151991203	4.174897774520043e-98
CM	PKN2-AS1	2.7257132647812914	4.68359330107338e-98
CM	RP11-348J24.2	4.973811947793669	4.691043242951195e-98
CM	AL121757.2	5.908939197121434	5.5788218033218793e-98
CM	RP11-12K22.1	6.416517190095485	6.050244163013285e-98
CM	GPC5	3.0785192206742495	6.674497436063851e-98
CM	GATB	1.7159563499849662	1.1706708709968497e-97
CM	AC011524.1	6.384720291281522	1.3910683055201266e-97
CM	RP11-63E9.1	5.755360000382337	1.6673399017513602e-97
CM	CTD-2281M20.1	6.432106617217308	1.7447776544080145e-97
CM	ATP5F1A	4.243114089400636	1.762601738360328e-97
CM	QKI	2.340363381104233	2.2631015508668278e-97
CM	SLC4A4	3.418214985818852	2.2857315922094032e-97
CM	SLC7A6OS	1.9169964699128335	4.5670018373400736e-97
CM	TIAM2	1.1676854908943832	5.598753229227449e-97
CM	AC005037.3	3.2713041681613686	5.908368891345612e-97
CM	AC020659.1	6.217314535308246	6.117625678774489e-97
CM	GRIP1	2.8936638737826774	6.908960516324674e-97
CM	RP11-886D15.1	5.9243793203950785	7.24123453127022e-97
CM	ACAD10	1.2655280739750647	9.426968014308461e-97
CM	RHOD	2.6343170265693856	9.474850257440832e-97
CM	RTN4IP1	1.7592264889182612	1.0872580904094043e-96
CM	PDHA1	2.47163660442033	1.216873436394311e-96
CM	CDS1	3.3236851178479205	1.2479017471696913e-96
CM	TENM3	3.0745473272076755	1.4662952755229475e-96
CM	CYP46A1	2.6551861748315653	1.4985499311749366e-96
CM	AC019211.1	7.357514650166048	2.5879920436779385e-96
CM	NDUFV1	1.7849387214424433	3.0009799136476306e-96
CM	PLS1	2.848053727948003	4.0349497130798415e-96
CM	MAST4	3.1484675539959643	4.479027183603671e-96
CM	PHACTR3	3.3360547760862955	4.727463280049847e-96
CM	NBAS	0.7974283493373941	6.1194455751570835e-96
CM	TNRC6A	1.21169666741541	6.651362662112596e-96
CM	NDFIP2	2.361708633483153	9.077232982329316e-96
CM	AK2	1.0851260719352749	9.705103174029016e-96
CM	FHIP1A	5.148547903313666	1.2715693017078271e-95
CM	USP46	2.1108285403892717	1.2929956149392484e-95
CM	GIN1	1.6933098654716503	1.4385277813786032e-95
CM	PRSS42	6.24155129084173	1.6273754427927446e-95
CM	GRAMD1B	4.023594898820073	2.1086419015718384e-95
CM	C6	3.7704296961751704	2.1173668318128427e-95
CM	CTC-431G16.2	5.111748829480639	2.233042946305188e-95
CM	SDHB	1.3124438884593863	3.1699493843879425e-95
CM	SBK1	3.893118808754058	3.6283984755603055e-95
CM	CPT1B	6.622318850676738	4.048952987524756e-95
CM	IDH2	2.4432793138238007	5.582120689293151e-95
CM	SLC30A3	6.31905405054507	7.863171054661768e-95
CM	COL23A1	2.9964609425937354	1.3786363706291705e-94
CM	AC007391.3	7.357020599555989	1.480725609092206e-94
CM	RP11-439H8.4	5.06793425496321	1.5536648915574048e-94
CM	AC239802.2	6.930460423662689	1.9635608719250878e-94
CM	MIR193BHG	3.0038389979776623	2.109029097318637e-94
CM	CELSR1	2.7101985092376686	2.408735224665879e-94
CM	ZNF385B	3.163445814268054	2.9767909624628376e-94
CM	IRX5	6.984768742614019	3.8786251332949276e-94
CM	ATP5MC3	4.101905938715884	4.0182556678627044e-94
CM	AL157413.1	6.239226208644073	5.197894623140847e-94
CM	AC055854.1	6.01006485691393	5.542367180912254e-94
CM	CHCHD6	1.3781570065738817	5.586328905993928e-94
CM	PCCB	1.5191003997210013	5.870383253883359e-94
CM	ZSCAN30	1.3720644836303721	6.382142807661356e-94
CM	RAB21	1.384924593082949	7.015528637937786e-94
CM	COLQ	3.0370233319153357	7.884050415633665e-94
CM	JAKMIP3	3.195302777995512	1.0306000897416794e-93
CM	CTD-2315E11.1	5.731989834889989	1.2272275440538595e-93
CM	MROH8	1.95025589594055	2.13561730593628e-93
CM	COMTD1	2.0696206338447936	2.2422907978831954e-93
CM	ZNF493	1.5657276849334874	2.787198154494982e-93
CM	FAM134B	4.32449031056884	4.145788591259826e-93
CM	ARHGAP5	1.6751444342409743	4.178433624385829e-93
CM	NT5DC1	2.029304873313732	4.8272547410303714e-93
CM	RP11-16L14.2	5.348674570696315	6.870909026978735e-93
CM	GABARAPL1	2.387777291104161	8.7078300109104e-93
CM	E2F5	2.303428521616119	1.4902503354289534e-92
CM	SMG1	0.8539428297666533	1.5769433019951193e-92
CM	RP11-701H24.9	2.545833355320945	3.8163947257993416e-92
CM	FNDC3A	1.1826849885414707	4.904822601397996e-92
CM	SPATA17	2.5955856823343844	5.017949342336742e-92
CM	LINC01314	5.470578574640861	5.662967239719988e-92
CM	ABHD2	2.1078160038396097	5.7293580559379716e-92
CM	GRIA3	2.998401398451248	5.80613144164099e-92
CM	HDHD3	1.6315891083674798	6.362715562572045e-92
CM	ADCK3	2.5254764035742605	6.612585907945753e-92
CM	ANK3	3.153476734064375	7.719480089222195e-92
CM	P4HA1	1.7053921262850908	7.931466007304618e-92
CM	PDK2	2.446589125650812	1.0867534643085755e-91
CM	ECI1	2.066116400628462	1.092135238028559e-91
CM	UCKL1	1.4248149574495594	1.3268617160116628e-91
CM	PEX11A	2.440107540326769	1.3557011452526532e-91
CM	NCKAP5	3.4317881525098994	1.4969733247536063e-91
CM	GBX2-AS1	5.5912687081981485	1.6783971505211406e-91
CM	KCNJ3	3.8351855418084653	1.7467929224791842e-91
CM	COQ3	2.1274527811637114	2.1386446690596285e-91
CM	PAFAH1B2	1.1834654072722823	3.0811685193919036e-91
CM	MARCHF11	5.490809013359941	3.2859774980611073e-91
CM	RP11-245G13.2	5.07268297298613	3.471409465801869e-91
CM	CDK18	3.296210946972608	6.258521872171472e-91
CM	MRPS5	1.012197312834945	8.077774291376883e-91
CM	BDNF-AS	2.104499544107535	8.106720095267236e-91
CM	SPATC1	3.944113726099382	1.0531268676725262e-90
CM	SORBS1	3.5023416426567793	1.1881475505319987e-90
CM	PEX14	0.9915191128765095	1.3262359205543207e-90
CM	ZHX2	1.4624775756357762	1.3675709553110146e-90
CM	CCDC58	1.8304610893322604	2.719039156560348e-90
CM	AC021351.1	6.049407930502543	3.4550790408516465e-90
CM	RETSAT	1.9549853789057878	4.199818678570507e-90
CM	ROR1-AS1	4.199386972720767	4.733747655883729e-90
CM	NOS1AP	3.2000095533357094	6.946534075482812e-90
CM	AC067956.1	6.549251757513647	6.983868179955458e-90
CM	AC107973.1	6.284758565610551	7.376938554737701e-90
CM	SETD6	1.6713629140499369	7.397460177017136e-90
CM	CADM2	2.4768790712344364	1.1280459852014398e-89
CM	MB	3.500539259756862	1.1655461888633281e-89
CM	USP31	1.804772097269122	1.6638396052434122e-89
CM	WDSUB1	1.1369795344418518	2.152507171469304e-89
CM	FNBP4	0.6640092692797522	2.273291355787347e-89
CM	LARGE	3.136389264439787	3.193232548532557e-89
CM	ASB8	1.7945663051016256	3.772688494678347e-89
CM	ZNF814	1.071164123067923	3.9195834711642424e-89
CM	SPTB	3.6546717638871407	4.302632556868446e-89
CM	NDUFS7	2.4989707073104257	4.760649489721452e-89
CM	MRPL33	1.5991910231464823	6.560686551868011e-89
CM	SEMA4B	2.7606986976497203	8.099749667315222e-89
CM	GDAP1L1	3.100842252659202	8.875670294908362e-89
CM	ADK	1.1795434198759316	8.988651480203244e-89
CM	AAK1	1.554710778793984	9.74190207407967e-89
CM	POLR3B	1.325074019216634	9.760617288170644e-89
CM	KCNMB2	4.319646319912856	1.1594581887564953e-88
CM	P3H3	2.6635312929595063	1.3068811941860545e-88
CM	CXXC4-AS1	3.929478971092119	1.4657614693052272e-88
CM	WBP4	1.4472950972490632	1.4971650486596073e-88
CM	ASB15-AS1	5.283284781661875	2.0008031198116457e-88
CM	CUX1	1.1495471055324382	2.1622258836818042e-88
CM	G3BP2	1.2627524033997788	2.814506596203847e-88
CM	SNRNP48	1.1463818469477467	3.140923322992653e-88
CM	COQ5	1.4646590241223123	3.9313904730800294e-88
CM	RP11-481J2.2	5.524732845586724	4.2836825441094766e-88
CM	LPCAT4	1.92789648200849	6.900661866048491e-88
CM	TTBK2	1.0669106466694247	7.856636127963134e-88
CM	RP11-996F15.2	3.312337083664408	8.437082876547097e-88
CM	RP11-10L7.1	5.767835316698168	8.539366322571616e-88
CM	ZNF728	2.8946656346171915	8.892965901422644e-88
CM	RHOT1	1.2416133523166275	1.1329285377137919e-87
CM	RP11-381K20.2	3.3681549862467888	1.6199259909220137e-87
CM	KCNK1	3.5140265296044655	1.6369842759322005e-87
CM	FAHD2B	2.015057254085801	1.8851028684094327e-87
CM	MIB2	1.499145487604057	1.9742258012995598e-87
CM	TMEFF2	3.2489658512694586	5.2554825732062315e-87
CM	MIR1-1HG-AS1	6.206348485903835	5.961322643628138e-87
CM	PRKN	2.6621013091695427	6.0239003368941125e-87
CM	AC011287.1	7.715526586029894	6.695316140395996e-87
CM	R3HDM2	0.9713404883637208	7.130973975006659e-87
CM	TMEM143	1.6392156574069772	8.488035028845443e-87
CM	LRRC49	2.601513856798505	1.1772986708606489e-86
CM	PTPDC1	1.888281672516018	1.3043303809270443e-86
CM	SCPEP1	1.9882117733700244	1.3637550158850553e-86
CM	AL009177.1	6.784442774977311	1.7410107469193788e-86
CM	AL353593.2	6.264370530671774	2.034418317436434e-86
CM	TCEA3	2.7753151651749324	2.260685747421918e-86
CM	AC108861.1	6.549841967211779	2.6939757183781757e-86
CM	CDC37L1	1.406119028678852	2.6939757183781757e-86
CM	HS3ST3A1	3.363466816788094	2.7413447244122503e-86
CM	MPC2	2.5280452889482525	3.7133128906428594e-86
CM	LRP12	1.7884249700315022	4.5642334554298274e-86
CM	HOOK1	4.206056780275159	4.778682529412428e-86
CM	RP11-626E13.1	5.695396993233016	5.341731345568909e-86
CM	FAM234A	1.4678183596532333	5.990107227953606e-86
CM	ST3GAL6	3.0596852476122662	8.617940618631521e-86
CM	RAB4A	1.550172072536931	9.306705997398034e-86
CM	STK35	1.1262017438079521	1.243604210570806e-85
CM	PPIL1	2.0652806621964905	2.232711018812265e-85
CM	ATAD2	1.8734741875126626	3.4691510367581233e-85
CM	MRPL45	1.2674253811724014	4.4621059173489256e-85
CM	CLK4	0.9008653302916751	4.6028408942919554e-85
CM	SNAP23	1.3800483947627773	5.957632760405901e-85
CM	KLHL32	2.613117162026072	8.651583605353205e-85
CM	KIAA0232	1.305565537687897	1.0690461005813569e-84
CM	CYCS	3.254800354126208	1.1896588512737296e-84
CM	ESRRA	2.127335681682776	1.2395155953149686e-84
CM	MYO18B-AS1	5.945607930210233	1.791726841985197e-84
CM	AC108058.1	6.80192042975885	1.8459849079567932e-84
CM	FHIT	2.833239452823269	1.878387608209984e-84
CM	ATP5MPL	5.78559395061335	1.8848632922286129e-84
CM	NUDT13	1.4118709581424287	1.9540848940654998e-84
CM	LMTK2	1.603735398097585	3.0907981103012447e-84
CM	EFHC2	3.228344041408266	3.4402701448579996e-84
CM	SIRT4	2.0828604944385303	5.024409787679691e-84
CM	TRPM4	2.248669073506945	5.10383889496753e-84
CM	STYXL2	5.179906366334839	5.247066741484084e-84
CM	AFG1L	1.7868023260593766	5.750893657239515e-84
CM	SLC44A3	2.645106238407706	6.166006521129462e-84
CM	RP11-432J24.5	4.9792880247064275	6.1663530421753835e-84
CM	DIP2C	1.5718483165852208	8.302728617190614e-84
CM	ICE2	1.0155705057473006	1.0123325013791774e-83
CM	MLLT10	0.963622170131798	1.2774723738691252e-83
CM	PPA2	0.9274722437032241	1.5174230553219577e-83
CM	PLEKHA5	3.0251749678195354	1.8551846208966344e-83
CM	KCNJ4	6.098727293360699	1.9647623809037627e-83
CM	AC106895.2	6.252718701640422	2.4751942932784906e-83
CM	NDUFS8	2.189910827646462	3.024498149475164e-83
CM	TSPAN12	3.112059319345742	3.2230430667030473e-83
CM	CLUAP1	1.3869325213042596	3.871324035683687e-83
CM	POMT1	1.2259464071266288	4.398822471607472e-83
CM	CNNM4	1.6957794852270416	5.6958908560274856e-83
CM	GLDN	3.314713834046975	7.21982937521361e-83
CM	SLC47A1	2.711767280594208	8.634157429133131e-83
CM	AC114765.1	5.597046853405657	8.926438993585862e-83
CM	WDR59	0.8675983093277381	1.0076315612536051e-82
CM	SLC30A6	0.9400543814150306	1.439944025868765e-82
CM	AC004053.1	3.6191788710274597	1.7486647187771888e-82
CM	TOGARAM2	4.616167753428035	2.1720954522594313e-82
CM	LCMT1-AS1	2.843231872458045	2.54698932979744e-82
CM	PIP5K1A	0.8449060314889995	3.281730907668934e-82
CM	OTUD1	2.5992996915792124	3.2929182260117924e-82
CM	GYS1	1.4838806739037627	3.8773504847547635e-82
CM	GALNTL6	2.4012940467622483	3.9010578942902146e-82
CM	PRKAG1	0.9518893531885587	3.9545091335265e-82
CM	PRUNE1	1.9315412978095048	4.191466143577865e-82
CM	AC015878.1	6.463678034640646	4.4638074409934953e-82
CM	SPX	4.730197424084833	6.667502151215746e-82
CM	VIPR2	3.446167309565028	6.705663862356266e-82
CM	ABLIM1	3.5879753959609877	7.080067423401796e-82
CM	STBD1	6.400289411250068	8.980501988291899e-82
CM	CAAP1	1.0451089823105297	9.472129323801934e-82
CM	DGLUCY	2.714330717486431	1.0022094681702741e-81
CM	NPTN	1.1682748967554466	1.1971776290197733e-81
CM	AL953883.1	6.880631454333414	1.5565791303595064e-81
CM	NOL3	1.9967314525410447	2.1365482034611157e-81
CM	COQ4	1.400666565882635	2.7921706170334123e-81
CM	SFTPD	3.2111846316553283	2.9627445097147983e-81
CM	PNPLA7	2.0488009147701867	3.0943325167364735e-81
CM	PLXNA4	2.7729855854259595	3.385072326039716e-81
CM	AC015983.2	5.730815821745516	3.9991194242575946e-81
CM	PPP4R2	1.0949410603343428	4.206290744792673e-81
CM	RNF150	3.7267623172847673	4.988009671396619e-81
CM	LARP1	1.1279376769475817	6.292595808932794e-81
CM	DDX1	0.9502689155024759	8.608357778431932e-81
CM	GCAT	2.197985089294478	1.1256032917070146e-80
CM	DANT2	3.4929995431336716	1.144699082741223e-80
CM	ACP6	2.0290904664777267	1.1992316444304674e-80
CM	USP49	1.3219374005929119	1.253650612141246e-80
CM	ERBB2	2.0560008253022515	1.4889141945264063e-80
CM	ZNF606	1.2634741885100746	1.782229969545236e-80
CM	HSD17B4	1.362801345729277	2.1888512615740266e-80
CM	H6PD	1.534624073864789	2.516205098758541e-80
CM	HRC	3.3054848152889402	2.781121958461091e-80
CM	AC135166.1	6.13400854467997	3.18905949001259e-80
CM	PWAR6	3.1414104964477056	3.3172707459095497e-80
CM	CSDC2	4.031619599543836	3.371077586227659e-80
CM	IMMT	1.0117437566164185	3.577606046821586e-80
CM	MIR3936HG	6.070527151323329	4.293406571798926e-80
CM	POMGNT1	1.617919305747919	4.323188988065452e-80
CM	GKAP1	1.679950812946293	5.828256023077913e-80
CM	AC007100.1	5.829626549526639	6.030616828436929e-80
CM	FGGY	1.2174392328446357	6.03090401231896e-80
CM	LRIG2-DT	2.2879885532043787	6.092569402811647e-80
CM	TPRN	1.7994761856852297	6.139892658361866e-80
CM	CCDC28A	1.826848815206483	6.139892658361866e-80
CM	INTU	1.7993759422384263	7.18742131080803e-80
CM	COX7B	2.841089545048865	9.332338056276409e-80
CM	PTGDS	3.6238430627071656	1.1686214265424552e-79
CM	BNIP3	2.0305613854464197	2.1441542493658007e-79
CM	CRYAB	2.9766356542412074	3.033157233949042e-79
CM	ANXA11	0.9435436518442545	3.122640165484372e-79
CM	ZNRF1	2.3821872556751913	3.1420047892947954e-79
CM	DHRSX	1.2621672116696407	3.1732376681879894e-79
CM	LNPEP	1.4278408595094967	4.62396047531505e-79
CM	ANKRD16	1.9039734743065688	5.1545478480645525e-79
CM	FAM168B	0.9090364591131579	5.17205979668797e-79
CM	LINC02097	5.728930680654253	5.5592064907385485e-79
CM	MED25	1.5357616203039988	6.154346638610322e-79
CM	TMEM179	5.451099232679575	1.3387960737275848e-78
CM	MYO16	2.53532301291003	1.5317706863610294e-78
CM	NEAT1	1.757409519732815	2.0573871657546274e-78
CM	PIK3R1	2.1981779231834544	2.292505273006906e-78
CM	AC002429.2	6.173926920253482	2.558340278000146e-78
CM	RARB	2.9589590547363356	2.816526854794245e-78
CM	C19orf12	1.7252833833117345	3.0874103049980654e-78
CM	LINC01681	5.670107034824006	3.436756381791e-78
CM	C11orf54	1.5859846398642334	4.179200007742309e-78
CM	PDK4	3.4206532501112354	6.390078864243904e-78
CM	CAT	2.008275534703933	7.001072897236062e-78
CM	PKD2L2-DT	3.2532482648969316	7.558126408109109e-78
CM	GOLGA6L7	5.742739943551512	9.004639782123565e-78
CM	RP3-512B11.3	4.722838870193349	1.2448497347276517e-77
CM	AC010343.3	4.419177471567817	1.4232048277517874e-77
CM	PPP1R3B	2.364682678969795	1.5324750316355806e-77
CM	PARK2	2.121598817032643	1.608010942970968e-77
CM	PCGF5	1.2778787245205638	1.6740962978937682e-77
CM	AC098617.1	4.10300458870323	2.0643979527158015e-77
CM	C18orf25	1.298200620630689	2.7887293021720454e-77
CM	GAS8	1.7398057508686264	3.517342246688083e-77
CM	CORO6	2.943871028887837	4.2881873993648596e-77
CM	HRASLS	4.698593076556059	4.463263315486896e-77
CM	MPV17	1.4312181185067225	4.83281099020702e-77
CM	CCDC9B	3.531830551576421	6.9254042473463e-77
CM	TIMM8B	2.2217999837527773	7.722347687133307e-77
CM	SCRN3	1.316017998747203	9.273621365083044e-77
CM	ARVCF	2.1177167506682872	1.1290551380820613e-76
CM	TPM1	2.6950120322934823	1.153003476036722e-76
CM	SAMD12	3.3961681825576626	1.1981965838673644e-76
CM	LRRFIP1	1.287676752011927	1.213588130859596e-76
CM	ZC2HC1C	2.487664530960641	1.2617872163426257e-76
CM	MROH1	1.5892080216823432	1.3841639785752197e-76
CM	CCNJL	2.5864282228138102	1.5410539843297477e-76
CM	NDUFA8	2.786323527870195	1.615269178137909e-76
CM	ZCCHC17	1.1893301422308409	1.7591129841802168e-76
CM	TIMM23	0.8790675422393981	1.9895250761152584e-76
CM	SLC35G1	2.1064963494633986	2.0659376935207744e-76
CM	AC129102.1	6.01936294872152	2.4477282723408954e-76
CM	ACOX1	1.159832858910446	2.5146104041270205e-76
CM	ALS2CR12	2.797694923086673	3.5545820633756546e-76
CM	AZIN1	1.3357352769230335	3.730066054786025e-76
CM	AL135936.1	5.688763825959181	3.7501468148829484e-76
CM	RP11-458D21.1	4.329148181446202	3.906754499897443e-76
CM	CNGB3	2.9201898106496955	4.14443215130656e-76
CM	ZNF253	1.394970775156224	5.636983296166076e-76
CM	ATE1	0.7941354335550782	6.143136812397025e-76
CM	EFCAB2	1.7168896512599652	6.744772012328705e-76
CM	AC109642.1	4.75228187893879	7.241758880505004e-76
CM	NME5	2.778435213203125	7.544279028366153e-76
CM	WEE1	2.395216144529183	7.633995709368972e-76
CM	MSI2	1.6284763957027915	1.138032999721342e-75
CM	BCL7A	2.1476111418212174	1.3158510083375946e-75
CM	TAF12	1.2101532862759186	1.3965546062239919e-75
CM	TMEM132B	2.1623131701748965	1.4372052703442233e-75
CM	DPM1	0.9730160433483093	1.4483166483442447e-75
CM	RP11-444A22.1	4.5198450807308035	1.651883330042492e-75
CM	MTFR1L	2.3549611164517987	1.67933751343764e-75
CM	EFCAB7	1.3488908187909876	1.7757993214715575e-75
CM	RGN	3.1679666422882145	1.954398984311093e-75
CM	PGAM2	2.629312407882656	2.256994492535087e-75
CM	FHL1	2.660146070887821	2.464620299104171e-75
CM	MECR	1.2247703807247723	2.544290880217497e-75
CM	PLCL2	2.310114148697812	2.5662617406690417e-75
CM	VPS45	0.9993635368966716	2.9303521528503977e-75
CM	GRB14	2.951307623801318	3.1853095025221657e-75
CM	PFKP	2.0986054754432533	3.267588640485873e-75
CM	TEX2	1.3615043575935748	3.8089448791061415e-75
CM	TPD52L1	3.2857260152472594	4.3936675368972783e-75
CM	RTTN	0.9286099594263952	4.406938023705503e-75
CM	TCAP	2.6335042922185274	6.778793429314601e-75
CM	RP11-43F13.3	4.613760683367686	8.027445114555582e-75
CM	YIPF7	3.1045967649424417	8.070379482087658e-75
CM	COX4I1	2.479563140545799	9.139611800082065e-75
CM	PRELID2	1.9872995323784508	1.0913201954223882e-74
CM	ACADS	1.661934550063963	1.1475913977612581e-74
CM	ASAH1	2.6541349183772445	1.288984338585946e-74
CM	ADCK1	1.7915608541343269	1.4069330511721861e-74
CM	NEDD4L	2.835786290558762	1.4995255845932883e-74
CM	RP11-286E11.1	3.686646641273552	2.27501393809925e-74
CM	KCNMB2-AS1	3.11854301300229	2.8988061001358893e-74
CM	AZGP1	3.0986269744506387	5.4898066074799865e-74
CM	BAG3	2.278543284160019	6.333724677577807e-74
CM	TMEM246	3.387105872095642	7.43710685894774e-74
CM	CEP70	1.6507408852353662	7.451799966261854e-74
CM	RMND5A	1.70504207320731	7.499560703623733e-74
CM	PTDSS2	1.2570471603111593	7.569086889404798e-74
CM	RANBP10	0.802028800989232	7.869753191294289e-74
CM	MARCHF11-AS1	5.046000984782943	8.550063184196944e-74
CM	CCDC141	3.5834209964103305	9.531083979386128e-74
CM	COMMD10	1.0930691280846045	1.0034589475060246e-73
CM	FILIP1	3.0787758669411858	1.04587361994722e-73
CM	ZNF404	1.8836010958066358	1.0548024449595892e-73
CM	COX7C	2.5305220779896382	1.113218668673246e-73
CM	AC080188.1	5.108666747222846	1.2751094293518625e-73
CM	ZBTB38	1.136020359541878	1.6143421576703633e-73
CM	MORN4	2.0021065464209036	1.933457159130454e-73
CM	GPSM1	1.9336701114969248	2.5005595015481143e-73
CM	GTF3C1	0.961513052301991	2.7165668728360923e-73
CM	NUDT4	2.537750778347118	3.064034810523457e-73
CM	PHF7	1.5775631901105691	5.135177743777746e-73
CM	MMACHC	1.8575398892482595	6.04609235879922e-73
CM	RP11-814P5.1	3.993613468049041	6.116554208210285e-73
CM	ACAA2	2.2414593098120914	6.54521677649006e-73
CM	PKD2L2	1.5475798955265607	6.634467221158708e-73
CM	ZNF622	1.7064992516717945	7.533436156847858e-73
CM	ZNF233	1.8620230009562462	7.755289855075963e-73
CM	GNB3	2.7398666400161638	9.188315372292764e-73
CM	RRP12	1.5255500980708183	1.2939129564008427e-72
CM	ZNF383	1.066069191983136	1.3279298381408484e-72
CM	MAPKAPK3	2.2899179962427736	1.4319571391260803e-72
CM	TANGO2	1.721771268600404	1.4788838800970693e-72
CM	DPH6-DT	2.901145193954953	1.590251626356987e-72
CM	RCHY1	0.954732043898237	1.7587658458949604e-72
CM	AP005329.2	5.66812433890567	1.9915917460826547e-72
CM	CABIN1	0.7887814172764618	2.1808155143029682e-72
CM	AC079135.1	4.953267187688839	2.1915433017163106e-72
CM	DPH7	1.063956283867041	2.593685625603124e-72
CM	FBXO21	0.9014733474397063	2.6977173107289963e-72
CM	GK-AS1	3.6575832632897076	2.954897299338907e-72
CM	PRPF40B	1.0149342754566706	3.6638974421759624e-72
CM	GAB3	1.9970734415695053	3.7406232874362285e-72
CM	TNFRSF12A	2.821689907755634	4.226429150883571e-72
CM	CA3	2.1291603553691587	5.626647728758917e-72
CM	RP13-270P17.2	4.3066440498032	5.756661208796466e-72
CM	CTB-50L17.14	5.6473517388844465	5.957347511737381e-72
CM	CHTOP	1.2744246568436868	7.760036122522931e-72
CM	DENND2C	1.8932698412971893	7.909738159414173e-72
CM	YAF2	1.1602368121124484	8.930892552291242e-72
CM	ZNF827	2.7620951071762243	9.759280939157104e-72
CM	DNAAF3-AS1	4.808487739806965	9.891059287797074e-72
CM	SLC38A7	2.089108770319445	1.174872570851583e-71
CM	RAD52	0.8927459703234095	1.21605916678175e-71
CM	FAF1	0.6889256282681963	1.3317571702433236e-71
CM	PSPH	1.6233573460605315	1.4165928459809376e-71
CM	AC097716.1	6.754765704850899	1.4476153711512101e-71
CM	ZNF138	1.1746961963211657	1.4728392002357154e-71
CM	URGCP	1.1673266133638305	1.514611673445583e-71
CM	SNAPC1	1.4454137024825335	1.520938721523083e-71
CM	RP11-464F9.21	4.074839024606905	1.5488966037682863e-71
CM	FBXO32	2.971183434582008	1.6112134885453442e-71
CM	WDR34	2.3572709154291296	1.6230997848444218e-71
CM	CFLAR	1.5120409651552713	1.6333773627944526e-71
CM	RP11-60A24.3	4.377503741236696	1.6413858188081405e-71
CM	ABCG2	2.429447782571015	1.6634430976499916e-71
CM	TYW1	0.6488348893867831	1.7668678652912044e-71
CM	IGSF9B	3.047325930995139	1.9067038386011874e-71
CM	WDR37	1.2021545701011915	1.9942083958668596e-71
CM	NFE2L1	1.8763509231734306	2.0880164915795886e-71
CM	NDUFA4	2.595903985984706	2.1262722565232533e-71
CM	CAP2	3.6256648197308343	2.1347930282737325e-71
CM	ENTPD6	1.6185035544410362	2.272050394332534e-71
CM	SMIM2-AS1	2.9943574352900786	2.755291358217038e-71
CM	OIP5	2.454448933376165	2.8321703433782938e-71
CM	LYPLAL1-AS1	2.3371167179312775	3.89863045279374e-71
CM	ZNF260	1.3878906668482398	3.913505395677361e-71
CM	TMEM242	0.8968791066985289	3.999943420504456e-71
CM	PACSIN3	2.959870284927737	4.355135134228338e-71
CM	AP002761.2	6.622706349187324	5.159146734516441e-71
CM	MRPL27	1.5984588120742407	6.848610874023538e-71
CM	ZNF189	1.4447286103623966	6.966926021465468e-71
CM	WDR31	1.9427158552914912	7.48718688395666e-71
CM	AP000721.2	3.5582518715468865	8.573450845756799e-71
CM	THEM4	1.7206260537838753	8.65739812830972e-71
CM	CNTNAP3	3.1662555362790585	1.0688962251332287e-70
CM	ATP6V1F	2.482216406190365	1.1833598250235841e-70
CM	TP53INP2	2.359614930244825	1.1971483934835101e-70
CM	ZNF550	1.3918843549539213	1.3518544966986281e-70
CM	PLAAT1	5.915553063436261	1.5387578793396902e-70
CM	ZNF318	0.9583389976246449	1.5577629481870752e-70
CM	AL445259.1	5.886715989405258	1.599012743864501e-70
CM	MPST	1.9624744774463538	1.6425204066550584e-70
CM	SUCLA2	0.8491323091758998	1.9337563759172145e-70
CM	AOPEP	2.4533974105963585	2.214413734378572e-70
CM	AC113414.1	4.9449236531208545	2.6787794878085423e-70
CM	KIF26B	2.2746252620704293	3.3490257011562737e-70
CM	TTTY10	3.4382180194556833	3.716417035366976e-70
CM	SLC39A14	2.4719305148769037	4.308357754699112e-70
CM	PPP1R9A-AS1	4.007107374625725	4.653257069887772e-70
CM	VEZT	1.0510453138469593	5.089994643502355e-70
CM	VCL	2.2372937007991123	5.112197971650575e-70
CM	SYNPR	2.8644372218953498	7.961355897581554e-70
CM	NCKAP5-AS2	3.6969349124464452	8.997222776566699e-70
CM	MLPH	2.974089447641811	9.081290844594567e-70
CM	AF228727.1	5.234182499733869	1.042958630737576e-69
CM	LINC01186	5.465934134915818	1.1431239477574457e-69
CM	MGST3	2.025947013219312	1.3421368331419566e-69
CM	UQCRFS1	2.37025217283377	1.3923723033359797e-69
CM	SLC25A3	2.565610945030383	1.3952264295552766e-69
CM	GRM8	2.625467945004801	1.8624590597441465e-69
CM	AC053503.6	4.069385114773177	2.1363046074877926e-69
CM	AC020704.1	4.5873702825786875	2.2352556402333184e-69
CM	TOM1	1.1533077108346554	2.279968779442836e-69
CM	RP9	1.1976853044545064	2.75666935403129e-69
CM	SESN1	1.8744335811349873	2.8281902862023897e-69
CM	VDAC2	2.1526757543426385	3.70899737138144e-69
CM	UBE2G2	0.9402418820430696	4.860932116569604e-69
CM	CD274	2.177101596120304	5.463426558665348e-69
CM	CBY1	1.441018681436756	6.533164156226957e-69
CM	AC106791.1	5.529252640673726	7.14798329549564e-69
CM	STAM	1.1746907479210766	7.555303389601197e-69
CM	FAM71F2	2.6690337570623575	9.050498860794739e-69
CM	CIAO2A	2.193101419267533	1.0578483391179722e-68
CM	AP5M1	1.0637931830149443	1.0828939689441652e-68
CM	ZMYND8	1.46104645701878	1.2346956043928267e-68
CM	TATDN1	0.9276649898534615	1.3423554732365228e-68
CM	RP11-33A14.1	4.928588360120546	1.716677109147296e-68
CM	IRF2	0.9329247500418503	1.9265649492476835e-68
CM	GPC1	2.4916510589940035	1.934882398213557e-68
CM	HMGN1	1.3427847000074795	1.992431175580397e-68
CM	ITGB3BP	1.1960468091919063	2.240194209528167e-68
CM	FAM189A2	4.2587867301644895	2.552057301343473e-68
CM	ADSSL1	3.185649329171593	3.0889029006802854e-68
CM	ZNF540	1.4753865860498225	3.1071008421173707e-68
CM	CPED1	2.460781751137691	3.149596656310181e-68
CM	WDR11-AS1	2.199486676057259	3.2925225053223044e-68
CM	UBE2B	1.1348240566153174	3.371123927885883e-68
CM	TNIK	2.7164609252028296	4.096263291767459e-68
CM	NPAS2	2.592516694377451	4.436641122574821e-68
CM	PRSS42P	4.798570890761898	4.614030921753047e-68
CM	KYAT1	1.6412484113187358	4.651374165967146e-68
CM	UGP2	1.1755535576214324	5.898725796320777e-68
CM	FAN1	0.9202498479255545	6.2175357241523206e-68
CM	AL158071.3	4.443197861319867	6.347190788617089e-68
CM	TIMMDC1	1.1699655208925837	7.385497384778798e-68
CM	ZNF563	1.3456216506051237	7.752934361297146e-68
CM	DCAF6	1.1748421521144956	7.753965294222853e-68
CM	USP30	1.3082410257801513	8.46343570068494e-68
CM	PCTP	1.610774214860197	1.0717612153765531e-67
CM	ASPG	4.4600648892623624	1.1654721327110406e-67
CM	MEI4	2.3746578403829535	1.2261319186026653e-67
CM	ZNF844	1.679154135323333	1.3200196272626623e-67
CM	JPH2	3.8820358556025503	1.5157651853685245e-67
CM	FAM153A	2.7591940821960765	1.518356167597208e-67
CM	IQCJ-SCHIP1	2.5488216889947175	1.5464083970951187e-67
CM	COQ6	1.0098362380156742	1.745746753344353e-67
CM	EIF2D	0.9583746914076885	1.8844330119884134e-67
CM	FOXRED1	1.062808868748723	2.1217043755706684e-67
CM	CYC1	2.344555801072608	2.263286580108687e-67
CM	SMIM30	3.3386640793642655	2.5076592109904533e-67
CM	GJD2-DT	5.102745479906973	2.5694801917879583e-67
CM	STK38L	1.5541797745960584	2.6203377065866072e-67
CM	RP11-308N19.1	4.785711053163994	2.9443168272731924e-67
CM	RP11-280O1.2	5.17029335968221	3.956699855466213e-67
CM	AC124312.5	4.873543803825882	4.0845516791885334e-67
CM	MROH7	6.180294775232456	4.76258914979212e-67
CM	MAU2	0.6286546171455827	5.1853093756356656e-67
CM	C9orf147	2.8552905699217566	6.73197413369207e-67
CM	AMY2B	1.2884667340662739	9.312599034286209e-67
CM	SEMA3C	3.2427463781902133	1.2744890217678969e-66
CM	RBM12B	1.1241727524841452	1.282036412970821e-66
CM	RBMX	1.023643537883557	1.3055669442943203e-66
CM	IMMP1L	1.1262897068624655	1.3830496512087642e-66
CM	GALNT16	2.7941796033080952	2.087011285031427e-66
CM	PCDH15	2.0461818391766826	2.4057668965584496e-66
CM	PLEKHA1	1.443732361341986	2.4949754925144877e-66
CM	ZNF146	0.8864525948688329	2.597921408382759e-66
CM	DNAJA3	1.0092939605365059	2.6752708928536634e-66
CM	LCNL1	5.108233922929471	3.5666853335511963e-66
CM	MYEF2	2.2403957209651226	6.985154432016337e-66
CM	PCMTD1	0.9069905513289326	7.768500084102303e-66
CM	RBKS	1.4288139950794196	8.938624330035852e-66
CM	AR	2.783165800920978	1.0203114970467622e-65
CM	ASXL3	2.7853551950796507	1.0692835446852102e-65
CM	CHADL	2.6391003213154427	1.1060503877812218e-65
CM	RP11-174G6.1	3.518664564544652	1.1481009451963403e-65
CM	ARMH3	1.1400685428731103	1.2895560450876702e-65
CM	NEK1	0.8866437995767029	1.8287327825658376e-65
CM	RP11-486A14.2	3.841247369343387	1.9537998098124114e-65
CM	CUTC	0.9115614890272341	2.0257790034098354e-65
CM	RPUSD4	1.1062255003722228	2.0473899531635515e-65
CM	ATP5F1C	2.247558196270072	2.5996867147570526e-65
CM	SDHC	1.1634842979122124	2.654031817615681e-65
CM	G0S2	2.7396071590575053	3.139192592277986e-65
CM	H2AFY2	2.1509425146043557	4.029764854360423e-65
CM	AC002460.2	5.515904456655031	4.2180541406351304e-65
CM	KIFC3	1.8435516886754886	4.542141847725632e-65
CM	RP4-791M13.3	4.114348377331865	4.887329452345364e-65
CM	MAN2A2	1.3298588931500326	4.914882153342252e-65
CM	AC025434.1	5.169275419241432	5.009420896984206e-65
CM	UHRF1BP1	1.500148697825079	5.135315703361162e-65
CM	FUBP3	0.6796368608465694	5.5159650404537825e-65
CM	GBAS	1.652584878554069	5.595170768443569e-65
CM	KANK1	2.8027568048612013	6.979711145717093e-65
CM	UPF3A	0.9836321870043063	7.113305862518558e-65
CM	RP11-284H19.1	4.3329903435351325	7.170433866287145e-65
CM	DPH5	1.3368517915753633	1.0205864993683058e-64
CM	NPPA	2.802187576231678	1.164730753988092e-64
CM	AC090241.2	4.589176242688815	1.249269511888789e-64
CM	SYNPO2L-AS1	3.282503861551319	1.2990866454936108e-64
CM	NUDT8	2.1486879071714666	1.3344904369473106e-64
CM	LINC02984	5.19410061892819	1.3850485853981782e-64
CM	AC114316.1	5.236461025968481	1.526487723355662e-64
CM	B4GALT4	1.2121149055712037	1.526487723355662e-64
CM	IGF1R	1.6836017039944668	1.7059633219911216e-64
CM	DENND1B	1.6236709750452025	1.940829908197967e-64
CM	AC117453.1	5.237745656719688	1.987114904418316e-64
CM	AC011287.2	5.2062478527538	2.0267438142814813e-64
CM	AC093879.1	5.773562390231989	2.278078538922195e-64
CM	ATP5MC1	3.203239896097336	2.6765191041095858e-64
CM	ZNF407	0.7697089598953724	2.7046515061504838e-64
CM	MIR181A2HG	1.937587958502174	2.992181130592828e-64
CM	RAB40C	1.0227999295168568	3.383615084560646e-64
CM	LINC01128	4.693681164589741	3.539328745990169e-64
CM	DYNC1I1	2.50903772006197	3.5812588892970686e-64
CM	RP11-541P9.3	3.8663689471028313	3.6315338800764495e-64
CM	RP11-650J17.1	4.298098749318687	3.803228574647381e-64
CM	COL21A1	2.8352164039900476	4.4410694461697445e-64
CM	SORCS2	2.0994890954421392	4.4410694461697445e-64
CM	LRP4-AS1	3.110610566769493	4.8702048657447995e-64
CM	NIPSNAP3B	1.663345871156722	4.916126735273144e-64
CM	PCCA-DT	4.265358281685483	5.625211253202392e-64
CM	TMLHE	1.0139509875917712	6.516470719846804e-64
CM	MFN1	0.894817037725198	7.545588652912644e-64
CM	GBA2	1.1327355201381364	8.351749167915456e-64
CM	SERP1	1.1998428425292318	1.0363420121560811e-63
CM	RP11-679C8.2	2.4060699643655	1.5579326807593876e-63
CM	AL592430.1	5.587105347709015	1.651913530566611e-63
CM	AC009318.1	4.7873562485346195	1.798162532685351e-63
CM	GGT7	1.9944796487885887	2.0756845066226624e-63
CM	AC012360.6	3.4162604252297823	2.1323225216465432e-63
CM	CDH13	2.9179923805719366	2.193323163503991e-63
CM	IGF2BP2	2.377200200281456	2.2726953211355106e-63
CM	AP1S2	2.241606782990972	2.4414778813961236e-63
CM	DDIT3	1.9284804927784647	2.663651849870879e-63
CM	FLRT1	3.7153775941877143	2.960136865558391e-63
CM	FXR2	1.569998180722567	3.558899754120489e-63
CM	RP11-648K4.2	3.9644875427419226	3.9249114779555455e-63
CM	CRMA	5.085454281960704	3.9390916416725164e-63
CM	CSDE1	1.0533464154974406	3.9442410811241034e-63
CM	FAM47E	4.614409234430986	4.881102595788424e-63
CM	ZFP3	1.3919000703423063	4.928961040515482e-63
CM	RTL9	5.141030828046517	5.123139856977706e-63
CM	MRPL35	1.6957277290260742	5.860214048290451e-63
CM	SMARCB1	0.8198223546602363	6.207440432453799e-63
CM	CYP3A5	1.550816555301211	6.836670992886738e-63
CM	AL020995.1	2.127394528915487	8.652372782676848e-63
CM	ISOC1	2.0535204752871623	8.669677878484135e-63
CM	COMMD1	0.7838571725652869	1.0423609606061128e-62
CM	PCNP	0.8057784082947268	1.0629840954158227e-62
CM	KLF15	2.695170551760423	1.1120563685722816e-62
CM	SCAF11	0.7643246892778135	2.6956555863007672e-62
CM	APOO	2.662375178493779	2.742809005526505e-62
CM	SLC2A4	3.3442600632058612	2.8154006461627493e-62
CM	RP11-434B12.1	3.0196538193513502	2.893077426856538e-62
CM	CITED2	2.1200336215321487	3.31855575769725e-62
CM	MAPKBP1	1.0645963705905432	3.4225484171370363e-62
CM	AIMP2	1.0229596276081534	3.4294625024012587e-62
CM	ZNF420	1.071543645579149	3.7539118803676896e-62
CM	SLC30A9	0.6972602459883531	3.890243989216107e-62
CM	DPH6	1.0703835435697342	4.1513987951756845e-62
CM	LINC00886	1.7547576830072276	4.561386758444911e-62
CM	ZDHHC11B	2.352063830230468	4.7250536447152875e-62
CM	ZBTB25	1.3404131063264306	5.075301396303053e-62
CM	HRAT92	3.7382716273556	5.332036486740633e-62
CM	TANC1	2.460964555721753	5.596983237605816e-62
CM	POLR2M	1.558000264300042	6.345212665020398e-62
CM	LNPK	1.7950972278380442	6.8621229895758715e-62
CM	AC011288.2	4.3685005652600015	7.225098388655709e-62
CM	REEP1	3.2045248139869167	8.529955654374138e-62
CM	DNAJB2	1.515656906360541	1.051934040200832e-61
CM	KIF22	1.2432599101691257	1.1361989417133657e-61
CM	MIPEP	1.1682138184617907	1.2747287402472582e-61
CM	RNF103-CHMP3	1.7689581340795058	1.3872308445893803e-61
CM	MAP7D1	1.3701704525636593	1.4601626197045662e-61
CM	AC022017.1	5.330208692227779	2.0543447816789276e-61
CM	C4orf45	2.0462485727296036	2.7007610313023525e-61
CM	HKR1	1.292713047059373	2.7039473599126968e-61
CM	TECPR2	0.7412592934779018	3.121815180091855e-61
CM	CBLB	1.6716306969100372	3.273031432135695e-61
CM	LRRC52-AS1	5.892898875785198	3.599262903801058e-61
CM	ZNF98	2.6316866511827133	4.0995909717286454e-61
CM	RAP2C-AS1	1.0235307745444093	4.5900715912535454e-61
CM	GPAM	1.533579698073584	4.6747636826345094e-61
CM	RHBDD3	1.2333198133360095	5.001852220215238e-61
CM	EIF3K	1.3313954144908438	5.114104882572934e-61
CM	LRRC28	0.8469074459885141	6.513163161492009e-61
CM	VEGFA	2.41420314286429	8.087053534383898e-61
CM	FITM1	2.2626405500245435	8.238959465383805e-61
CM	AC034139.1	4.983974550400115	8.58992109646563e-61
CM	ARHGEF9	1.4162077713020138	8.677978594390696e-61
CM	LRP4	2.5027465929696078	9.823323416306769e-61
CM	SH2B1	0.9760127016843806	1.041027950129497e-60
CM	LINC02306	4.917324933283025	1.0890409201992129e-60
CM	ABCB8	1.103100616463239	1.191427458285286e-60
CM	C14orf159	2.3905822849578637	1.2394592619622191e-60
CM	SLC25A34	1.7130492518602063	1.7797189899463835e-60
CM	RP11-290F5.1	3.760799784826388	1.850915177157218e-60
CM	PLEKHM3	0.8118659823226896	1.9496948292805172e-60
CM	DAPK3	1.7286301012088856	2.888914040764222e-60
CM	C3orf18	2.4311354900556834	2.927407879295403e-60
CM	ANK2-AS1	4.183746165651764	3.5117026011988e-60
CM	SLC25A16	0.7895086314962898	3.5632986288879996e-60
CM	LMLN	1.5175995791377752	4.084014487931766e-60
CM	AC145207.1	4.774216445680951	4.118898989049885e-60
CM	PLGLB1	1.5304675211332588	5.627221175976121e-60
CM	DTNA	3.2777792521835076	5.627221175976121e-60
CM	AL356737.2	5.40761716516602	5.82976956718306e-60
CM	CFLAR-AS1	1.6859733832161161	6.426438378385282e-60
CM	AC093797.1	5.839019646627435	6.553161386369557e-60
CM	AC010618.3	1.2258111961082871	6.877488864178995e-60
CM	AC124947.1	5.236843156411739	7.401695417295244e-60
CM	AC138649.1	4.785312403415432	8.266266839275943e-60
CM	MACROD2-AS1	4.967483428209482	8.699349561079412e-60
CM	LINC01950	4.531704580116937	8.896121641505813e-60
CM	DNAJC19	1.5511168101756039	9.340426817919741e-60
CM	LACE1	1.5285860884848448	9.541824683477848e-60
CM	ATP11A	1.3351613778439304	9.642330107972935e-60
CM	RP11-12G12.7	2.9505839287806555	9.828293374481363e-60
CM	KIAA1958	1.976726171542483	1.0152470971790392e-59
CM	NDUFAB1	2.25159160989506	1.0714791230080998e-59
CM	AL132642.1	5.408761229613164	1.1373259577830889e-59
CM	GBE1	1.7196512704721225	1.9272707957049971e-59
CM	WDR12	0.9687320327007244	2.0288019360488164e-59
CM	GAB1	1.7031746373793082	2.4445467386076463e-59
CM	AP3S1	1.0393250395264162	2.5933294476476103e-59
CM	MAP3K4	0.8025861893734679	3.81993716876492e-59
CM	DLG1	0.9192131181306343	4.046124665221789e-59
CM	BOLA3	1.7421089370410072	4.094557709587523e-59
CM	AC063960.2	4.231425402388954	4.303692248539104e-59
CM	COX6B1	2.2280512465112703	4.481632643540891e-59
CM	ZMAT1	1.3604352767921895	4.519768265366926e-59
CM	PDE3A	3.161715235904616	5.012885249010611e-59
CM	SLC9A1	1.0816624636349295	5.832283863722724e-59
CM	CARF	0.9616266924539529	7.392024841852516e-59
CM	ZNF875	1.2761414090698648	7.665832720043877e-59
CM	NDUFAF6	0.8016944979859002	7.6930977839326285e-59
CM	NRSN2-AS1	1.9829360362765511	8.054774930550438e-59
CM	ADAMTS13	1.6528592690372512	8.072956792193284e-59
CM	LDAF1	2.706247301871547	8.64605353944317e-59
CM	SRP14-AS1	2.2676848802603686	9.725394084851035e-59
CM	CASQ2	3.6827403580440583	1.1979277170292696e-58
CM	MAP2K5	0.6934612228815691	1.2708785762286806e-58
CM	FNIP1	1.4962293699843114	1.5209406600987109e-58
CM	MEIS1	2.7211852040758377	2.1483216731151215e-58
CM	AC015845.2	5.317258502300506	2.4172664436385732e-58
CM	SPIRE1	1.5208511097370747	2.479850216428532e-58
CM	ZBED3	1.7723832945549196	2.5398266189222943e-58
CM	LNX2	1.967163556361515	2.6688419569986263e-58
CM	TSEN2	0.9279364299282264	2.6805835506285015e-58
CM	NLGN1	2.9658672868112173	2.7565846581365705e-58
CM	UBE2R2	0.92415798854192	3.1812874458652272e-58
CM	GPLD1	2.059300374932584	3.589390969996717e-58
CM	DCP1A	0.6206031010628055	3.761729057346391e-58
CM	AL512603.2	4.410042624837708	4.1661142545760624e-58
CM	RPS6KL1	1.9892890411750077	4.6569763540416274e-58
CM	STX18-AS1	0.9549718039017319	5.1427409447899015e-58
CM	ZNF587	0.8983178831616236	5.6225445811031466e-58
CM	KLC4	0.8407206298298148	5.790420088264727e-58
CM	RAB3GAP1	0.7304110196414906	5.895463063130953e-58
CM	RPL34-AS1	2.159066044022764	6.391590781341055e-58
CM	FAM207A	1.9824470626029944	6.492637505533836e-58
CM	AC006547.1	1.903428426302024	6.650154993982058e-58
CM	EYA3	0.7500333734958979	7.26149951071364e-58
CM	ATP5PF	3.334709114570707	8.644634380272332e-58
CM	FAM222A-AS1	4.37222569535321	8.945397950491157e-58
CM	TIMM17A	1.2016352356141724	9.238015208377299e-58
CM	GATA6	2.5673416355527494	9.308151493489504e-58
CM	SLC12A7	1.8693596606285632	9.674228621937211e-58
CM	CAPS2	1.6776499068469921	9.743933115301587e-58
CM	TMEM161B-DT	1.7317356820304906	1.0130408771780086e-57
CM	AC124312.2	4.613587319363022	1.089494491296621e-57
CM	LRRC10	4.021473339490282	1.0909217013121172e-57
CM	NPHP1	1.8415762137981506	1.1154100441536684e-57
CM	MDN1	0.7840106169835057	1.3191983990501544e-57
CM	SYNM	2.9832937355885862	1.5408676242982886e-57
CM	VDAC1	1.7118756957948096	1.6035044444353823e-57
CM	DNHD1	0.8638356788579719	1.7260982712000724e-57
CM	ZNF81	0.8204647885824655	1.787149008430113e-57
CM	ZNF208	2.2687567701421716	1.7916236148508088e-57
CM	LINC02240	2.3470349747637416	1.8706191177177398e-57
CM	CRB1	1.727930896878184	1.8926524055270488e-57
CM	CCPG1	0.935697029304912	2.0208300624424747e-57
CM	RP11-373N22.3	2.290054285425254	2.0956553457664583e-57
CM	FGF18	2.550432850569175	2.1173306450535277e-57
CM	LARGE-AS1	4.49793711477643	2.144106213346125e-57
CM	C20orf166-AS1	5.639740310977624	2.230341219427181e-57
CM	RGAG1	4.311564666177465	2.230341219427181e-57
CM	HERC3	1.1344693638678909	2.4190824882802177e-57
CM	CLDN20	1.941178104785565	3.1279646607734496e-57
CM	ZNF544	1.1001615195104506	3.4596144979611067e-57
CM	MAGED1	1.7078847970902309	3.711592625365596e-57
CM	FXR1	0.7081103984551598	3.8461727532043404e-57
CM	ATCAY	3.9707557568487406	4.059993220490367e-57
CM	TMOD1	2.099612624379118	4.1306839546909615e-57
CM	SPATA20	1.6239747252960859	4.153838686135502e-57
CM	DNAJB1	2.256341856957965	4.3717122869791206e-57
CM	ATP13A3	1.6221897353798735	4.5780848309287676e-57
CM	AC126182.3	5.674658896830046	4.905575812768687e-57
CM	KLKB1	1.9531913082690393	5.017837319590186e-57
CM	SVOP	4.159198656312932	5.412083666058588e-57
CM	RRAS2	2.0795091441090503	5.882509345504142e-57
CM	SOX6	2.972710285401141	6.336340674517263e-57
CM	CMBL	2.1061990220096685	7.302221596651511e-57
CM	PPP1R13B	2.704720899127721	1.0277327188769668e-56
CM	MAPRE2	1.9714402014014634	1.076347649080368e-56
CM	TRAPPC6B	0.7818522969369853	1.158673181026452e-56
CM	RP11-15A1.3	2.452148000215281	1.5040358983314099e-56
CM	CA1	2.715829179133678	1.6401689198217528e-56
CM	REPS1	0.9414857376304825	1.6524265363862084e-56
CM	CCSER2	0.9129089914353955	1.946698979860352e-56
CM	ZKSCAN7	1.72697777071339	2.0519421201622406e-56
CM	AP003170.3	4.128742926113815	2.928707855934258e-56
CM	PRADC1	1.738237944814787	3.207136605400047e-56
CM	TMX4	1.6076215605825577	3.3743950335846425e-56
CM	DDI2	0.9287546097636316	3.772362064310738e-56
CM	DZIP3	1.3164879270319396	4.520055964325092e-56
CM	Z99572.1	4.323964976873749	5.160254127046352e-56
CM	PTAR1	0.7898943348328715	5.511911335551978e-56
CM	RP11-159H10.3	4.58901529052502	5.707275420364056e-56
CM	DPH6-AS1	2.4772068949029116	5.916443944114753e-56
CM	RABGAP1L-DT	4.207511306602743	5.933041341868335e-56
CM	AC023494.1	5.776848675874663	6.024760899939976e-56
CM	LMAN2L	1.058169042644483	6.742450723601723e-56
CM	MAGI1-AS1	2.766022648984136	6.903069818426355e-56
CM	NUBPL	0.8669126123247612	7.21094233291392e-56
CM	CTNS	1.1640484483292068	8.0396993488327825e-56
CM	IFT172	1.2923046206967097	8.177182677902111e-56
CM	PLEKHF1	2.306981722193445	8.289594462935872e-56
CM	INADL	3.1079121584112306	8.35884537399391e-56
CM	CSPP1	0.6244781775280392	8.958882689886175e-56
CM	TENT5A	3.0885224542830048	9.119716601529247e-56
CM	MRPL42	0.9787009079230776	9.445487438763664e-56
CM	ZNF714	1.2728060179031606	1.0352833633088272e-55
CM	NMNAT3	1.4775263483120802	1.096198226392508e-55
CM	ETFB	2.450859018667474	1.1066046512285198e-55
CM	AC093206.1	4.842933042169144	1.1703557646353399e-55
CM	ANAPC10	0.8821891374900824	1.3616887314678997e-55
CM	LYSMD4	1.2085907249766445	1.5241941345450248e-55
CM	PWWP3B	3.0905820825295	1.5508581095871406e-55
CM	AC089983.1	4.678434235088302	1.8133264673591856e-55
CM	KLHL41	4.715922446057424	1.844511786411177e-55
CM	ATP5MD	4.58016573259146	1.927848192150922e-55
CM	COX6C	2.3830424361724276	1.9394165632421204e-55
CM	ZNF326	0.7379881291140571	1.9532278855550303e-55
CM	SLC44A5	2.5856514542342643	2.0626479091237353e-55
CM	PCDH9-AS2	2.9129581894090437	2.2599823279273487e-55
CM	NDUFS6	1.9958366393038678	2.5151505484719462e-55
CM	IPO13	1.3200123803015773	3.442770524738996e-55
CM	HECTD1	0.546622129926658	3.824035381329923e-55
CM	NDUFAF4	1.610207034093564	4.058134876000939e-55
CM	ANKFN1	1.9706543218266004	4.543925554129634e-55
CM	HFE2	3.701573260050623	5.146251700078076e-55
CM	EIF4EBP2	1.229893376134366	5.150881040630107e-55
CM	AL133395.1	4.894836242748857	5.87636813838076e-55
CM	USMG5	1.7294618245226827	6.64500853202445e-55
CM	ZFAND4	1.1206556411129462	7.339547428698987e-55
CM	AC079142.1	4.877366814724706	7.62784238549586e-55
CM	AC025627.1	4.248758364343344	8.957812042934442e-55
CM	DPH1	1.1299171100292265	1.2204938603587168e-54
CM	C2CD6	2.9559499834055574	1.671944734866765e-54
CM	OCIAD1	0.8333589414196308	1.683974454190131e-54
CM	RP11-114J13.1	4.201426058982638	1.7938037940690227e-54
CM	ACADSB	1.2838371623916385	2.155938603399965e-54
CM	C5orf47	4.667205710410203	2.2645251231524005e-54
CM	NAPG	0.7375540010536049	2.3901373962245926e-54
CM	CACNA1E	2.4058013723256755	2.3908323117264737e-54
CM	RP11-10A14.4	3.6722604784898056	2.435670035445774e-54
CM	PIGZ	1.2515585375779579	2.845267127691028e-54
CM	NDUFB8	2.4621875140638374	4.2334693866079686e-54
CM	LARP1B	1.2172213815700226	5.0147418660972706e-54
CM	DLST	0.8207613269748022	5.135984708545486e-54
CM	CEACAM19	1.842372273120179	5.224305952779787e-54
CM	MED24	0.7676426928206986	5.231908456442838e-54
CM	TIGD7	1.2116750005252412	5.383446578932491e-54
CM	DCXR	1.6881379689161022	6.064610479523645e-54
CM	ANKRD40	1.497700636191918	6.83664919194512e-54
CM	MSRB2	1.7540117937901494	7.044462751082472e-54
CM	KIF9	1.3892484153017475	7.354925111331556e-54
CM	TXNL4B	1.1590530948266506	7.5851983579245e-54
CM	C9orf3	2.178837886273268	9.135230844523278e-54
CM	RB1CC1	0.7391718055710994	9.893638679448681e-54
CM	SMAP1	0.7025854597460733	1.116883226756146e-53
CM	PTGES3L	5.109642315402411	1.2767168296947264e-53
CM	SLC25A40	1.575901447377114	1.7380321175524428e-53
CM	AC107068.2	4.1089294518675015	1.8156400654052775e-53
CM	LYPLAL1-DT	3.0692640322732148	1.9725488293839776e-53
CM	SLC25A26	0.7907047925296491	2.0679970881835286e-53
CM	AGK	0.7209874540491069	2.130474020782415e-53
CM	ZER1	0.7164988329316964	2.447332691356245e-53
CM	GCLC	1.2216108727762278	2.6095042767528634e-53
CM	MOSPD1	1.2570974454183383	2.6828383062804886e-53
CM	CD99L2	0.7702000573544826	3.0490294198261357e-53
CM	MBNL2	0.9355656339597872	3.657577185366334e-53
CM	C5orf15	1.033877508993489	3.718001154944918e-53
CM	SHPK	1.2550852554887062	3.81452800212526e-53
CM	SNHG14	4.128474385891172	3.9731346716416513e-53
CM	CETN3	1.3724012378109718	4.1341778713417267e-53
CM	CNBD2	1.3794696177968764	4.557187611649422e-53
CM	LINC02775	3.8394104642172016	4.620579439514584e-53
CM	LINC01725	2.6376550439655304	4.645991324580173e-53
CM	GPATCH2	1.0496659070720589	4.8119142750029595e-53
CM	SOCS6	1.4308271635378618	6.328709667960643e-53
CM	REXO2	1.7903513481909192	6.527967131689027e-53
CM	PPM1A	1.0613119406408262	6.527967131689027e-53
CM	KIF1B	1.18475542917226	6.672063714120294e-53
CM	AC073389.2	3.7144419070391526	6.758274995860317e-53
CM	AC104009.1	3.643587885549207	7.477917812440447e-53
CM	AC022601.1	4.435529368966643	8.504309633621808e-53
CM	THRB	2.4281013625959273	9.04031394316653e-53
CM	AC116362.1	4.943961370151674	9.455870498718996e-53
CM	ZNF527	1.1855359028158636	9.599781718116395e-53
CM	FAM96A	1.7125276248317711	9.980633367477153e-53
CM	MRPL34	1.8253735857747269	1.0713698893891154e-52
CM	MAD2L1-DT	2.3492101211331833	1.0758149653422178e-52
CM	ZBED5	1.0180914107313273	1.190129343215332e-52
CM	AC005037.1	3.59827863953826	1.252417111749012e-52
CM	AL031123.1	5.4314425963135164	1.4972484978450629e-52
CM	STAU2	1.188336819795579	1.5491325769326098e-52
CM	ASIC2	2.702355513884529	1.9598946510479576e-52
CM	YOD1	1.5152221454338768	2.1331491373660447e-52
CM	ATP6V0E2-AS1	1.6919628846836825	2.3587690805076627e-52
CM	TAF8	0.8087436108300308	2.6823713195737513e-52
CM	RP11-734I18.1	5.207597653621754	3.449789904376853e-52
CM	AC005618.6	3.703799119843844	3.5926436661633736e-52
CM	GLIDR	1.5953294122960975	3.656392467984931e-52
CM	CEP83	0.8717329559610708	3.9770554014331366e-52
CM	PHF20L1	0.6379544913635686	4.141049457279042e-52
CM	AC016042.1	3.8806916012094	4.427444572287136e-52
CM	TSEN15	0.9450404841893465	5.095586958759478e-52
CM	NAA25	0.7136730981653655	5.150151157386931e-52
CM	INTS9	0.6889176690251292	5.994158396129869e-52
CM	GAMT	1.9510283077893988	6.0993125427030304e-52
CM	FAM227A	2.1003854461438336	6.168453710725244e-52
CM	QARS	1.3543166687211223	6.403463847192586e-52
CM	ACBD5	1.3345696516553356	6.432183127022909e-52
CM	RSPH3	1.6769567286157507	6.724438186890211e-52
CM	CES4A	2.152601113027901	9.692363082811605e-52
CM	TPM1-AS	3.0182075694886583	9.761873947036235e-52
CM	RP11-31F15.2	2.238502681635858	1.0269348232154176e-51
CM	HCN1	2.205790932377411	1.0488530718554657e-51
CM	KIAA1715	1.4256398144465532	1.0873511841774599e-51
CM	ERAP1	1.1556793185476752	1.2740960701501636e-51
CM	TAPT1	0.8554449989106736	1.2981267298301432e-51
CM	NOMO2	1.16351442516403	1.7527153982601482e-51
CM	AL078590.2	4.742118009115986	1.9066603502419196e-51
CM	RPAP2	0.6414403818734792	2.0050327535340097e-51
CM	TRIM16	1.1250938993362065	2.022123491306992e-51
CM	TNFRSF11B	3.5993312155915023	2.1228951475457495e-51
CM	MTHFD2L	0.9330284756620528	2.1752978465151413e-51
CM	ZNF573	0.8690805006127627	2.2545323938167526e-51
CM	NIN	0.8304221554268927	2.3753045229262502e-51
CM	CTNNAL1	2.076693150619734	2.4411045940126422e-51
CM	SRGAP3	2.6006188116089453	2.703124790519306e-51
CM	ATP5F1D	2.8010869219887904	2.792075216241988e-51
CM	AC078980.1	4.696029270620197	2.908352356165429e-51
CM	AC009120.4	2.425749954218382	3.44032772036266e-51
CM	ADGRL2	2.347703631996392	3.441486952252532e-51
CM	NR6A1	1.8406524334839713	3.531919281165941e-51
CM	DUSP3	1.905228200262481	3.632081512630508e-51
CM	AC005865.2	4.238843090818156	3.71268507905086e-51
CM	BRICD5	1.6089021283518974	3.7389591945984547e-51
CM	ZNF555	1.2261985687373333	4.107465883813279e-51
CM	MGA	0.6309398979375105	4.3961911965739524e-51
CM	TSPAN32	2.8620109867333774	4.7704429211354605e-51
CM	SYT2	3.078094983007454	5.2668433755567205e-51
CM	AAAS	1.2559676432142994	5.500456921682526e-51
CM	RALA	0.9338316628436304	6.42916324063564e-51
CM	CCND2	1.8916987327435648	6.775749469162777e-51
CM	LRIF1	1.2829876678334746	6.85784511398559e-51
CM	AKIRIN1	0.8686954974112319	6.922709953890831e-51
CM	FAM153CP	3.0621937500885084	7.992617610507591e-51
CM	DPYSL4	3.285553124658854	8.731202063206233e-51
CM	SMG5	0.677113194705278	9.723455141943682e-51
CM	AC020909.2	5.238019136766044	1.0616722429794195e-50
CM	REV1	0.7119840272093728	1.0755747341724525e-50
CM	SLC29A1	1.627025633048498	1.1013259121231644e-50
CM	FBXL20	0.7570836403037438	1.1114199461580948e-50
CM	MIA2	1.2697169967005977	1.222276443481155e-50
CM	CACNB2	3.2959523969267703	1.238753732625257e-50
CM	TIMM8A	2.3855187806626783	1.2744821366103025e-50
CM	ATP5PB	2.8694462128347022	1.2962012369843889e-50
CM	C15orf52	2.9539443490175925	1.3170246910105377e-50
CM	MINDY2	1.705949318811664	1.3626007187048459e-50
CM	FAM169A	3.0616804721515347	1.465489891307517e-50
CM	FAM179A	3.9230374286605225	1.4686606466797187e-50
CM	AC092640.1	4.8897682602690775	1.5282220473243483e-50
CM	AC010476.2	3.642976226362312	1.5326228880353757e-50
CM	SNX1	0.7407317750537291	1.64920780025342e-50
CM	ATP5I	1.6435714514907414	1.7073966146191528e-50
CM	AL390242.1	3.0375452462450223	1.8261939519119106e-50
CM	AC073346.1	3.658658928485282	2.0257014491127903e-50
CM	NKAPL	1.7314576595458377	2.038103937233809e-50
CM	GABRE	2.558399131955318	2.0616863961002604e-50
CM	SGSM1	1.8120515500922432	2.1920160297048246e-50
CM	ACAA1	1.2478373154204778	2.2328451910771066e-50
CM	PDE3A-AS1	3.6007373981018067	2.6876165926005675e-50
CM	PSMD11	0.6787350548364902	2.6890892223201908e-50
CM	AC104383.2	4.20421143199191	2.7348884060149166e-50
CM	ZNF596	1.0681822709384345	2.759830447341359e-50
CM	XK	5.680328633655828	2.8376362493087126e-50
CM	AC090921.1	4.130392711152691	3.185887540285957e-50
CM	RP11-284M14.1	2.1541797684970714	3.5107120332993823e-50
CM	ERCC6	0.9402961778982568	3.847318979549208e-50
CM	DLG3	2.1126901288516615	4.222092099628076e-50
CM	AC008474.1	3.666483086459867	5.437498930305544e-50
CM	NFX1	0.5964002201221714	5.567389793249732e-50
CM	RP11-37N22.1	3.9939490750714057	5.683739399729053e-50
CM	MMP23B	2.341198392663128	5.906402315194501e-50
CM	EPB41L5	1.4980029457704906	6.340682395479575e-50
CM	ATP5PO	4.5015744514779525	6.9716685756279575e-50
CM	COX17	2.01132645066422	7.846073254724415e-50
CM	ACOT6	3.624370646882753	7.975451720391447e-50
CM	PCNXL4	1.0819976146668815	9.479143686926378e-50
CM	ZNF181	1.2858751609874328	1.0426837394818803e-49
CM	MPI	1.2290516051786917	1.0483193053087262e-49
CM	CERS4	1.3785518554440201	1.099443908021716e-49
CM	ASPH	1.360890408533189	1.1313314953167434e-49
CM	GIPC2	1.9419715532925226	1.1344118770573669e-49
CM	HSD17B3	2.545244700799588	1.312418728684599e-49
CM	NDUFS5	1.8746329864247904	1.5652460266595911e-49
CM	NFU1	0.8219647358664453	1.6908756064614789e-49
CM	ADORA1	2.813159739183101	1.802066457199523e-49
CM	OSBPL2	0.8941391528948126	1.9835533707006433e-49
CM	HFM1	2.2781676774515183	2.27022550990726e-49
CM	SELENOW	2.812481895178898	2.441916448125197e-49
CM	AL353151.2	3.793930387489343	2.7251266576852913e-49
CM	PDLIM3	2.6168906957403113	3.0132417208810154e-49
CM	MIR646HG	2.414153109716022	3.3371473864471406e-49
CM	FBXO38-DT	2.4486954221724053	3.733990534443609e-49
CM	MAP3K13	1.2384146199719113	4.854264274225684e-49
CM	ETV1	2.3044672471615266	5.133462140623559e-49
CM	SYPL2	2.544501896483829	5.29611719033539e-49
CM	ARL6IP5	1.718259658298873	5.297289554629187e-49
CM	LAD1	3.024607322225168	5.391689333061286e-49
CM	ITGB6	2.6986757507019696	5.583078759243884e-49
CM	AL157388.1	4.503175134679182	6.295752277888542e-49
CM	SSR3	1.512248613731364	6.4602789563560606e-49
CM	LRRC1	2.084513478575375	7.326866457246384e-49
CM	RNMT	0.7124624384870034	8.371617757769899e-49
CM	KATNAL2	1.6515098207282386	8.413481877187153e-49
CM	CTC-510F12.2	2.8405484606454814	9.05214031156478e-49
CM	RMI1	1.6663026981032827	9.115121286461445e-49
CM	HIVEP3	1.2889650189812656	9.944127508893373e-49
CM	PPP2R2C	4.000943054050796	1.2488742556204216e-48
CM	YWHAG	1.0938873809015037	1.2570506927294842e-48
[truncated: 59,560 more rows]
