# Supplementary material for: A cross-study transcriptional patient map of heart failure defines conserved multicellular coordination in cardiac remodeling
Source: Nat Commun. 2025 Oct 31;16:9659. doi: 10.1038/s41467-025-62219-6 (PMC12579254; doi:10.1038/s41467-025-62219-6)
Supplement: Supplementary file 5 — Supplementary Dataset 3 [file 41467_2025_62219_MOESM5_ESM.csv]

name	feature	term	statistic	pval	Estimate	tval	test	padj
CM	A1BG-AS1	disease_code	0.7510376651734957	0.39472970758313486	NA	NA	fixed	1
CM	A1BG-AS1	(Intercept)	NA	0.45803998175998195	-0.13793584427362024	-0.7542437947454496	fixed	1
CM	A1BG-AS1	HCM	NA	0.39472970758313486	0.20865908322988697	0.8666242929744675	fixed	1
CM	A1CF	disease_code	1.5401612985301112	0.2218562072599675	NA	NA	mixed	1
CM	A1CF	(Intercept)	NA	0.9140723257972717	-0.13043925711865312	-0.13583806705800092	mixed	1
CM	A1CF	HCM	NA	0.2218562072599675	-0.7529054559053795	-1.241032351927262	mixed	1
CM	A2M	disease_code	8.35203511089028	0.0204006388515569	NA	NA	mixed	1
CM	A2M	(Intercept)	NA	0.06230597093763979	-0.9813661391731829	-3.549624930142919	mixed	1
CM	A2M	HCM	NA	0.3490851694600928	0.43496613114471383	0.9604148233718668	mixed	1
CM	A2M	ICM	NA	0.018162470065486196	-2.447651804053155	-3.7673639081872716	mixed	1
CM	A2ML1	disease_code	1.8826952564092831	0.17784216967704444	NA	NA	mixed	1
CM	A2ML1	(Intercept)	NA	0.33772656731625333	-0.9305167831385063	-1.7075836369996773	mixed	1
CM	A2ML1	HCM	NA	0.17784216967704444	-0.5430238611021879	-1.37211342694738	mixed	1
CM	A2ML1-AS1	disease_code	1.4696351369261063	0.3639298215319303	NA	NA	mixed	1
CM	A2ML1-AS1	(Intercept)	NA	0.8057730613582531	0.14902790741065564	0.2816206823646496	mixed	1
CM	A2ML1-AS1	HCM	NA	0.09287518664803317	-0.985734168506475	-1.712347770120041	mixed	1
CM	A2ML1-AS1	ICM	NA	0.9319421233618138	-0.10648730559528571	-0.09432514696551851	mixed	1
CM	A3GALT2	disease_code	0.12373393656247104	0.7280892201579479	NA	NA	fixed	1
CM	A3GALT2	(Intercept)	NA	0.5095045606993458	0.164303607102805	0.6695993254200682	fixed	1
CM	A3GALT2	HCM	NA	0.7280892201579479	0.1136364217750161	0.35175834966987074	fixed	1
CM	A4GALT	disease_code	1.5337731618389894	0.22419675415756238	NA	NA	mixed	1
CM	A4GALT	(Intercept)	NA	0.1227325329079705	-0.21880006051058487	-1.5658478081002551	mixed	1
CM	A4GALT	HCM	NA	0.2085703833084419	-0.34018959777492447	-1.2714152768984932	mixed	1
CM	A4GALT	ICM	NA	0.3594390180572422	0.3344242031530888	0.9236339819345241	mixed	1
CM	AAAS	disease_code	1.3184151328438958	0.40184814031292215	NA	NA	mixed	1
CM	AAAS	(Intercept)	NA	0.12929797227859005	0.7440413319217086	2.5019905192576717	mixed	1
CM	AAAS	HCM	NA	0.11218773918266457	-0.4065445688478068	-1.6129512874064889	mixed	1
CM	AAAS	ICM	NA	0.7767340307529499	-0.1965299726899726	-0.3179608316319187	mixed	1
CM	AACS	disease_code	0.04745488001990981	0.9542064700751947	NA	NA	mixed	1
CM	AACS	(Intercept)	NA	0.10660466250724895	-0.6880209087116701	-2.909840105410387	mixed	1
CM	AACS	HCM	NA	0.7867146250010659	-0.0914303729396767	-0.27291816701999927	mixed	1
CM	AACS	ICM	NA	0.9234567545936098	0.05531531860286098	0.10432960051625328	mixed	1
CM	AADAT	disease_code	1.6958643716022543	0.3220957206018846	NA	NA	mixed	1
CM	AADAT	(Intercept)	NA	0.205490161296679	0.7515131186831064	1.882747089706995	mixed	1
CM	AADAT	HCM	NA	0.6842519710749198	0.18442208140078512	0.4090765461515801	mixed	1
CM	AADAT	ICM	NA	0.1809036824870694	1.5661073646469401	1.8293677162335042	mixed	1
CM	AAGAB	disease_code	1.3158695770172653	0.3875140758688221	NA	NA	mixed	1
CM	AAGAB	(Intercept)	NA	0.24594899073871274	-0.3401558362453753	-1.6192285979841938	mixed	1
CM	AAGAB	HCM	NA	0.9571677056761616	0.011980192377006243	0.053963465704518813	mixed	1
CM	AAGAB	ICM	NA	0.21884280204666734	0.7226029919820267	1.6185067645257771	mixed	1
CM	AAK1	disease_code	1.12351905276129	0.46219770685225037	NA	NA	mixed	1
CM	AAK1	(Intercept)	NA	0.6128981471609332	0.3193858869911744	0.5941947484480822	mixed	1
CM	AAK1	HCM	NA	0.37874886317808854	0.23693527219666302	0.8869185856763874	mixed	1
CM	AAK1	ICM	NA	0.3594875503578269	-1.268607393220726	-1.1647936847119922	mixed	1
CM	AAMDC	disease_code	0.5105910685995114	0.6401691702954035	NA	NA	mixed	1
CM	AAMDC	(Intercept)	NA	0.5704058818756914	0.22750999309865003	0.6737097411683616	mixed	1
CM	AAMDC	HCM	NA	0.887140876048873	-0.05861183424177255	-0.14272902886434202	mixed	1
CM	AAMDC	ICM	NA	0.3926961918131238	-0.7404415562369348	-1.0102222724686907	mixed	1
CM	AAMP	disease_code	0.5194553248172149	0.6458819948781234	NA	NA	mixed	1
CM	AAMP	(Intercept)	NA	0.2858238558733722	-0.7090709767892275	-1.441522462051227	mixed	1
CM	AAMP	HCM	NA	0.6129443710299842	0.209218905519173	0.5086205961575991	mixed	1
CM	AAMP	ICM	NA	0.4420948821173232	0.940825480355224	0.921194099087715	mixed	1
CM	AAR2	disease_code	0.047331404628735724	0.9546124890446684	NA	NA	mixed	1
CM	AAR2	(Intercept)	NA	0.3088813211531922	-0.9988915914137995	-1.3487819318273784	mixed	1
CM	AAR2	HCM	NA	0.7736912813678661	0.15631965871191278	0.288875572526234	mixed	1
CM	AAR2	ICM	NA	0.9101616144275192	0.19179729262235995	0.12586112832473026	mixed	1
CM	AARS	disease_code	6.540130018548323	0.003312503853940609	NA	NA	mixed	1
CM	AARS	(Intercept)	NA	0.10116820228911569	-0.4829461529378356	-1.675125372114055	mixed	1
CM	AARS	HCM	NA	0.5031522232661545	0.31389330336805754	0.6752179550368665	mixed	1
CM	AARS	ICM	NA	8.320276001658578e-4	2.1806890197379034	3.594268490926276	mixed	1
CM	AARS2	disease_code	0.7132543732665838	0.4942230661046084	NA	NA	mixed	1
CM	AARS2	(Intercept)	NA	0.007776595075595799	0.5713817932716555	2.7557909603465403	mixed	1
CM	AARS2	HCM	NA	0.31755843045890664	-0.4002095631863888	-1.0080257361716674	mixed	1
CM	AARS2	ICM	NA	0.6728795952206613	0.2279649379715208	0.424314643767017	mixed	1
CM	AARSD1	disease_code	0.674432091214618	0.517001337196478	NA	NA	mixed	1
CM	AARSD1	(Intercept)	NA	0.78973267203469	0.19429901471163674	0.26905041902888477	mixed	1
CM	AARSD1	HCM	NA	0.47688635724355555	-0.1994833609529584	-0.7203480673848179	mixed	1
CM	AARSD1	ICM	NA	0.4364596064851932	0.8152297533653248	0.7887285542848026	mixed	1
CM	AASDH	disease_code	0.14012230749093696	0.8695403211509969	NA	NA	mixed	1
CM	AASDH	(Intercept)	NA	0.00616275314564503	-0.5249398912866621	-2.841069786247761	mixed	1
CM	AASDH	HCM	NA	0.7826984965940083	-0.09802691086945206	-0.2770651651848221	mixed	1
CM	AASDH	ICM	NA	0.7008920163398831	0.184801000178359	0.3859906040627711	mixed	1
CM	AASDHPPT	disease_code	7.7138563539519485	0.03517960060292081	NA	NA	mixed	1
CM	AASDHPPT	(Intercept)	NA	0.0529011689096715	-1.2068068988499767	-5.245885429086093	mixed	1
CM	AASDHPPT	HCM	NA	0.017735446540957604	1.168030283400542	2.8793500089393107	mixed	1
CM	AASDHPPT	ICM	NA	0.040292517247913454	1.7557632176271334	3.136098791344702	mixed	1
CM	AASS	(Intercept)	NA	8.463697716373977e-14	-1.2602473909372933	-9.683331658688287	mixed	1.0820837530384129e-9
CM	AASS	disease_code	0.8521982911069919	0.4316582271107485	NA	NA	mixed	1
CM	AASS	HCM	NA	0.2222465243486409	-0.3074245540183005	-1.2335928296797962	mixed	1
CM	AASS	ICM	NA	0.5072324733128244	-0.22500926577743532	-0.6672206723125657	mixed	1
CM	AATF	disease_code	4.850234194226012	0.011215619109516609	NA	NA	mixed	1
CM	AATF	(Intercept)	NA	0.006228585739572068	0.5118669959535799	2.837207687999186	mixed	1
CM	AATF	HCM	NA	0.44360419698874365	0.2664575209911047	0.7713052149802131	mixed	1
CM	AATF	ICM	NA	0.0028711565244729487	1.4543733146267004	3.111071470677461	mixed	1
CM	AATK	disease_code	0.39779864620192606	0.6740859038604012	NA	NA	mixed	1
CM	AATK	(Intercept)	NA	0.7779227392510578	-0.07569511731828238	-0.2836876320874457	mixed	1
CM	AATK	HCM	NA	0.5145097313168645	-0.293301863764419	-0.6569137358043798	mixed	1
CM	AATK	ICM	NA	0.6890796276333939	0.2367732957491496	0.4026380524164814	mixed	1
CM	ABAT	disease_code	0.9818123730365049	0.43017243775744035	NA	NA	mixed	1
CM	ABAT	(Intercept)	NA	0.6921783901020115	0.09966821923932123	0.4572703512085174	mixed	1
CM	ABAT	HCM	NA	0.4156496643931161	-0.32662818908907715	-0.8465079856026171	mixed	1
CM	ABAT	ICM	NA	0.27300708408630187	-0.6638601674436435	-1.2487446454517928	mixed	1
CM	ABCA12	disease_code	0.6443343527437037	0.4313598282201967	NA	NA	mixed	1
CM	ABCA12	(Intercept)	NA	0.36325508739827034	-0.5839084238388459	-1.5841339999696795	mixed	1
CM	ABCA12	HCM	NA	0.4313598282201967	0.3681272429639921	0.8027043993548956	mixed	1
CM	ABCA13	disease_code	1.0713128109427976	0.30686635216533	NA	NA	mixed	1
CM	ABCA13	(Intercept)	NA	0.686183866072424	-0.10012090327993622	-0.40699164114700603	mixed	1
CM	ABCA13	HCM	NA	0.30686635216533	0.4260655636991204	1.0350424198760153	mixed	1
CM	ABCA2	disease_code	0.006995921817368566	0.9930293163045579	NA	NA	mixed	1
CM	ABCA2	(Intercept)	NA	0.2524791729708912	0.2774749860325874	1.1556592494890283	mixed	1
CM	ABCA2	HCM	NA	0.9347908046867344	-0.03777769161397298	-0.08216855757238638	mixed	1
CM	ABCA2	ICM	NA	0.9469804131713622	0.041548806601332026	0.06678279735645871	mixed	1
CM	ABCA3	disease_code	4.440206538954143	0.09720332565135384	NA	NA	mixed	1
CM	ABCA3	(Intercept)	NA	0.13314778149104953	0.782118984671003	2.3822558283500785	mixed	1
CM	ABCA3	HCM	NA	0.40152080178365324	0.36016219241773434	0.84770229043699	mixed	1
CM	ABCA3	ICM	NA	0.058556067095165525	2.1198418558063707	2.940053204481896	mixed	1
CM	ABCA5	disease_code	0.14160389989697703	0.8737662800446563	NA	NA	mixed	1
CM	ABCA5	(Intercept)	NA	0.1582242747084263	-0.8267974258240991	-2.2639136987150295	mixed	1
CM	ABCA5	HCM	NA	0.6388420190404072	0.18624351295000774	0.47210687421475883	mixed	1
CM	ABCA5	ICM	NA	0.7923773671273802	0.22815392241634533	0.29311216457975053	mixed	1
CM	ABCB10	disease_code	2.5140109283052787	0.25984919118205385	NA	NA	mixed	1
CM	ABCB10	(Intercept)	NA	0.6383614941592275	0.2894997991943704	0.5493831039391688	mixed	1
CM	ABCB10	HCM	NA	0.03399751905394	0.8047926697744674	2.1706399183940697	mixed	1
CM	ABCB10	ICM	NA	0.546661390679213	0.7655702031960415	0.7075388022209462	mixed	1
CM	ABCB4	disease_code	0.009698901337709571	0.9903855227797437	NA	NA	mixed	1
CM	ABCB4	(Intercept)	NA	0.16525220956368228	0.9276671631091673	2.1668186041806545	mixed	1
CM	ABCB4	HCM	NA	0.9508324966703969	0.021656748523537165	0.06192742115023885	mixed	1
CM	ABCB4	ICM	NA	0.907788023340049	0.1146578270549878	0.12921343176398928	mixed	1
CM	ABCB5	disease_code	1.4615557069661858	0.23486987689704455	NA	NA	mixed	1
CM	ABCB5	(Intercept)	NA	0.7356720728315056	-0.2981207240630636	-0.44164498973597627	mixed	1
CM	ABCB5	HCM	NA	0.23486987689704455	0.7661545656859838	1.2089481820848178	mixed	1
CM	ABCB6	disease_code	0.1666422254488257	0.8472805848779961	NA	NA	mixed	1
CM	ABCB6	(Intercept)	NA	0.8540935625627374	0.05545052490342895	0.1854894870479897	mixed	1
CM	ABCB6	HCM	NA	0.9094572471573288	0.04240646814337234	0.11468717525491381	mixed	1
CM	ABCB6	ICM	NA	0.6535952077207023	-0.2144468868878892	-0.45329915015275646	mixed	1
CM	ABCB7	disease_code	3.284495530557906	0.1357098377533661	NA	NA	mixed	1
CM	ABCB7	(Intercept)	NA	0.05132495692193042	-1.0470336496720651	-4.054998167189534	mixed	1
CM	ABCB7	HCM	NA	0.9425450058618247	0.02627227707275522	0.07260969903551899	mixed	1
CM	ABCB7	ICM	NA	0.07819105409809812	-1.4600343087383645	-2.528757945339058	mixed	1
CM	ABCB8	disease_code	0.07427371882670625	0.9304739089165404	NA	NA	mixed	1
CM	ABCB8	(Intercept)	NA	0.609498007785487	-0.3000872048651572	-0.5986661394093825	mixed	1
CM	ABCB8	HCM	NA	0.8326146143091019	0.06883381197697483	0.21228734756442255	mixed	1
CM	ABCB8	ICM	NA	0.7847478723458474	-0.31560356586817107	-0.30790000739805046	mixed	1
CM	ABCB9	disease_code	0.5235078320955704	0.6250967801421744	NA	NA	mixed	1
CM	ABCB9	(Intercept)	NA	0.14005499034119948	-0.5878278595431913	-2.6494930956135057	mixed	1
CM	ABCB9	HCM	NA	0.7539331477929118	0.12044452345444251	0.32035750780676414	mixed	1
CM	ABCB9	ICM	NA	0.3772043514088092	0.5352657569663507	1.0116416994692237	mixed	1
CM	ABCC1	disease_code	5.40196337286315	0.007009364552443082	NA	NA	mixed	1
CM	ABCC1	(Intercept)	NA	0.7861383992277935	-0.03765240957965195	-0.272566189724604	mixed	1
CM	ABCC1	HCM	NA	0.007085131333137272	-0.7380393664316476	-2.79012089155663	mixed	1
CM	ABCC1	ICM	NA	0.2590623429909679	0.4079149548696757	1.1395907815865736	mixed	1
CM	ABCC10	disease_code	6.340384675453347	0.04496110289665861	NA	NA	mixed	1
CM	ABCC10	(Intercept)	NA	0.884774113491104	-0.038480129184496746	-0.1668057025422765	mixed	1
CM	ABCC10	HCM	NA	0.270955903209234	-0.4641826385637198	-1.1588234399790893	mixed	1
CM	ABCC10	ICM	NA	0.03876367228046347	1.7356093842415046	3.117297124794209	mixed	1
CM	ABCC11	disease_code	3.325284385247042	0.08302937625725412	NA	NA	mixed	1
CM	ABCC11	(Intercept)	NA	0.8971803283730723	-0.060990336410794495	-0.163827062361872	mixed	1
CM	ABCC11	HCM	NA	0.08302937625725412	-0.8479003311830954	-1.8235362308566951	mixed	1
CM	ABCC2	disease_code	0.01041428030391301	0.9192265582144242	NA	NA	mixed	1
CM	ABCC2	(Intercept)	NA	0.0346615458730056	-0.5054812823566995	-2.186849258165549	mixed	1
CM	ABCC2	HCM	NA	0.9192265582144242	0.03947115891271832	0.10205038120415333	mixed	1
CM	ABCC5	disease_code	1.7078734929580723	0.3448883037227456	NA	NA	mixed	1
CM	ABCC5	(Intercept)	NA	0.9045117498430851	-0.06663902698352125	-0.1358931679255934	mixed	1
CM	ABCC5	HCM	NA	0.7689953233679607	-0.11003726152801689	-0.29505109070735047	mixed	1
CM	ABCC5	ICM	NA	0.19370921142877764	-1.8622399884836471	-1.841119106191159	mixed	1
CM	ABCC5-AS1	disease_code	4.191433028367156	0.19262504101194708	NA	NA	mixed	1
CM	ABCC5-AS1	(Intercept)	NA	0.3636367870193727	-0.5556691081564502	-1.5715825263976821	mixed	1
CM	ABCC5-AS1	HCM	NA	0.19726870306200933	-0.5211512395306478	-1.3195224872082376	mixed	1
CM	ABCC5-AS1	ICM	NA	0.15641676681452896	-1.8604344633753374	-2.7726745234784915	mixed	1
CM	ABCC6	disease_code	0.00964731141960083	0.9222475786178777	NA	NA	mixed	1
CM	ABCC6	(Intercept)	NA	0.16822682452474938	0.3546602102791844	1.403354357111196	mixed	1
CM	ABCC6	HCM	NA	0.9222475786178777	-0.041536249978498564	-0.098220728054728	mixed	1
CM	ABCC8	disease_code	3.88787660862952	0.09195619659080637	NA	NA	mixed	1
CM	ABCC8	(Intercept)	NA	0.1317927631046119	0.39781400999383265	2.5956640902005255	mixed	1
CM	ABCC8	HCM	NA	0.03675183639071319	0.6630893185885968	2.4270422587477194	mixed	1
CM	ABCC8	ICM	NA	0.4081811033143602	-0.34450375115845255	-0.9178634451912921	mixed	1
CM	ABCD1	disease_code	2.900804636369232	0.09629461284943916	NA	NA	mixed	1
CM	ABCD1	(Intercept)	NA	0.48138470594507	0.1600377117393735	0.7107147904337012	mixed	1
CM	ABCD1	HCM	NA	0.09629461284943916	0.6417490518926737	1.703174869580112	mixed	1
CM	ABCD2	disease_code	0.5662657153960227	0.6054866969553552	NA	NA	mixed	1
CM	ABCD2	(Intercept)	NA	0.6947388159789568	0.12051474966665249	0.460159101073499	mixed	1
CM	ABCD2	HCM	NA	0.717103769403538	0.1516629251384886	0.367519835905837	mixed	1
CM	ABCD2	ICM	NA	0.4154328518658994	-0.5643692634780569	-0.930622375858699	mixed	1
CM	ABCD3	disease_code	0.5830839186174883	0.6206280463166055	NA	NA	mixed	1
CM	ABCD3	(Intercept)	NA	0.4796858440562024	-0.4518533225055524	-0.8633441400439008	mixed	1
CM	ABCD3	HCM	NA	0.28643484174493067	-0.4339000881863265	-1.0757677942140091	mixed	1
CM	ABCD3	ICM	NA	0.8766660527596148	-0.18741428925024106	-0.1734603438409774	mixed	1
CM	ABCD4	disease_code	0.18634342674326365	0.8304750825929968	NA	NA	mixed	1
CM	ABCD4	(Intercept)	NA	0.19993611042865428	0.22486252262611908	1.2962524245370555	mixed	1
CM	ABCD4	HCM	NA	0.8376936077912384	-0.06834479733356937	-0.20575113897118677	mixed	1
CM	ABCD4	ICM	NA	0.6039691952501993	0.23441398848916914	0.5215021684348573	mixed	1
CM	ABCE1	disease_code	0.35440548733290694	0.703073727605408	NA	NA	mixed	1
CM	ABCE1	(Intercept)	NA	0.48177886273251747	-0.14160349041498538	-0.7079255612064651	mixed	1
CM	ABCE1	HCM	NA	0.632172696145235	0.1842994795946509	0.48117386320976124	mixed	1
CM	ABCE1	ICM	NA	0.44222283211748725	0.40099088282316514	0.7736565818796132	mixed	1
CM	ABCF1	disease_code	0.7371142588613169	0.5324909030559634	NA	NA	mixed	1
CM	ABCF1	(Intercept)	NA	0.18604143352601443	-0.7738567658188237	-1.9995684966002192	mixed	1
CM	ABCF1	HCM	NA	0.8887066993745201	-0.07917843872145362	-0.14115881633942595	mixed	1
CM	ABCF1	ICM	NA	0.32047786188202176	1.0253145939062858	1.174362252767194	mixed	1
CM	ABCF2	disease_code	3.8596796939873386	0.028730022413836213	NA	NA	mixed	1
CM	ABCF2	(Intercept)	NA	0.6630726305803956	-0.106062568507082	-0.4387037721794646	mixed	1
CM	ABCF2	HCM	NA	0.3026858425345547	-0.40667226256892985	-1.0431988665245082	mixed	1
CM	ABCF2	ICM	NA	0.03694649820190236	1.0955365589818165	2.1532986916109285	mixed	1
CM	ABCF3	disease_code	0.5802320395107767	0.6328184564018773	NA	NA	mixed	1
CM	ABCF3	(Intercept)	NA	0.5958128934266772	-0.25935965896990465	-0.74208076019093006	mixed	1
CM	ABCF3	HCM	NA	0.5664465581667135	-0.2431148870882118	-0.5812039369358403	mixed	1
CM	ABCF3	ICM	NA	0.5400490957886879	0.5237972816132112	0.7782620914091549	mixed	1
CM	ABCG2	disease_code	0.34056770154115956	0.7371337144126561	NA	NA	mixed	1
CM	ABCG2	(Intercept)	NA	0.04001656743888579	2.283109754290051	4.8182118393954445	mixed	1
CM	ABCG2	HCM	NA	0.5829394169431347	-0.2486196498622711	-0.5522948760605076	mixed	1
CM	ABCG2	ICM	NA	0.6223037609071059	0.5576886878860997	0.5605071134720296	mixed	1
CM	ABCG5	disease_code	0.6151110589119357	0.4405772847868108	NA	NA	mixed	1
CM	ABCG5	(Intercept)	NA	0.8437155974830377	-0.11370068755225883	-0.25165177377252435	mixed	1
CM	ABCG5	HCM	NA	0.4405772847868108	-0.41802561676358674	-0.7842901624475063	mixed	1
CM	ABHD1	disease_code	0.041099771553200215	0.840156318155707	NA	NA	mixed	1
CM	ABHD1	(Intercept)	NA	0.12332728754764984	0.844002181989123	2.6374970280056886	mixed	1
CM	ABHD1	HCM	NA	0.840156318155707	0.06242563839285838	0.20273078590386862	mixed	1
CM	ABHD10	disease_code	1.2028998002869205	0.3969114747355863	NA	NA	mixed	1
CM	ABHD10	(Intercept)	NA	0.07702088643334166	-1.0577048242530516	-3.6164043117710354	mixed	1
CM	ABHD10	HCM	NA	0.13224570113710243	0.6379875445565582	1.5457982379444053	mixed	1
CM	ABHD10	ICM	NA	0.7591210185860563	0.22052614349087754	0.33660278876667593	mixed	1
CM	ABHD11	disease_code	0.5973260361929914	0.44303731290638293	NA	NA	mixed	1
CM	ABHD11	(Intercept)	NA	0.813913070167474	0.19780446850925995	0.2682476911174143	mixed	1
CM	ABHD11	HCM	NA	0.44303731290638293	-0.3614510532332976	-0.7728687056628645	mixed	1
CM	ABHD12	disease_code	0.7531064110104031	0.5309709977534054	NA	NA	mixed	1
CM	ABHD12	(Intercept)	NA	0.4805911178491834	0.2220674858032988	0.8733852531612355	mixed	1
CM	ABHD12	HCM	NA	0.23282286951907366	-0.44320584611325486	-1.2178619687500523	mixed	1
CM	ABHD12	ICM	NA	0.7712600078476165	-0.18196489838395327	-0.3183097239951901	mixed	1
CM	ABHD13	disease_code	2.0384416159472596	0.28711977386234144	NA	NA	mixed	1
CM	ABHD13	(Intercept)	NA	0.41825625957327955	-0.44940468054554483	-1.0108861843119463	mixed	1
CM	ABHD13	HCM	NA	0.334050333549199	0.39649771437671	0.9742675280313514	mixed	1
CM	ABHD13	ICM	NA	0.21439650846967837	-1.5592241778507607	-1.6763369426866574	mixed	1
CM	ABHD14A	disease_code	1.3214222951227383	0.40251823501818873	NA	NA	mixed	1
CM	ABHD14A	(Intercept)	NA	0.8719911861867266	-0.0879714255315666	-0.18276140494975532	mixed	1
CM	ABHD14A	HCM	NA	0.16390275835058177	-0.5840793312065612	-1.4099953264958371	mixed	1
CM	ABHD14A	ICM	NA	0.44180485542912956	-0.9241680035004888	-0.9226116809146143	mixed	1
CM	ABHD14B	disease_code	0.26015205001940533	0.7888653778864014	NA	NA	mixed	1
CM	ABHD14B	(Intercept)	NA	0.37826599758705737	-0.45223402351267744	-1.1301426369745005	mixed	1
CM	ABHD14B	HCM	NA	0.6546442713808767	-0.16418470754748166	-0.44968901786803267	mixed	1
CM	ABHD14B	ICM	NA	0.6010152488549168	-0.503113386050904	-0.6011143493990795	mixed	1
CM	ABHD15	(Intercept)	NA	3.9978095231489355e-6	-0.8471510184982612	-5.339023307189053	mixed	0.04920903742044025
CM	ABHD15	disease_code	3.5509078703134813	0.06679447508822015	NA	NA	mixed	1
CM	ABHD15	HCM	NA	0.06679447508822015	0.5003198555250329	1.8843852765062354	mixed	1
CM	ABHD15-AS1	disease_code	1.1799631563624882	0.3919721233379155	NA	NA	mixed	1
CM	ABHD15-AS1	(Intercept)	NA	0.7542186069140977	0.17520976560139084	0.363412963457001	mixed	1
CM	ABHD15-AS1	HCM	NA	0.2500030570618559	-0.8943063224473283	-1.1838559773396842	mixed	1
CM	ABHD15-AS1	ICM	NA	0.32828194044232917	-1.2788932061953024	-1.1478232174873628	mixed	1
CM	ABHD16A	disease_code	0.1561547128081844	0.8649361447233128	NA	NA	mixed	1
CM	ABHD16A	(Intercept)	NA	0.9999999196146871	-0.6137958622466956	-2.7239465566031713	mixed	1
CM	ABHD16A	HCM	NA	0.7228528553347251	0.1025718860240876	0.35799619713813396	mixed	1
CM	ABHD16A	ICM	NA	0.9999998925448341	0.19574973099793522	0.5458307768247269	mixed	1
CM	ABHD17A	disease_code	0.9831681302657567	0.4432902914788269	NA	NA	mixed	1
CM	ABHD17A	(Intercept)	NA	0.2577219919845838	0.441047852227921	1.5320455026218505	mixed	1
CM	ABHD17A	HCM	NA	0.7009773166800924	0.15676660102283096	0.3872925420217368	mixed	1
CM	ABHD17A	ICM	NA	0.2504288273543309	0.894084408085406	1.3877433013177123	mixed	1
CM	ABHD17B	disease_code	7.038471980748706	0.06313026515437656	NA	NA	mixed	1
CM	ABHD17B	(Intercept)	NA	0.40301788802986727	-0.3655871499812731	-1.072184911220658	mixed	1
CM	ABHD17B	HCM	NA	0.9650181517944284	-0.019849088504428847	-0.044149884436176894	mixed	1
CM	ABHD17B	ICM	NA	0.0388733122029354	-2.801873479631157	-3.727061555058199	mixed	1
CM	ABHD17C	disease_code	1.5070608090660773	0.22996500000319567	NA	NA	mixed	1
CM	ABHD17C	(Intercept)	NA	0.001741876577846693	0.5900648918140475	3.2805669598194855	mixed	1
CM	ABHD17C	HCM	NA	0.7225358170541138	0.12287869097611298	0.35677136679827465	mixed	1
CM	ABHD17C	ICM	NA	0.11666140911201114	-0.74212260885332	-1.5922999624790906	mixed	1
CM	ABHD18	disease_code	0.04065293776731478	0.9606616712995075	NA	NA	mixed	1
CM	ABHD18	(Intercept)	NA	0.09810968883018818	1.0881007973239156	2.9013903488470336	mixed	1
CM	ABHD18	HCM	NA	0.895194827755577	0.0522622649603612	0.13236620671605429	mixed	1
CM	ABHD18	ICM	NA	0.8293418512315796	-0.1895487616765867	-0.23793098611830163	mixed	1
CM	ABHD2	disease_code	0.2219429433394616	0.8134565965825217	NA	NA	mixed	1
CM	ABHD2	(Intercept)	NA	0.6543034693709812	-0.15126142086090932	-0.5231913561340386	mixed	1
CM	ABHD2	HCM	NA	0.6742709300490168	-0.1300199269457652	-0.4226635411663384	mixed	1
CM	ABHD2	ICM	NA	0.6767963319967223	0.2886016383465613	0.4692855509477409	mixed	1
CM	ABHD3	disease_code	0.284424208079875	0.7749131932164025	NA	NA	mixed	1
CM	ABHD3	(Intercept)	NA	0.5450260229607815	-0.39845554319858156	-0.724814946152839	mixed	1
CM	ABHD3	HCM	NA	0.5390775926958644	0.25112865130958245	0.6178206529160619	mixed	1
CM	ABHD3	ICM	NA	0.7324141335806913	-0.4389091480326587	-0.38774466164651933	mixed	1
CM	ABHD4	disease_code	0.23620256058723005	0.8052100866317634	NA	NA	mixed	1
CM	ABHD4	(Intercept)	NA	0.2602960648819285	-1.302702702831152	-1.5446435136998757	mixed	1
CM	ABHD4	HCM	NA	0.5469732987137311	0.3821270933396849	0.6058082490966581	mixed	1
CM	ABHD4	ICM	NA	0.7446024257685835	0.6381677642877784	0.3672343699060475	mixed	1
CM	ABHD5	disease_code	0.2655660938782603	0.7820100821682607	NA	NA	mixed	1
CM	ABHD5	(Intercept)	NA	0.7774838697362734	-0.11055274502686137	-0.32399753994367275	mixed	1
CM	ABHD5	HCM	NA	0.9363174681636441	-0.03305032943636484	-0.08034304523748372	mixed	1
CM	ABHD5	ICM	NA	0.5342926687164689	0.5251849240915172	0.7102136107935361	mixed	1
CM	ABHD6	disease_code	0.25370881012752394	0.7938912354758045	NA	NA	mixed	1
CM	ABHD6	(Intercept)	NA	0.2841887949606259	-0.6639759843253629	-1.462080864282009	mixed	1
CM	ABHD6	HCM	NA	0.5248850162899645	0.24261262295966626	0.6396967659303425	mixed	1
CM	ABHD6	ICM	NA	0.7473680560778477	0.3427470270669695	0.36353610524811397	mixed	1
CM	ABHD8	disease_code	2.3541874249455876	0.22966664420458557	NA	NA	mixed	1
CM	ABHD8	(Intercept)	NA	0.43128793495246076	-0.40656245062908114	-0.9812731996999164	mixed	1
CM	ABHD8	HCM	NA	0.21945816210047261	-0.631518082506755	-1.2455236526381235	mixed	1
CM	ABHD8	ICM	NA	0.16038372014472976	-1.7200833415209202	-1.910642490513621	mixed	1
CM	ABI1	disease_code	3.8295279180501876	0.1362981694493119	NA	NA	mixed	1
CM	ABI1	(Intercept)	NA	0.16182301655790915	0.8518443453825408	2.27556242448361	mixed	1
CM	ABI1	HCM	NA	0.9464628950877432	-0.03384818810717457	-0.0676165246116761	mixed	1
CM	ABI1	ICM	NA	0.07870340845037421	2.2642899370729714	2.735058161524097	mixed	1
CM	ABI2	disease_code	0.2912098336074858	0.7623326188654428	NA	NA	mixed	1
CM	ABI2	(Intercept)	NA	0.09876459865513945	0.6453384673653961	3.197196118241789	mixed	1
CM	ABI2	HCM	NA	0.8759496932038452	0.048297219058261745	0.15781559728582592	mixed	1
CM	ABI2	ICM	NA	0.5004643867567738	0.35148926899448996	0.7617468050716045	mixed	1
CM	ABITRAM	disease_code	1.4993624091003155	0.4001020405680045	NA	NA	mixed	1
CM	ABITRAM	(Intercept)	NA	0.4703561955240348	0.6546327118392695	1.100684627028037	mixed	1
CM	ABITRAM	HCM	NA	0.138279201305024	-0.801101453909696	-1.512197974918603	mixed	1
CM	ABITRAM	ICM	NA	0.45381607795205003	-1.149544311140655	-1.0542071576333933	mixed	1
CM	ABL1	disease_code	1.2396302638013863	0.4403900804921929	NA	NA	mixed	1
CM	ABL1	(Intercept)	NA	0.8444278850592442	-0.19617182574216147	-0.22289319311614916	mixed	1
CM	ABL1	HCM	NA	0.3840646744352786	0.32398684725553883	0.8770467899911656	mixed	1
CM	ABL1	ICM	NA	0.3281601450182592	-2.258603676250499	-1.2712783275760147	mixed	1
CM	ABL2	disease_code	0.5491744203504648	0.641464891662088	NA	NA	mixed	1
CM	ABL2	(Intercept)	NA	0.9391337728257003	-0.06433310858752447	-0.08632659819925338	mixed	1
CM	ABL2	HCM	NA	0.30190656297169577	0.3867473184184218	1.0415332700746651	mixed	1
CM	ABL2	ICM	NA	0.8827649182561981	0.2508458485998781	0.16611031283314648	mixed	1
CM	ABLIM1	disease_code	0.45647432568545226	0.6749914277837783	NA	NA	mixed	1
CM	ABLIM1	(Intercept)	NA	0.4615951550064269	-0.3569099994824451	-0.9069572348816707	mixed	1
CM	ABLIM1	HCM	NA	0.7907723562528677	-0.09885138669178989	-0.26657385305222153	mixed	1
CM	ABLIM1	ICM	NA	0.4333691692571872	-0.7743238944868505	-0.9378499272446416	mixed	1
CM	ABLIM2	disease_code	1.146429748670403	0.3247452411846043	NA	NA	mixed	1
CM	ABLIM2	(Intercept)	NA	0.765175891791682	0.06690379598450356	0.3000734093071495	mixed	1
CM	ABLIM2	HCM	NA	0.32837866549394723	0.4207629276477876	0.9855496457177977	mixed	1
CM	ABLIM2	ICM	NA	0.3575133446284968	-0.5357666205194576	-0.9273688345088402	mixed	1
CM	ABR	disease_code	1.8968914893302395	0.15907181506985194	NA	NA	mixed	1
CM	ABR	(Intercept)	NA	0.13057274735818314	0.3785448512744567	1.5331959440499794	mixed	1
CM	ABR	HCM	NA	0.05985063659016881	-0.9071654388842445	-1.9188061380495407	mixed	1
CM	ABR	ICM	NA	0.9531736587089822	-0.03772817730688851	-0.05897205115512196	mixed	1
CM	ABRA	disease_code	1.4069109688677144	0.3138958678306096	NA	NA	mixed	1
CM	ABRA	(Intercept)	NA	0.026239768085258495	-0.7346454905020967	-5.3505373036958295	mixed	1
CM	ABRA	HCM	NA	0.16882379173615905	0.3899789273737094	1.5229427287224302	mixed	1
CM	ABRA	ICM	NA	0.36603077024015057	0.34058292119388406	0.9816569667469742	mixed	1
CM	ABRAXAS1	disease_code	0.2542306044476505	0.797301546026609	NA	NA	mixed	1
CM	ABRAXAS1	(Intercept)	NA	0.6579140831335843	-0.271679212330898	-0.5983649095223249	mixed	1
CM	ABRAXAS1	HCM	NA	0.4871737874523997	0.34978791930669173	0.7033719077442643	mixed	1
CM	ABRAXAS1	ICM	NA	0.8408314080425348	0.20573183516794427	0.2396628758739281	mixed	1
CM	ABRAXAS2	disease_code	0.6910964015678682	0.587754963473659	NA	NA	mixed	1
CM	ABRAXAS2	(Intercept)	NA	0.4357347430924539	-0.2652889318689019	-1.2856429762033335	mixed	1
CM	ABRAXAS2	HCM	NA	0.6384749453971346	-0.16023297829638275	-0.4933905466725362	mixed	1
CM	ABRAXAS2	ICM	NA	0.45585178224509415	0.39706397316501857	0.9080877741800188	mixed	1
CM	ABT1	disease_code	0.006470257440174583	0.936196308778763	NA	NA	mixed	1
CM	ABT1	(Intercept)	NA	0.35407462063448136	-0.7909948303757731	-1.198920661979096	mixed	1
CM	ABT1	HCM	NA	0.936196308778763	-0.023567351139449508	-0.08043791046623838	mixed	1
CM	ABTB1	disease_code	0.019640509414890518	0.8892504553397413	NA	NA	mixed	1
CM	ABTB1	(Intercept)	NA	0.03499672529214092	1.2442825416467465	4.905183591625428	mixed	1
CM	ABTB1	HCM	NA	0.8892504553397413	0.04517123747465433	0.14014460180431682	mixed	1
CM	AC000065.1	disease_code	1.187937726714455	0.31878362898726237	NA	NA	mixed	1
CM	AC000065.1	(Intercept)	NA	0.5543552897990427	-0.3620815515304235	-0.5979584856149884	mixed	1
CM	AC000065.1	HCM	NA	0.1434675503710523	-1.1731433807559295	-1.5023238787810953	mixed	1
CM	AC000065.1	ICM	NA	0.3228115422656992	-0.9717070393573964	-1.0052599305743493	mixed	1
CM	AC000068.1	disease_code	1.0936516151505002	0.3060825560494247	NA	NA	fixed	1
CM	AC000068.1	(Intercept)	NA	0.0018986297904494088	-0.8637614947236796	-3.4878341091362266	fixed	1
CM	AC000068.1	HCM	NA	0.30608255604942475	0.34097187923994127	1.0457779951550423	fixed	1
CM	AC000085.1	disease_code	0.014317987867724294	0.9857907591445216	NA	NA	mixed	1
CM	AC000085.1	(Intercept)	NA	0.015376932173769037	0.7944470384661461	2.570052906174883	mixed	1
CM	AC000085.1	HCM	NA	0.9273812981298368	-0.03726569306868251	-0.09190904751688031	mixed	1
CM	AC000085.1	ICM	NA	0.8672043364547137	-0.08352906090668831	-0.1686494342162311	mixed	1
CM	AC002057.1	disease_code	0.7123437641216631	0.49860232727998033	NA	NA	mixed	1
CM	AC002057.1	(Intercept)	NA	0.43395003196392634	-0.2574121978000813	-0.7930957011156137	mixed	1
CM	AC002057.1	HCM	NA	0.26310611982752635	-0.4766082154012429	-1.140488808922462	mixed	1
CM	AC002057.1	ICM	NA	0.8279316104942124	-0.11356371656641148	-0.21926115318861852	mixed	1
CM	AC002057.2	disease_code	0.09654237401563492	0.9082523507402833	NA	NA	mixed	1
CM	AC002057.2	(Intercept)	NA	0.120542149545161	-0.5685356741130038	-1.5979182011189073	mixed	1
CM	AC002057.2	HCM	NA	0.6807552848672963	-0.19389039606103659	-0.4154690839838642	mixed	1
CM	AC002057.2	ICM	NA	0.7494365190068791	-0.18375277304001922	-0.32233236547628136	mixed	1
CM	AC002064.1	disease_code	7.330737718708522e-4	0.9786235275990726	NA	NA	fixed	1
CM	AC002064.1	(Intercept)	NA	0.5103196753309001	-0.16394245466972435	-0.6682988868965501	fixed	1
CM	AC002064.1	HCM	NA	0.9786235275990726	-0.008744512055071714	-0.027075335120194763	fixed	1
CM	AC002066.1	disease_code	0.9461649172594429	0.5138310690587227	NA	NA	mixed	1
CM	AC002066.1	(Intercept)	NA	0.2400158595412363	0.4313506410421745	2.576122250309677	mixed	1
CM	AC002066.1	HCM	NA	0.36072415972812094	0.25456745659884555	0.9815470431331303	mixed	1
CM	AC002066.1	ICM	NA	0.5809045456912636	-0.225859492998589	-0.6546560136529859	mixed	1
CM	AC002069.2	disease_code	9.547645838543845	0.005007041342222029	NA	NA	fixed	1
CM	AC002069.2	(Intercept)	NA	0.7906180851063318	0.1331260490873155	0.2684880046161019	fixed	1
CM	AC002069.2	HCM	NA	0.00500704134222203	2.0170996352179325	3.0899265102173294	fixed	1
CM	AC002116.2	disease_code	0.09351112079190645	0.7623968293219743	NA	NA	fixed	1
CM	AC002116.2	(Intercept)	NA	0.42037461259216824	0.17170916525495802	0.819841069650923	fixed	1
CM	AC002116.2	HCM	NA	0.7623968293219743	0.08432114247782203	0.3057958809269779	fixed	1
CM	AC002310.1	disease_code	0.06521559747158541	0.8006105249467786	NA	NA	fixed	1
CM	AC002310.1	(Intercept)	NA	0.02179484360759081	0.3325907494023982	2.453381936703507	fixed	1
CM	AC002310.1	HCM	NA	0.8006105249467786	0.04557868440618661	0.2553734470762092	fixed	1
CM	AC002310.2	disease_code	7.653680975363322	0.002061992983048351	NA	NA	mixed	1
CM	AC002310.2	(Intercept)	NA	0.2370943682245004	-0.4448598418390375	-1.206391403184652	mixed	1
CM	AC002310.2	HCM	NA	0.0010902351021835701	-1.2123724853859998	-3.613763329166237	mixed	1
CM	AC002310.2	ICM	NA	0.012311701924140564	-1.4808403508402497	-2.663701530936797	mixed	1
CM	AC002398.1	disease_code	13.998625051990116	0.00100987869411676	NA	NA	fixed	1
CM	AC002398.1	(Intercept)	NA	0.0012315500305835679	1.0500555219327699	3.6620932564827675	fixed	1
CM	AC002398.1	HCM	NA	0.0010098786941167572	-1.41242891124075	-3.741473647106193	fixed	1
CM	AC002398.2	disease_code	5.5032840751770715	0.027575829541541585	NA	NA	fixed	1
CM	AC002398.2	(Intercept)	NA	8.665366694281378e-4	0.888185826873613	3.8025231680531566	fixed	1
CM	AC002398.2	HCM	NA	0.027575829541541585	-0.7214130263772149	-2.345907942604968	fixed	1
CM	AC002401.1	disease_code	0.26927279580243924	0.6085722328285279	NA	NA	fixed	1
CM	AC002401.1	(Intercept)	NA	0.8921601542876754	-0.03575371650705568	-0.13701721094282357	fixed	1
CM	AC002401.1	HCM	NA	0.6085722328285279	-0.1782720889747044	-0.5189150179002716	fixed	1
CM	AC002429.2	disease_code	1.885717019573267	0.16926855359599263	NA	NA	mixed	1
CM	AC002429.2	(Intercept)	NA	0.3018268391789937	1.2604700653285443	1.0506116826602352	mixed	1
CM	AC002429.2	HCM	NA	0.14673902202084246	-1.6119618594544773	-1.4897126129543619	mixed	1
CM	AC002429.2	ICM	NA	0.10259188714076901	-3.0424825831775086	-1.6838382423911271	mixed	1
CM	AC002451.1	disease_code	0.7185586112396525	0.49565341604852187	NA	NA	mixed	1
CM	AC002451.1	(Intercept)	NA	0.031950762921815146	-1.136305351546442	-2.2498383761040235	mixed	1
CM	AC002451.1	HCM	NA	0.7940127172473652	-0.12374748269574291	-0.2634397530410837	mixed	1
CM	AC002451.1	ICM	NA	0.2446003084807456	-0.9061475170491254	-1.1868504477303345	mixed	1
CM	AC002454.1	(Intercept)	NA	3.043968160135311e-4	1.641394357186351	4.216612713521361	fixed	0.6157947587953735
CM	AC002454.1	disease_code	0.6250795935545936	0.43690926017954557	NA	NA	fixed	1
CM	AC002454.1	HCM	NA	0.43690926017954557	-0.40518926170407016	-0.7906197528234375	fixed	1
CM	AC002456.1	disease_code	0.15167955113880557	0.7003699086697266	NA	NA	fixed	1
CM	AC002456.1	(Intercept)	NA	0.136303513307723	-0.7997096288604985	-1.541396398775327	fixed	1
CM	AC002456.1	HCM	NA	0.7003699086697266	0.26602505828359696	0.3894605899687484	fixed	1
CM	AC002460.2	disease_code	0.691523687546681	0.5086184787014139	NA	NA	mixed	1
CM	AC002460.2	(Intercept)	NA	0.019192902132032556	1.0685251096590729	2.4750940769403007	mixed	1
CM	AC002460.2	HCM	NA	0.986266276164931	-0.0069220287383355596	-0.017357582342482684	mixed	1
CM	AC002460.2	ICM	NA	0.2773480410876512	-0.7214331050478998	-1.1063972310949644	mixed	1
CM	AC002463.1	disease_code	3.0851768490794096	0.06046826207719087	NA	NA	mixed	1
CM	AC002463.1	(Intercept)	NA	0.449986911046486	0.7436658288045953	0.7654451885845353	mixed	1
CM	AC002463.1	HCM	NA	0.03035131383866863	-2.407670422436288	-2.273022701013369	mixed	1
CM	AC002463.1	ICM	NA	0.07572580872738718	-2.764272261733914	-1.8397065464911238	mixed	1
CM	AC002480.1	disease_code	0.3665362825557005	0.5505810999119362	NA	NA	fixed	1
CM	AC002480.1	(Intercept)	NA	0.009109824668213199	0.8651384673971442	2.836996348938034	fixed	1
CM	AC002480.1	HCM	NA	0.5505810999119364	0.24306720990003128	0.6054224001106173	fixed	1
CM	AC002550.1	disease_code	3.8145645147801313	0.06256392183420456	NA	NA	fixed	1
CM	AC002550.1	(Intercept)	NA	0.0026539745938572827	0.7245258656024067	3.3517421348294256	fixed	1
CM	AC002550.1	HCM	NA	0.0625639218342046	-0.5558361928734225	-1.953091015488047	fixed	1
CM	AC002553.2	(Intercept)	NA	5.657800662152245e-5	-0.8915028714988292	-4.878468405389694	fixed	0.1197190620111415
CM	AC002553.2	disease_code	0.0500089491137122	0.8249403147079506	NA	NA	fixed	1
CM	AC002553.2	HCM	NA	0.8249403147079506	-0.05380271087103652	-0.22362680768126214	fixed	1
CM	AC002558.2	disease_code	4.097199783881639	0.054222069715568075	NA	NA	fixed	1
CM	AC002558.2	(Intercept)	NA	0.46991097533717063	-0.6112163414232571	-0.7342480110403905	fixed	1
CM	AC002558.2	HCM	NA	0.05422206971556813	-2.218384352414788	-2.024154090943088	fixed	1
CM	AC003005.2	disease_code	0.26912628867711724	0.608669207078669	NA	NA	fixed	1
CM	AC003005.2	(Intercept)	NA	0.11345758294098944	-0.4981091235811432	-1.64282872233187	fixed	1
CM	AC003005.2	HCM	NA	0.608669207078669	0.20708627439807334	0.5187738319124406	fixed	1
CM	AC003102.1	disease_code	1.1923504221467431	0.28569675858381316	NA	NA	fixed	1
CM	AC003102.1	(Intercept)	NA	0.40203681426943383	0.24153021126912264	0.8531021691619333	fixed	1
CM	AC003102.1	HCM	NA	0.28569675858381327	0.4070178111056058	1.0919479942500663	fixed	1
CM	AC003666.1	disease_code	13.135159156508479	0.0013534092871495755	NA	NA	fixed	1
CM	AC003666.1	(Intercept)	NA	0.4096764131446574	-0.5942536113701935	-0.8391313556466805	fixed	1
CM	AC003666.1	HCM	NA	0.0013534092871495755	3.379096498165549	3.624246012139418	fixed	1
CM	AC003681.1	disease_code	1.9151293925236972	0.16490697365332427	NA	NA	mixed	1
CM	AC003681.1	(Intercept)	NA	0.3501383342958917	0.6608611379552144	0.9491299969985155	mixed	1
CM	AC003681.1	HCM	NA	0.08442058483711284	-1.4505546120034265	-1.7847369201349725	mixed	1
CM	AC003681.1	ICM	NA	0.1458971927301513	-1.626810602601651	-1.4929360134672407	mixed	1
CM	AC003682.1	disease_code	2.179146733205366	0.13072090574312648	NA	NA	mixed	1
CM	AC003682.1	(Intercept)	NA	0.1811790678362577	1.0859500691428907	1.368947374332121	mixed	1
CM	AC003682.1	HCM	NA	0.15793295603849744	-0.7333679708966206	-1.4481990662155952	mixed	1
CM	AC003682.1	ICM	NA	0.07872224933593233	-2.109453157344419	-1.8201806240813991	mixed	1
CM	AC003956.1	disease_code	0.8130090700575399	0.37619229328223336	NA	NA	fixed	1
CM	AC003956.1	(Intercept)	NA	0.6819607592961371	-0.13503615781688766	-0.41481670259663356	fixed	1
CM	AC003956.1	HCM	NA	0.3761922932822336	-0.38644044837567887	-0.9016701559093213	fixed	1
CM	AC004034.1	disease_code	5.316996777748679	0.15830307267568228	NA	NA	mixed	1
CM	AC004034.1	(Intercept)	NA	0.9999998209842582	-0.7638456574922832	-2.36193482903366	mixed	1
CM	AC004034.1	HCM	NA	0.0028461987628034175	-1.3419513851383702	-3.249977497673135	mixed	1
CM	AC004034.1	ICM	NA	0.9999997355148751	-0.6519472914683064	-1.2655468668322674	mixed	1
CM	AC004039.1	disease_code	6.018488896090582	0.006343757036894003	NA	NA	mixed	1
CM	AC004039.1	(Intercept)	NA	0.011132083569906708	1.4853115962665386	2.7056450383450024	mixed	1
CM	AC004039.1	HCM	NA	0.0029673509084019124	-1.7648848480720918	-3.2338772284442583	mixed	1
CM	AC004039.1	ICM	NA	0.023839891924160386	-1.993000698674526	-2.380526645220714	mixed	1
CM	AC004052.1	disease_code	2.0137001179784777	0.16874228751049708	NA	NA	fixed	1
CM	AC004052.1	(Intercept)	NA	0.01793353468551425	1.0917175612943304	2.541023438548151	fixed	1
CM	AC004052.1	HCM	NA	0.16874228751049708	0.8026756115156838	1.4190490188779519	fixed	1
CM	AC004053.1	disease_code	4.899082259765828	0.1695178937951776	NA	NA	mixed	1
CM	AC004053.1	(Intercept)	NA	0.5023764238514514	1.1530457692442095	0.9928253955518687	mixed	1
CM	AC004053.1	HCM	NA	0.0039212703202805965	2.6157065335083094	3.0542627701127305	mixed	1
CM	AC004053.1	ICM	NA	0.8066925036346765	-0.6338721485177199	-0.3044489289473681	mixed	1
CM	AC004054.1	disease_code	2.95847565207007	0.06719343340219429	NA	NA	mixed	1
CM	AC004054.1	(Intercept)	NA	0.5196644799158282	0.50394125784144606	0.6515304357752374	mixed	1
CM	AC004054.1	HCM	NA	0.050736444188101776	-1.35500858363916	-2.0353172525954615	mixed	1
CM	AC004054.1	ICM	NA	0.06292641223398833	-2.237982992675789	-1.9314227031093278	mixed	1
CM	AC004076.2	disease_code	2.1413415609661848	0.1351128807007461	NA	NA	mixed	1
CM	AC004076.2	(Intercept)	NA	0.8054199593072516	0.2854336826228448	0.24852725857887298	mixed	1
CM	AC004076.2	HCM	NA	0.1620924222019457	-1.0479108703267932	-1.4333706024266513	mixed	1
CM	AC004076.2	ICM	NA	0.08110190447408126	-3.028254291490978	-1.8051215111178631	mixed	1
CM	AC004083.1	disease_code	5.422829567653392	0.009764054378472897	NA	NA	mixed	1
CM	AC004083.1	(Intercept)	NA	0.006042336950859342	1.2815970697864463	2.9544425922520516	mixed	1
CM	AC004083.1	HCM	NA	0.7710626159622465	0.1456109538471195	0.29362983341865306	mixed	1
CM	AC004083.1	ICM	NA	0.007869000297704137	-1.9261764312054683	-2.848012922660827	mixed	1
CM	AC004112.1	disease_code	2.347075540020385	0.11297304656653118	NA	NA	mixed	1
CM	AC004112.1	(Intercept)	NA	0.7531572987240855	0.2882065299037221	0.3173752414491632	mixed	1
CM	AC004112.1	HCM	NA	0.12113616701230104	-0.9948598103486468	-1.595260832330217	mixed	1
CM	AC004112.1	ICM	NA	0.07535659584646856	-2.456008197826636	-1.8421580630811218	mixed	1
CM	AC004148.1	disease_code	6.313718156168623	0.005146128277370099	NA	NA	mixed	1
CM	AC004148.1	(Intercept)	NA	0.786336355379932	0.2616785078215812	0.2735088269659463	mixed	1
CM	AC004148.1	HCM	NA	0.2317774623510072	-1.3373145464967335	-1.220512974003751	mixed	1
CM	AC004148.1	ICM	NA	0.001327359575430683	-5.28238650516122	-3.5401158290699897	mixed	1
CM	AC004158.1	disease_code	3.997932245536772	0.05699931723205964	NA	NA	fixed	1
CM	AC004158.1	(Intercept)	NA	0.03389452270279566	1.0584569325437132	2.2499167137202023	fixed	1
CM	AC004158.1	HCM	NA	0.05699931723205964	-1.2384130195349061	-1.9994829945605368	fixed	1
CM	AC004253.1	disease_code	2.6389650991057607	0.08795739771992961	NA	NA	mixed	1
CM	AC004253.1	(Intercept)	NA	0.04023201692988328	1.5451869284409792	2.1442857550744976	mixed	1
CM	AC004253.1	HCM	NA	0.03900714814345743	-1.8358590230198117	-2.158595686682489	mixed	1
CM	AC004253.1	ICM	NA	0.11027538542545354	-1.8596586869794227	-1.6456456943116027	mixed	1
CM	AC004470.1	disease_code	3.931871334138422	0.05893671955697118	NA	NA	fixed	1
CM	AC004470.1	(Intercept)	NA	0.42037558984125456	-0.16446971139203073	-0.8198393216884996	fixed	1
CM	AC004470.1	HCM	NA	0.05893671955697118	-0.523718456421045	-1.9828946855893335	fixed	1
CM	AC004477.1	disease_code	1.660026476742423	0.20988276999115832	NA	NA	fixed	1
CM	AC004477.1	(Intercept)	NA	0.028791867900287666	0.7118575808346475	2.3259713846979273	fixed	1
CM	AC004477.1	HCM	NA	0.20988276999115832	0.5191433541875139	1.2884201476003172	fixed	1
CM	AC004485.1	disease_code	0.9583722973694273	0.33736311633484806	NA	NA	fixed	1
CM	AC004485.1	(Intercept)	NA	0.5294370808920954	0.25368780417256287	0.6381211853492371	fixed	1
CM	AC004485.1	HCM	NA	0.33736311633484817	-0.5123946615711523	-0.978964911204394	fixed	1
CM	AC004494.1	disease_code	0.8153200705244524	0.4520631448208765	NA	NA	mixed	1
CM	AC004494.1	(Intercept)	NA	0.3392464762371662	0.4537211697903661	0.9711347622349422	mixed	1
CM	AC004494.1	HCM	NA	0.7127187626518081	-0.1541355236660255	-0.3717135454570083	mixed	1
CM	AC004494.1	ICM	NA	0.21201712640024406	-0.8956129979795988	-1.2752247788254925	mixed	1
CM	AC004540.1	disease_code	13.105232088573477	0.0013674050403286661	NA	NA	fixed	1
CM	AC004540.1	(Intercept)	NA	0.7309937525795263	-0.11013469298341448	-0.3478385336410353	fixed	1
CM	AC004540.1	HCM	NA	0.0013674050403286661	1.5090716369920363	3.620114927536621	fixed	1
CM	AC004542.2	disease_code	0.9798773114812954	0.33210476451930304	NA	NA	fixed	1
CM	AC004542.2	(Intercept)	NA	0.7662825088834136	0.2196289695090529	0.30063401823028657	fixed	1
CM	AC004542.2	HCM	NA	0.33210476451930315	-0.9520908637715819	-0.9898875246619159	fixed	1
CM	AC004593.1	disease_code	3.031496811154743	0.06322548868299817	NA	NA	mixed	1
CM	AC004593.1	(Intercept)	NA	0.9803624924753844	0.01220752586813073	0.02482051739159669	mixed	1
CM	AC004593.1	HCM	NA	0.4252166524415867	-0.49067773522511154	-0.8084144728924035	mixed	1
CM	AC004593.1	ICM	NA	0.020773671733756653	-1.898869800707103	-2.4407763455787483	mixed	1
CM	AC004593.3	disease_code	0.08409390083730915	0.7743150269704662	NA	NA	fixed	1
CM	AC004593.3	(Intercept)	NA	0.023122435847127844	-0.7115903157559792	-2.42655661645969	fixed	1
CM	AC004593.3	HCM	NA	0.7743150269704662	-0.11196000107026653	-0.28998948401159164	fixed	1
CM	AC004596.1	disease_code	7.999124252242597	0.009297051510857635	NA	NA	fixed	1
CM	AC004596.1	(Intercept)	NA	0.007884168645461657	0.6612716275321134	2.898703236460889	fixed	1
CM	AC004596.1	HCM	NA	0.009297051510857635	-0.8494511326367401	-2.828272308714739	fixed	1
CM	AC004672.1	disease_code	4.216154652195239	0.051093379953268715	NA	NA	fixed	1
CM	AC004672.1	(Intercept)	NA	0.08009300858610721	0.7295214112454743	1.8274505791880078	fixed	1
CM	AC004672.1	HCM	NA	0.051093379953268715	-1.0791745944615334	-2.053327702096097	fixed	1
CM	AC004704.1	disease_code	1.679305153053287	0.2035633415081106	NA	NA	mixed	1
CM	AC004704.1	(Intercept)	NA	0.4641875382482583	-0.3840870197819673	-0.7414469597490639	mixed	1
CM	AC004704.1	HCM	NA	0.24104504468758511	0.4642856251050023	1.1960500747068972	mixed	1
CM	AC004704.1	ICM	NA	0.3358743074158319	-0.7489372040820318	-0.9780436815287837	mixed	1
CM	AC004765.1	(Intercept)	NA	4.805977069118361e-4	-1.4062807335439433	-4.036390424129949	fixed	0.955908839047642
CM	AC004765.1	disease_code	4.615753159033862	0.04198136393286615	NA	NA	fixed	1
CM	AC004765.1	HCM	NA	0.04198136393286615	-0.9854649716824769	-2.1484303942724936	fixed	1
CM	AC004771.4	disease_code	0.6370579388200762	0.43260544643845267	NA	NA	fixed	1
CM	AC004771.4	(Intercept)	NA	0.5300873671051923	-0.25843877661009884	-0.6371052253124427	fixed	1
CM	AC004771.4	HCM	NA	0.43260544643845267	-0.42626239428497903	-0.7981590936774924	fixed	1
CM	AC004797.1	disease_code	3.17738750118915	0.05602693998631594	NA	NA	mixed	1
CM	AC004797.1	(Intercept)	NA	0.6440967474552529	0.6333819610764682	0.4666849965954296	mixed	1
CM	AC004797.1	HCM	NA	0.026224447367244982	-1.6491027672232483	-2.338374180042251	mixed	1
CM	AC004797.1	ICM	NA	0.16993161889454975	-2.758463631304601	-1.4062243814171036	mixed	1
CM	AC004803.1	disease_code	8.768640013084395	0.006803934837087621	NA	NA	fixed	1
CM	AC004803.1	(Intercept)	NA	0.3410237642769134	-0.25378079266394393	-0.9714295946062341	fixed	1
CM	AC004803.1	HCM	NA	0.006803934837087611	1.0184848760556684	2.9611889526142026	fixed	1
CM	AC004812.2	disease_code	5.587476461123795	0.026525675389140416	NA	NA	fixed	1
CM	AC004812.2	(Intercept)	NA	0.08759664404464484	-0.39457852079119005	-1.7808694884226945	fixed	1
CM	AC004812.2	HCM	NA	0.02652567538914043	0.6895253619076205	2.3637843516538886	fixed	1
CM	AC004825.3	disease_code	9.907838572100365	0.004358149486371774	NA	NA	fixed	1
CM	AC004825.3	(Intercept)	NA	0.3117447646325676	0.41985900294030537	1.0333423045873942	fixed	1
CM	AC004825.3	HCM	NA	0.004358149486371774	-1.6837971340872688	-3.1476719289183177	fixed	1
CM	AC004828.2	disease_code	0.6577376981710361	0.525331792868631	NA	NA	mixed	1
CM	AC004828.2	(Intercept)	NA	0.459112997149427	0.6097899633113771	0.7499722714736423	mixed	1
CM	AC004828.2	HCM	NA	0.4635918324301612	-0.3132363776955528	-0.7424449153356563	mixed	1
CM	AC004828.2	ICM	NA	0.3210254887743206	-1.1857348354352595	-1.0090392625909936	mixed	1
CM	AC004830.2	disease_code	0.3587391189781961	0.5548193098981242	NA	NA	fixed	1
CM	AC004830.2	(Intercept)	NA	0.17081916062406338	-0.4453068477526657	-1.4118833310578232	fixed	1
CM	AC004830.2	HCM	NA	0.5548193098981242	-0.24870869903197113	-0.5989483441651676	fixed	1
CM	AC004834.1	disease_code	2.3648566278794227	0.13717624268642162	NA	NA	fixed	1
CM	AC004834.1	(Intercept)	NA	0.13933860916126392	0.501895356385823	1.5290005496219907	fixed	1
CM	AC004834.1	HCM	NA	0.13717624268642173	0.6645826338949008	1.5378090349192979	fixed	1
CM	AC004837.2	disease_code	2.760455245324293	0.10962977665623563	NA	NA	fixed	1
CM	AC004837.2	(Intercept)	NA	0.8319085968165516	-0.10797414560384729	-0.214578703502722	fixed	1
CM	AC004837.2	HCM	NA	0.10962977665623565	-1.1006888292680839	-1.6614617796760456	fixed	1
CM	AC004837.4	disease_code	9.908894651585912	0.004356387965903151	NA	NA	fixed	1
CM	AC004837.4	(Intercept)	NA	9.476529509288561e-4	-0.9122180468953007	-3.766855007521754	fixed	1
CM	AC004837.4	HCM	NA	0.004356387965903151	1.0036294720416619	3.147839680095845	fixed	1
CM	AC004839.2	disease_code	0.24778121901555672	0.6231721668635666	NA	NA	fixed	1
CM	AC004839.2	(Intercept)	NA	0.32274794053813916	0.3805274017374428	1.0096214466126034	fixed	1
CM	AC004839.2	HCM	NA	0.6231721668635666	-0.2470032146218258	-0.49777627405849373	fixed	1
CM	AC004846.2	disease_code	3.686917413407878	0.06680195018653855	NA	NA	fixed	1
CM	AC004846.2	(Intercept)	NA	0.03930627009311661	-0.5484104505928613	-2.1798820344580108	fixed	1
CM	AC004846.2	HCM	NA	0.06680195018653855	0.6359829593958065	1.9201347383472542	fixed	1
CM	AC004854.2	disease_code	0.279418872233699	0.601937012555624	NA	NA	fixed	1
CM	AC004854.2	(Intercept)	NA	0.49478968051134453	-0.22240853954975603	-0.6932790635068661	fixed	1
CM	AC004854.2	HCM	NA	0.601937012555624	0.22326070173907941	0.528600862876423	fixed	1
CM	AC004870.4	(Intercept)	NA	4.5619988758051073e-7	-1.4992222032084683	-6.833237624024662	fixed	0.0010346613450325983
CM	AC004870.4	disease_code	6.449078350096004	0.017994699389739494	NA	NA	fixed	1
CM	AC004870.4	HCM	NA	0.017994699389739494	0.7335493777431038	2.539503563710042	fixed	1
CM	AC004879.1	disease_code	0.6655804880689373	0.5214005697187348	NA	NA	mixed	1
CM	AC004879.1	(Intercept)	NA	0.03216828859988788	3.1037238441676296	2.2467664744468077	mixed	1
CM	AC004879.1	HCM	NA	0.49448202842241984	-0.2948894167803211	-0.6916394594296895	mixed	1
CM	AC004879.1	ICM	NA	0.3240525726901382	-1.9741008858365037	-1.002642309758167	mixed	1
CM	AC004884.2	disease_code	4.675984304679092	0.040773375910983935	NA	NA	fixed	1
CM	AC004884.2	(Intercept)	NA	0.8746671488441768	-0.06708677700556198	-0.1594262558945844	fixed	1
CM	AC004884.2	HCM	NA	0.040773375910983976	-1.197994013631905	-2.1624024381874642	fixed	1
CM	AC004908.1	disease_code	0.32805452813330094	0.5721343796709097	NA	NA	fixed	1
CM	AC004908.1	(Intercept)	NA	0.0017814339425942874	1.7597640787629463	3.5135904284104478	fixed	1
CM	AC004908.1	HCM	NA	0.5721343796709097	0.37767425036565166	0.5727604456780346	fixed	1
CM	AC004918.1	disease_code	6.764504749320619	0.0037595602325843362	NA	NA	mixed	1
CM	AC004918.1	(Intercept)	NA	0.2870629210130774	0.36014561251805643	1.0838558990674534	mixed	1
CM	AC004918.1	HCM	NA	0.553345389059813	-0.219660919154972	-0.5994928069891582	mixed	1
CM	AC004918.1	ICM	NA	0.0012752131403157348	-1.8304123122043754	-3.55515023508173	mixed	1
CM	AC004921.2	disease_code	3.0555783956210774	0.09324385804346598	NA	NA	fixed	1
CM	AC004921.2	(Intercept)	NA	0.1409845630878721	0.5709872832075725	1.5223703977166954	fixed	1
CM	AC004921.2	HCM	NA	0.093243858043466	-0.8631650856704705	-1.748021280082447	fixed	1
CM	AC004936.1	(Intercept)	NA	1.5649440005057088e-7	9.979152324101344	7.291373204113842	fixed	3.571202209154027e-4
CM	AC004936.1	disease_code	5.884142490505194	0.02316475410321405	NA	NA	fixed	1
CM	AC004936.1	HCM	NA	0.02316475410321405	4.370860632373483	2.425725147353919	fixed	1
CM	AC004943.2	disease_code	1.1499834215663773	0.3302080625700826	NA	NA	mixed	1
CM	AC004943.2	(Intercept)	NA	0.17655363234091406	0.6314679729361394	1.3840514968883648	mixed	1
CM	AC004943.2	HCM	NA	0.3701311707674384	-0.3762795821311899	-0.9098941390861384	mixed	1
CM	AC004943.2	ICM	NA	0.15642924570844624	-0.9994212811807895	-1.4536362366703564	mixed	1
CM	AC004949.1	disease_code	16.463549623008937	4.555706925734559e-4	NA	NA	fixed	1
CM	AC004949.1	(Intercept)	NA	0.30811250732452816	-0.25427289142184506	-1.0413012328953508	fixed	1
CM	AC004949.1	HCM	NA	4.555706925734559e-4	1.3044470710243727	4.057529990401664	fixed	1
CM	AC004951.1	disease_code	0.5018813068870985	0.610383487425755	NA	NA	mixed	1
CM	AC004951.1	(Intercept)	NA	0.8932238571289841	0.07359866549849689	0.13536963431830595	mixed	1
CM	AC004951.1	HCM	NA	0.3359765205822127	-0.6939846768555608	-0.9778335796591195	mixed	1
CM	AC004951.1	ICM	NA	0.7908573477428869	-0.2328434481866777	-0.26757525504505475	mixed	1
CM	AC004982.1	(Intercept)	NA	1.9776478675581318e-5	1.3883706443250352	5.293985099042823	fixed	0.04261831154587774
CM	AC004982.1	disease_code	0.214190483772726	0.6476715628164145	NA	NA	fixed	1
CM	AC004982.1	HCM	NA	0.6476715628164145	-0.15979523992557332	-0.4628071777454688	fixed	1
CM	AC004982.2	(Intercept)	NA	7.252640215843327e-9	1.6564696912271202	8.678484709867748	fixed	1.6789862099677302e-5
CM	AC004982.2	disease_code	5.254828461344388e-4	0.9819008941551799	NA	NA	fixed	1
CM	AC004982.2	HCM	NA	0.9819008941551799	-0.005760496372407843	-0.02292341261973092	fixed	1
CM	AC004988.1	disease_code	0.19142650683134982	0.6656440751302513	NA	NA	fixed	1
CM	AC004988.1	(Intercept)	NA	0.3309740412176848	-0.39086280924110156	-0.9922517343322269	fixed	1
CM	AC004988.1	HCM	NA	0.6656440751302513	-0.22690526024860788	-0.4375231500519141	fixed	1
CM	AC005014.4	disease_code	4.177630631374434	0.025086763780220588	NA	NA	mixed	1
CM	AC005014.4	(Intercept)	NA	0.0694648503387986	1.8674754202083235	1.8827447172936285	mixed	1
CM	AC005014.4	HCM	NA	0.0191487111496596	-1.8336189118847785	-2.4760902091288908	mixed	1
CM	AC005014.4	ICM	NA	0.0398815771553574	-3.1489686818961626	-2.14833977865946	mixed	1
CM	AC005034.6	disease_code	0.7548570526260714	0.393548561746384	NA	NA	fixed	1
CM	AC005034.6	(Intercept)	NA	0.002186309610725348	1.0430226037125314	3.4306557591092974	fixed	1
CM	AC005034.6	HCM	NA	0.393548561746384	0.3477682910749402	0.8688250989848714	fixed	1
CM	AC005037.1	disease_code	0.9260886807851949	0.40712890845369154	NA	NA	mixed	1
CM	AC005037.1	(Intercept)	NA	0.19606466748103926	-0.5780742126979799	-1.322290617075614	mixed	1
CM	AC005037.1	HCM	NA	0.4590734657711809	-0.31583449138725633	-0.7500389015526808	mixed	1
CM	AC005037.1	ICM	NA	0.1931132491803959	-0.8838013311654588	-1.3313180236825994	mixed	1
CM	AC005041.5	disease_code	0.7288182483139323	0.4908259040033266	NA	NA	mixed	1
CM	AC005041.5	(Intercept)	NA	0.5988523561171504	0.5984074302442026	0.531695584262563	mixed	1
CM	AC005041.5	HCM	NA	0.3171276361190102	-0.37317277001463967	-1.0173376455822931	mixed	1
CM	AC005041.5	ICM	NA	0.44234535294695887	-1.2499772095223975	-0.7785454203643076	mixed	1
CM	AC005052.2	disease_code	0.8767803199427161	0.42651307632755164	NA	NA	mixed	1
CM	AC005052.2	(Intercept)	NA	0.42245187349436986	0.452823957401508	0.8133041178340884	mixed	1
CM	AC005052.2	HCM	NA	0.6655615627241906	0.20974969322243595	0.43655289874306835	mixed	1
CM	AC005052.2	ICM	NA	0.30933693427777825	-0.8628022751351268	-1.0341370192387214	mixed	1
CM	AC005062.1	disease_code	1.1053831248467811	0.3035592666909551	NA	NA	fixed	1
CM	AC005062.1	(Intercept)	NA	0.6091654906532931	0.3370133131867693	0.5180514532789354	fixed	1
CM	AC005062.1	HCM	NA	0.3035592666909552	0.9004749182902481	1.051372020193985	fixed	1
CM	AC005070.3	disease_code	4.882918425623328	0.036910654108601434	NA	NA	fixed	1
CM	AC005070.3	(Intercept)	NA	0.2864702032766348	0.3753930873349124	1.090154054285388	fixed	1
CM	AC005070.3	HCM	NA	0.036910654108601434	-1.0017957288354429	-2.2097326593104714	fixed	1
CM	AC005091.1	disease_code	2.3590600220674336	0.1376368651700339	NA	NA	fixed	1
CM	AC005091.1	(Intercept)	NA	5.729265125957727e-4	0.8218525746593087	3.9668477895505703	fixed	1
CM	AC005091.1	HCM	NA	0.1376368651700339	0.4189468441250888	1.53592318234586	fixed	1
CM	AC005096.1	disease_code	11.574328850103102	0.002345417535810285	NA	NA	fixed	1
CM	AC005096.1	(Intercept)	NA	0.22117162881229213	0.29525836593949956	1.2560957837543523	fixed	1
CM	AC005096.1	HCM	NA	0.002345417535810285	-1.052854620016439	-3.4021065312689873	fixed	1
CM	AC005100.2	disease_code	0.625523235080119	0.43674865999105417	NA	NA	fixed	1
CM	AC005100.2	(Intercept)	NA	0.0039717833089389165	1.028907304167057	3.1861275370916227	fixed	1
CM	AC005100.2	HCM	NA	0.4367486599910543	-0.3362605056456667	-0.7909002687318539	fixed	1
CM	AC005104.1	disease_code	8.266448000285095	0.008332381189069864	NA	NA	fixed	1
CM	AC005104.1	(Intercept)	NA	0.2348370832398636	0.924735637402109	1.218606550772765	fixed	1
CM	AC005104.1	HCM	NA	0.008332381189069878	-2.8724640359879223	-2.8751431269217003	fixed	1
CM	AC005104.3	disease_code	5.8527152873049	0.023497354767169954	NA	NA	fixed	1
CM	AC005104.3	(Intercept)	NA	0.5068734292539	-0.14320792022048787	-0.6738049775268911	fixed	1
CM	AC005104.3	HCM	NA	0.023497354767169947	-0.6769437238397693	-2.419238575937665	fixed	1
CM	AC005154.4	disease_code	7.699044487734883	0.010528781986602403	NA	NA	fixed	1
CM	AC005154.4	(Intercept)	NA	8.183139684345732e-4	1.4014683416002798	3.825320224738957	fixed	1
CM	AC005154.4	HCM	NA	0.010528781986602405	-1.3383661815554095	-2.7747152084015543	fixed	1
CM	AC005162.1	disease_code	0.8184338776107621	0.37463074243538663	NA	NA	fixed	1
CM	AC005162.1	(Intercept)	NA	0.9944880690387401	-0.001879561118389157	-0.006980555370990731	fixed	1
CM	AC005162.1	HCM	NA	0.37463074243538663	-0.3207002655001805	-0.904673354095699	fixed	1
CM	AC005225.2	disease_code	0.7071594535737464	0.5010765716795484	NA	NA	mixed	1
CM	AC005225.2	(Intercept)	NA	0.5826217385296947	-0.15295128816495424	-0.5555742870199413	mixed	1
CM	AC005225.2	HCM	NA	0.5192361860367387	0.1894250172742597	0.6522035667161857	mixed	1
CM	AC005225.2	ICM	NA	0.5172625600972705	-0.27755479855107923	-0.6553093303891162	mixed	1
CM	AC005225.3	disease_code	1.4029979364248013	0.26152934851770104	NA	NA	mixed	1
CM	AC005225.3	(Intercept)	NA	0.002736823921278429	-0.865124767515714	-3.2650871724766417	mixed	1
CM	AC005225.3	HCM	NA	0.28558907242471243	0.24761406608421271	1.0872403577949943	mixed	1
CM	AC005225.3	ICM	NA	0.40616701295974544	-0.33437245149937656	-0.8425144996525301	mixed	1
CM	AC005253.1	disease_code	1.2579970008382673	0.2987881018676535	NA	NA	mixed	1
CM	AC005253.1	(Intercept)	NA	0.6320160551211913	-0.25708424624953713	-0.4838351064731714	mixed	1
CM	AC005253.1	HCM	NA	0.34187487477457923	-0.4461615006074897	-0.9657817218775336	mixed	1
CM	AC005253.1	ICM	NA	0.14180408489249974	-1.2023508962438418	-1.5088254571353972	mixed	1
CM	AC005261.1	disease_code	1.520765372987723	0.23491807561547862	NA	NA	mixed	1
CM	AC005261.1	(Intercept)	NA	0.5233065154612295	0.2580224854966675	0.645818497790286	mixed	1
CM	AC005261.1	HCM	NA	0.14866817424166182	0.6576649811794644	1.482381453280448	mixed	1
CM	AC005261.1	ICM	NA	0.8238520699317895	-0.13917254878503227	-0.224549625946875	mixed	1
CM	AC005288.1	disease_code	0.1777157295004233	0.6770956116545321	NA	NA	fixed	1
CM	AC005288.1	(Intercept)	NA	0.004432108476018643	0.9801361503881669	3.1406870217702885	fixed	1
CM	AC005288.1	HCM	NA	0.6770956116545322	0.1732071143876428	0.4215634347288949	fixed	1
CM	AC005293.1	disease_code	1.6071715907807302	0.21723699737916152	NA	NA	mixed	1
CM	AC005293.1	(Intercept)	NA	0.657950709020233	-0.38515449973298616	-0.44718900617245766	mixed	1
CM	AC005293.1	HCM	NA	0.16005304873686915	-1.274750962995545	-1.4406027020680565	mixed	1
CM	AC005293.1	ICM	NA	0.1336987435288069	-2.0342816718714953	-1.5414165711198167	mixed	1
CM	AC005306.1	disease_code	0.00653141892202349	0.9362575073970112	NA	NA	fixed	1
CM	AC005306.1	(Intercept)	NA	0.4624339522582339	0.21283541294580507	0.7468070840641096	fixed	1
CM	AC005306.1	HCM	NA	0.9362575073970112	0.030323566258557443	0.08081719447013419	fixed	1
CM	AC005329.1	disease_code	7.462122747065745	0.002342108138785685	NA	NA	mixed	1
CM	AC005329.1	(Intercept)	NA	0.34010312332033943	0.6197734698282221	0.9693870431891931	mixed	1
CM	AC005329.1	HCM	NA	0.001995872076050299	-1.4098700826943775	-3.3859712458581583	mixed	1
CM	AC005329.1	ICM	NA	0.012207259305757138	-2.494542167137988	-2.667260631200841	mixed	1
CM	AC005329.3	disease_code	1.8265520762755285	0.1891376777969139	NA	NA	fixed	1
CM	AC005329.3	(Intercept)	NA	0.26710264504471903	-0.4181630487729567	-1.136172812249004	fixed	1
CM	AC005329.3	HCM	NA	0.18913767779691398	-0.6548748841034011	-1.3514999357290136	fixed	1
CM	AC005343.1	disease_code	4.349315803472811	0.04783019832055841	NA	NA	fixed	1
CM	AC005343.1	(Intercept)	NA	0.014286176403673762	-0.47449245954962826	-2.6417438304893897	fixed	1
CM	AC005343.1	HCM	NA	0.04783019832055841	-0.4931625950937845	-2.085501331448343	fixed	1
CM	AC005344.1	disease_code	3.071096035862933	0.09246404334826683	NA	NA	fixed	1
CM	AC005344.1	(Intercept)	NA	0.4563952177452365	-0.3297848167468663	-0.7570384589133509	fixed	1
CM	AC005344.1	HCM	NA	0.09246404334826683	-1.005079597285173	-1.7524542892363648	fixed	1
CM	AC005355.1	disease_code	0.46213997007286195	0.6839290495219603	NA	NA	mixed	1
CM	AC005355.1	(Intercept)	NA	0.899252807926809	0.10693706075133337	0.15958953550293736	mixed	1
CM	AC005355.1	HCM	NA	0.4260274848878477	-0.21741667306696016	-0.8036655897819137	mixed	1
CM	AC005355.1	ICM	NA	0.6620253191058993	-0.6806167554504235	-0.5804797327650282	mixed	1
CM	AC005358.1	disease_code	4.061100989073441	0.027488380317336816	NA	NA	mixed	1
CM	AC005358.1	(Intercept)	NA	0.996671920850656	-0.0018141328895561737	-0.004206039619907428	mixed	1
CM	AC005358.1	HCM	NA	0.015846606418059874	-1.050041471648878	-2.557260561545111	mixed	1
CM	AC005358.1	ICM	NA	0.04434261945480887	-1.372601750499443	-2.098940455546941	mixed	1
CM	AC005358.2	disease_code	2.0277984737921058	0.1492764717829089	NA	NA	mixed	1
CM	AC005358.2	(Intercept)	NA	0.22474592307652144	0.578925035518036	1.2395647625756854	mixed	1
CM	AC005358.2	HCM	NA	0.07115996305404329	-1.0400007969461622	-1.870773166848135	mixed	1
CM	AC005358.2	ICM	NA	0.1470812920813814	-1.091859931555416	-1.4884062943923402	mixed	1
CM	AC005387.2	(Intercept)	NA	4.370059959849191e-4	0.9454858240001265	4.073968006417378	fixed	0.8722639679858986
CM	AC005387.2	disease_code	7.273625347450667	0.012593966571168028	NA	NA	fixed	1
CM	AC005387.2	HCM	NA	0.012593966571168022	-0.8240506680928744	-2.696965952223103	fixed	1
CM	AC005400.1	disease_code	5.366913502206586	0.010173973484431205	NA	NA	mixed	1
CM	AC005400.1	(Intercept)	NA	0.10605391332117686	1.3290275667796672	1.6663445501832885	mixed	1
CM	AC005400.1	HCM	NA	0.006607319987295443	-1.8545042885502827	-2.918603433264293	mixed	1
CM	AC005400.1	ICM	NA	0.027450159649740243	-2.747973893241086	-2.318044993202799	mixed	1
CM	AC005410.2	disease_code	2.397274338126721	0.10818092908988608	NA	NA	mixed	1
CM	AC005410.2	(Intercept)	NA	0.867962943204151	-0.07275174290863949	-0.16767660305562523	mixed	1
CM	AC005410.2	HCM	NA	0.9524118549815568	-0.01921952435956756	-0.06017941534825397	mixed	1
CM	AC005410.2	ICM	NA	0.04626937091440501	1.3313959437168918	2.0789577530413044	mixed	1
CM	AC005414.1	disease_code	3.727659791463463	0.21152114240657882	NA	NA	mixed	1
CM	AC005414.1	(Intercept)	NA	0.9999992654500105	0.5891650487147041	0.9699361145331232	mixed	1
CM	AC005414.1	HCM	NA	0.011410685500481042	-2.094119715861641	-2.6953777701680024	mixed	1
CM	AC005414.1	ICM	NA	0.9999987778074213	-1.5823572237154184	-1.634748610946229	mixed	1
CM	AC005480.1	disease_code	4.904125083102268	0.014362250661584103	NA	NA	mixed	1
CM	AC005480.1	(Intercept)	NA	0.4050989377625607	0.7549208226725775	0.8444556515196974	mixed	1
CM	AC005480.1	HCM	NA	0.007692913422731088	-2.437364802565144	-2.8571952205383053	mixed	1
CM	AC005480.1	ICM	NA	0.033224621921114424	-3.026367387220967	-2.2321095781237457	mixed	1
CM	AC005486.1	disease_code	0.4049952731352916	0.5305438900307586	NA	NA	fixed	1
CM	AC005486.1	(Intercept)	NA	0.2389317496725817	0.2098036924002331	1.2076948893219124	fixed	1
CM	AC005486.1	HCM	NA	0.5305438900307585	0.14555325446776593	0.6363923892814022	fixed	1
CM	AC005498.3	disease_code	2.1950845055727206	0.1289152123010734	NA	NA	mixed	1
CM	AC005498.3	(Intercept)	NA	0.7664584123887481	0.35691217003355596	0.29971894680812455	mixed	1
CM	AC005498.3	HCM	NA	0.07362544664540346	0.556537823659057	1.8537919031573113	mixed	1
CM	AC005498.3	ICM	NA	0.44048946710074965	-1.3234020226424326	-0.781747486175158	mixed	1
CM	AC005520.2	disease_code	0.5649249965582527	0.5743325122031199	NA	NA	mixed	1
CM	AC005520.2	(Intercept)	NA	0.1545855363647133	0.6672302028248094	1.4603599186493696	mixed	1
CM	AC005520.2	HCM	NA	0.4197515872238209	0.4496113408564717	0.8180987561879866	mixed	1
CM	AC005520.2	ICM	NA	0.3398806161160045	0.6973945165683006	0.9698407138385435	mixed	1
CM	AC005520.5	disease_code	3.1218650415686557	0.058657764721957856	NA	NA	mixed	1
CM	AC005520.5	(Intercept)	NA	0.6284282464323896	0.760209696405808	0.48895646424695155	mixed	1
CM	AC005520.5	HCM	NA	0.028889355351624197	-1.1264775385201407	-2.2951993670705613	mixed	1
CM	AC005520.5	ICM	NA	0.21282908451858445	-2.8217021524313775	-1.2729024124716997	mixed	1
CM	AC005523.2	disease_code	1.2243471247563704	0.3082197342405654	NA	NA	mixed	1
CM	AC005523.2	(Intercept)	NA	0.7806323311751168	-0.5026140079100578	-0.28100928421741284	mixed	1
CM	AC005523.2	HCM	NA	0.16642371375239695	-0.8074308511496124	-1.4182468213915167	mixed	1
CM	AC005523.2	ICM	NA	0.408437452610517	-2.138336506736737	-0.8383987418163584	mixed	1
CM	AC005532.1	disease_code	1.5078587900130436	0.23137344245653083	NA	NA	fixed	1
CM	AC005532.1	(Intercept)	NA	0.28824840969090937	0.30399784014460474	1.086042803461938	fixed	1
CM	AC005532.1	HCM	NA	0.23137344245653083	0.4525274583620648	1.2279490176766474	fixed	1
CM	AC005537.1	disease_code	0.013095877624607358	0.9098432137773842	NA	NA	fixed	1
CM	AC005537.1	(Intercept)	NA	0.3404663982554873	-0.2122873200433451	-0.972573341605519	fixed	1
CM	AC005537.1	HCM	NA	0.9098432137773842	-0.03288592346037157	-0.11443722132508881	fixed	1
CM	AC005562.1	disease_code	0.33236572242401374	0.7198323113331595	NA	NA	mixed	1
CM	AC005562.1	(Intercept)	NA	0.30819327416316483	0.789789757344003	1.0366277239221209	mixed	1
CM	AC005562.1	HCM	NA	0.8009756823276066	0.10640774964513179	0.25433022440495107	mixed	1
CM	AC005562.1	ICM	NA	0.42347434805385276	0.8958244632545679	0.8114935366004934	mixed	1
CM	AC005599.1	disease_code	4.945878309638678	0.035818075367351584	NA	NA	fixed	1
CM	AC005599.1	(Intercept)	NA	0.34113603612820653	0.32179412393847134	0.9711993604184276	fixed	1
CM	AC005599.1	HCM	NA	0.03581807536735161	0.9701356844563431	2.2239330722030903	fixed	1
CM	AC005618.1	(Intercept)	NA	6.984482625888105e-9	-1.6516852939546496	-8.696245933504088	fixed	1.6176061761556853e-5
CM	AC005618.1	disease_code	16.08335027060306	5.132332023585332e-4	NA	NA	fixed	1
CM	AC005618.1	HCM	NA	5.132332023585332e-4	1.002824171327457	4.01040525017149	fixed	1
CM	AC005618.4	(Intercept)	NA	4.241040745062849e-4	1.762257043042674	4.08580477041292	fixed	0.8469358367890509
CM	AC005618.4	disease_code	0.17651521680588123	0.6781229444338317	NA	NA	fixed	1
CM	AC005618.4	HCM	NA	0.6781229444338317	0.23857435781142575	0.4201371404742518	fixed	1
CM	AC005632.6	disease_code	0.9223950356813692	0.346423636662222	NA	NA	fixed	1
CM	AC005632.6	(Intercept)	NA	0.3862514270191659	-0.2866779495701245	-0.8825171539765875	fixed	1
CM	AC005632.6	HCM	NA	0.346423636662222	-0.4107434595739735	-0.9604139918188245	fixed	1
CM	AC005670.3	disease_code	0.4236406993347286	0.6585145754024415	NA	NA	mixed	1
CM	AC005670.3	(Intercept)	NA	0.2855919629318693	0.7355544639515247	1.087233708084708	mixed	1
CM	AC005670.3	HCM	NA	0.7739923685787251	-0.0976514059018329	-0.2897610476204121	mixed	1
CM	AC005670.3	ICM	NA	0.4308786471375712	0.7794096166101128	0.7984614331792742	mixed	1
CM	AC005674.2	disease_code	0.4522935854045857	0.5076716769722622	NA	NA	fixed	1
CM	AC005674.2	(Intercept)	NA	0.5952146091837793	-0.14761330851906954	-0.5384663319116737	fixed	1
CM	AC005674.2	HCM	NA	0.5076716769722625	0.24272707321124518	0.6725277580922482	fixed	1
CM	AC005692.1	(Intercept)	NA	2.443354295493042e-6	-1.915400245003081	-6.135622611221641	fixed	0.005458453496131456
CM	AC005692.1	disease_code	0.8923832124487167	0.35424620405193696	NA	NA	fixed	1
CM	AC005692.1	HCM	NA	0.35424620405193696	-0.3882555206243943	-0.9446603688356554	fixed	1
CM	AC005692.2	(Intercept)	NA	1.2301504117560022e-6	-3.1877358115636225	-6.4180728366036925	fixed	0.002761687674392225
CM	AC005692.2	disease_code	0.3883314159845015	0.5390551517966968	NA	NA	fixed	1
CM	AC005692.2	HCM	NA	0.5390551517966968	-0.4074928450402859	-0.6231624314610931	fixed	1
CM	AC005692.3	(Intercept)	NA	3.460685995676492e-5	-3.429780759776328	-4.859770425873885	mixed	0.4205079553346505
CM	AC005692.3	disease_code	1.0089633375583664	0.3766350516462921	NA	NA	mixed	1
CM	AC005692.3	HCM	NA	0.1868712112266854	-1.2124090735086224	-1.3507671551189921	mixed	1
CM	AC005692.3	ICM	NA	0.8177355276682977	-0.2611524628988627	-0.23249095232257722	mixed	1
CM	AC005695.2	disease_code	5.072061028824259	0.0126616222987777	NA	NA	mixed	1
CM	AC005695.2	(Intercept)	NA	0.6205049660268704	0.38454864024113683	0.500313408732558	mixed	1
CM	AC005695.2	HCM	NA	0.0072513778663591206	-2.0152204578872577	-2.881119755900736	mixed	1
CM	AC005695.2	ICM	NA	0.030151832263812257	-2.637428531443989	-2.275991085181387	mixed	1
CM	AC005696.1	disease_code	0.5609948973802412	0.576512172296735	NA	NA	mixed	1
CM	AC005696.1	(Intercept)	NA	0.7555260039839817	-0.38713546263352194	-0.3142236474079733	mixed	1
CM	AC005696.1	HCM	NA	0.6214793909695504	0.12812231121497777	0.4989131615379593	mixed	1
CM	AC005696.1	ICM	NA	0.38120692992422656	-1.554066874059711	-0.8887529737236542	mixed	1
CM	AC005696.2	disease_code	4.486391795985164	0.04471410291904369	NA	NA	fixed	1
CM	AC005696.2	(Intercept)	NA	0.10770175523499717	0.8979337136180711	1.6710548317430816	fixed	1
CM	AC005696.2	HCM	NA	0.044714102919043715	-1.4984533281359529	-2.1181104305453866	fixed	1
CM	AC005697.2	disease_code	4.168291439696961	0.052327070019208055	NA	NA	fixed	1
CM	AC005697.2	(Intercept)	NA	0.1259868458100277	0.5338302321247826	1.5853034654407	fixed	1
CM	AC005697.2	HCM	NA	0.052327070019208055	-0.9051297487738239	-2.0416394000158204	fixed	1
CM	AC005703.7	disease_code	0.6991717702456252	0.41131028369901124	NA	NA	fixed	1
CM	AC005703.7	(Intercept)	NA	0.5315748308914916	0.18368606496516984	0.6347838475832293	fixed	1
CM	AC005703.7	HCM	NA	0.41131028369901135	-0.31855419606711677	-0.8361649180906987	fixed	1
CM	AC005726.1	disease_code	1.2971149707449814	0.28820926999847396	NA	NA	mixed	1
CM	AC005726.1	(Intercept)	NA	8.114741751204515e-4	1.3606991296569353	3.7234885958741315	mixed	1
CM	AC005726.1	HCM	NA	0.6836935146282479	-0.10330614055048803	-0.4114138995268233	mixed	1
CM	AC005726.1	ICM	NA	0.1177669724257229	-0.864084000837267	-1.6104777425177494	mixed	1
CM	AC005736.1	disease_code	0.3136414023148602	0.5806445274633494	NA	NA	fixed	1
CM	AC005736.1	(Intercept)	NA	0.2946056551510299	0.5560320332267579	1.0714915763189063	fixed	1
CM	AC005736.1	HCM	NA	0.5806445274633496	0.382620988164876	0.5600369651325349	fixed	1
CM	AC005740.3	disease_code	0.8158057804703875	0.4518549438862109	NA	NA	mixed	1
CM	AC005740.3	(Intercept)	NA	0.12999886935307287	-0.7642706148384224	-1.5568293989368571	mixed	1
CM	AC005740.3	HCM	NA	0.31250930921140085	-0.5922615739812768	-1.0272613790108462	mixed	1
CM	AC005740.3	ICM	NA	0.26794474955746184	-0.8681760755949876	-1.1287603357779379	mixed	1
CM	AC005746.2	disease_code	2.847169466694404	0.07376131890770309	NA	NA	mixed	1
CM	AC005746.2	(Intercept)	NA	0.0371477807181007	1.2756275883104022	2.181103975322007	mixed	1
CM	AC005746.2	HCM	NA	0.04399756951266318	-1.2463047490050174	-2.1025999875561485	mixed	1
CM	AC005746.2	ICM	NA	0.0746860325236314	-1.651617294885971	-1.8466369632989295	mixed	1
CM	AC005772.2	(Intercept)	NA	3.3906593866029344e-6	-0.9562871459737615	-6.001992019153642	fixed	0.007534045157031721
CM	AC005772.2	disease_code	0.8587478637960395	0.3633151105196255	NA	NA	fixed	1
CM	AC005772.2	HCM	NA	0.3633151105196256	0.1943868060243617	0.9266864970398779	fixed	1
CM	AC005775.1	disease_code	0.015443631512618612	0.9021345876758835	NA	NA	fixed	1
CM	AC005775.1	(Intercept)	NA	0.004126459862787863	0.747418567318951	3.1703169638026893	fixed	1
CM	AC005775.1	HCM	NA	0.9021345876758835	0.038572426277155014	0.12427240849286944	fixed	1
CM	AC005786.3	disease_code	1.8876151175097964	0.1689834017560131	NA	NA	mixed	1
CM	AC005786.3	(Intercept)	NA	2.3876782756348578e-4	1.1593603004154895	4.170125237214909	mixed	1
CM	AC005786.3	HCM	NA	0.17420565009044203	-0.4992655758988582	-1.3918375041965643	mixed	1
CM	AC005786.3	ICM	NA	0.07443802445355105	-0.8203735001845844	-1.848302228601055	mixed	1
CM	AC005837.1	(Intercept)	NA	3.159349297845722e-4	1.8554841802216568	4.20195371116584	fixed	0.6378726232350513
CM	AC005837.1	disease_code	2.4941049403397306	0.12736421980157314	NA	NA	fixed	1
CM	AC005837.1	HCM	NA	0.12736421980157314	-0.9181304641467443	-1.5792735482935598	fixed	1
CM	AC005837.4	disease_code	0.018772529366898095	0.8921635405885773	NA	NA	fixed	1
CM	AC005837.4	(Intercept)	NA	0.004060883805617381	0.8058958109201463	3.176948971226452	fixed	1
CM	AC005837.4	HCM	NA	0.8921635405885773	-0.04575842838386672	-0.13701288029560613	fixed	1
CM	AC005856.1	disease_code	1.8976931597252242	0.1674779327320815	NA	NA	mixed	1
CM	AC005856.1	(Intercept)	NA	0.8142785711114138	0.2766941943916963	0.23698590830554195	mixed	1
CM	AC005856.1	HCM	NA	0.1587093479101422	-1.4299039384657857	-1.4454078719572716	mixed	1
CM	AC005856.1	ICM	NA	0.09817202428115931	-2.980494198105134	-1.7069037529120548	mixed	1
CM	AC005865.2	disease_code	3.7050672806621487	0.2125368119835406	NA	NA	mixed	1
CM	AC005865.2	(Intercept)	NA	0.9999999079746771	2.7216826446283724	9.137171042519768	mixed	1
CM	AC005865.2	HCM	NA	0.09304396588032951	-0.6483839161303544	-1.7347838152453066	mixed	1
CM	AC005865.2	ICM	NA	0.9999998714631386	-1.2566537252182661	-2.65810557343773	mixed	1
CM	AC005899.1	(Intercept)	NA	1.1597838449289366e-7	1.0150505478430238	7.421779932014166	fixed	2.652994188006778e-4
CM	AC005899.1	disease_code	0.005121700958166229	0.9435402995082232	NA	NA	fixed	1
CM	AC005899.1	HCM	NA	0.9435402995082232	-0.012886285544312	-0.07156606009950688	fixed	1
CM	AC005899.5	disease_code	0.6676740334286927	0.5203564881381806	NA	NA	mixed	1
CM	AC005899.5	(Intercept)	NA	0.0068045144928672065	0.8768376297440094	2.9067735312407277	mixed	1
CM	AC005899.5	HCM	NA	0.9809385194230429	-0.006832575271341212	-0.024092309454739804	mixed	1
CM	AC005899.5	ICM	NA	0.29316374118298666	0.48857532104817697	1.069975807216806	mixed	1
CM	AC005899.6	(Intercept)	NA	1.9555731637585523e-5	1.3934432382108763	5.298442495619805	fixed	0.042162157410634386
CM	AC005899.6	disease_code	4.313512843057905	0.04868386246741543	NA	NA	fixed	1
CM	AC005899.6	HCM	NA	0.04868386246741543	-0.7191138435565505	-2.076899815363732	fixed	1
CM	AC005899.7	disease_code	0.7448210564189791	0.4833958845906233	NA	NA	mixed	1
CM	AC005899.7	(Intercept)	NA	0.17152558842437993	0.6740922434274256	1.4008259866108563	mixed	1
CM	AC005899.7	HCM	NA	0.985085164359045	-0.008039006636108615	-0.018850524513015363	mixed	1
CM	AC005899.7	ICM	NA	0.2576137258309868	-0.8346201825149611	-1.1539930925021382	mixed	1
CM	AC005899.8	disease_code	5.328373716879248	0.010467171574551671	NA	NA	mixed	1
CM	AC005899.8	(Intercept)	NA	0.015705282393156186	1.2783869093594113	2.5610724963839266	mixed	1
CM	AC005899.8	HCM	NA	0.008359585995362651	-0.8712649654117799	-2.823414155246327	mixed	1
CM	AC005899.8	ICM	NA	0.02991921237082507	-1.6590379342371797	-2.279475052589519	mixed	1
CM	AC005909.2	disease_code	5.112500484027738	0.0330970414918615	NA	NA	fixed	1
CM	AC005909.2	(Intercept)	NA	0.05556599389915001	1.0652509591714052	2.0120792729333012	fixed	1
CM	AC005909.2	HCM	NA	0.03309704149186158	1.5760303340919457	2.2610839179534525	fixed	1
CM	AC005920.1	(Intercept)	NA	2.8030128528936406e-5	1.1602587823282233	5.155721543561388	fixed	0.060096595566039655
CM	AC005920.1	disease_code	0.689652818586954	0.41446767877717583	NA	NA	fixed	1
CM	AC005920.1	HCM	NA	0.41446767877717594	0.24604906169278087	0.8304533813447651	fixed	1
CM	AC005920.2	disease_code	1.3757430266962394	0.26813509866621404	NA	NA	mixed	1
CM	AC005920.2	(Intercept)	NA	0.13666924491218752	-0.6711377437084038	-1.5292911237453075	mixed	1
CM	AC005920.2	HCM	NA	0.12925105215832222	-0.8513358667456395	-1.5599879582650114	mixed	1
CM	AC005920.2	ICM	NA	0.2360439210457286	-0.8406696687163748	-1.2091625558446153	mixed	1
CM	AC005921.2	disease_code	1.6250492489781103	0.21375918171464534	NA	NA	mixed	1
CM	AC005921.2	(Intercept)	NA	0.4605067924571662	1.109959448301066	0.7476251855390798	mixed	1
CM	AC005921.2	HCM	NA	0.11264167993774847	-1.09487430011335	-1.6343293941968486	mixed	1
CM	AC005921.2	ICM	NA	0.30468579676478347	-2.229126022640968	-1.0443067541889755	mixed	1
CM	AC005944.1	disease_code	1.9021500657909762	0.18055585040286465	NA	NA	fixed	1
CM	AC005944.1	(Intercept)	NA	0.01318997031852417	1.1588677761394806	2.6767618911693605	fixed	1
CM	AC005944.1	HCM	NA	0.18055585040286481	-0.7861177075707954	-1.3791845655281152	fixed	1
CM	AC005972.3	(Intercept)	NA	1.0857676931914594e-4	2.1012932744684623	4.622034208399532	fixed	0.22627398726110015
CM	AC005972.3	disease_code	9.04536073173519	0.006095355720940949	NA	NA	fixed	1
CM	AC005972.3	HCM	NA	0.006095355720940949	-1.800145069022897	-3.007550619978854	fixed	1
CM	AC005998.1	disease_code	5.429418546966163	0.028535386655639698	NA	NA	fixed	1
CM	AC005998.1	(Intercept)	NA	0.5522485858092213	0.17875438838816712	0.6028721481099583	fixed	1
CM	AC005998.1	HCM	NA	0.028535386655639712	-0.9095973731861724	-2.3301112735159584	fixed	1
CM	AC005999.2	disease_code	3.26503997313341	0.08332548131466758	NA	NA	fixed	1
CM	AC005999.2	(Intercept)	NA	0.03695521377071038	0.6258600255135618	2.209161627703969	fixed	1
CM	AC005999.2	HCM	NA	0.08332548131466758	-0.6739613913116703	-1.8069421609817535	fixed	1
CM	AC006001.2	disease_code	0.06365095652245546	0.9384588324227634	NA	NA	mixed	1
CM	AC006001.2	(Intercept)	NA	0.382104732738726	0.3839645737377221	0.8870567824446918	mixed	1
CM	AC006001.2	HCM	NA	0.872214265767624	0.08705350465755655	0.16222774402170295	mixed	1
CM	AC006001.2	ICM	NA	0.8349159483420818	-0.1440673300248546	-0.21022165304959287	mixed	1
CM	AC006041.2	(Intercept)	NA	3.606072989922159e-5	-0.7395859191039402	-5.056115869134894	fixed	0.07680935468534199
CM	AC006041.2	disease_code	1.6896104623131312	0.20599883970431362	NA	NA	fixed	1
CM	AC006041.2	HCM	NA	0.20599883970431365	-0.25032599761688246	-1.2998501691784061	fixed	1
CM	AC006042.1	disease_code	7.567399324589293	0.011124937086005166	NA	NA	fixed	1
CM	AC006042.1	(Intercept)	NA	0.005316677491614987	1.535374479973998	3.0648658066534984	fixed	1
CM	AC006042.1	HCM	NA	0.011124937086005171	-1.8143339375181269	-2.7508906420629105	fixed	1
CM	AC006042.2	disease_code	3.6374443222191575	0.03850999836274506	NA	NA	mixed	1
CM	AC006042.2	(Intercept)	NA	0.5867881575969152	0.5213527671827184	0.5494141647456948	mixed	1
CM	AC006042.2	HCM	NA	0.037849077875363485	-1.392161452836169	-2.172498767645701	mixed	1
CM	AC006042.2	ICM	NA	0.042550884825356204	-2.947526521311536	-2.118225838176958	mixed	1
CM	AC006059.1	disease_code	2.191812512352989	0.12928373550715297	NA	NA	mixed	1
CM	AC006059.1	(Intercept)	NA	0.268285976430835	0.8221820952222691	1.1279390253283372	mixed	1
CM	AC006059.1	HCM	NA	0.1304884599268255	-0.7713960376829133	-1.5547695287691856	mixed	1
CM	AC006059.1	ICM	NA	0.0873643723194692	-1.890025430036936	-1.7672174673717815	mixed	1
CM	AC006059.5	disease_code	0.131697794229362	0.7198547774357823	NA	NA	fixed	1
CM	AC006059.5	(Intercept)	NA	0.016000593199859314	1.458343889371015	2.5917298084176745	fixed	1
CM	AC006059.5	HCM	NA	0.7198547774357823	-0.26884410467868053	-0.36290190717239557	fixed	1
CM	AC006064.1	(Intercept)	NA	3.2513476326245165e-4	1.342959885381758	4.190641765130511	fixed	0.6548214132105776
CM	AC006064.1	disease_code	6.8471158122003395	0.015121942537903825	NA	NA	fixed	1
CM	AC006064.1	HCM	NA	0.015121942537903858	-1.1040211278130951	-2.6166994118928404	fixed	1
CM	AC006064.2	disease_code	1.7273740919924305	0.19496306413312672	NA	NA	mixed	1
CM	AC006064.2	(Intercept)	NA	0.9367662087206237	-0.0651316327838216	-0.080002967107283815	mixed	1
CM	AC006064.2	HCM	NA	0.1689444494739473	-1.0624679847247889	-1.4095877115544597	mixed	1
CM	AC006064.2	ICM	NA	0.11321037485980658	-2.006891357821449	-1.631639118345753	mixed	1
CM	AC006111.1	disease_code	0.13531786383357328	0.716205163981133	NA	NA	fixed	1
CM	AC006111.1	(Intercept)	NA	0.6190449857195247	0.08326430104607321	0.5037282522812679	fixed	1
CM	AC006111.1	HCM	NA	0.716205163981133	0.08005365077546003	0.3678557649861876	fixed	1
CM	AC006115.2	disease_code	0.03857131277250354	0.962210722463468	NA	NA	mixed	1
CM	AC006115.2	(Intercept)	NA	0.0013557726492004702	-1.623332955247951	-3.532163093418245	mixed	1
CM	AC006115.2	HCM	NA	0.8904958045658063	-0.08311950726816734	-0.13885098923099612	mixed	1
CM	AC006115.2	ICM	NA	0.8840086109237975	0.10818052906476627	0.14713657089911628	mixed	1
CM	AC006116.8	disease_code	1.7163178828381356	0.19690627994681778	NA	NA	mixed	1
CM	AC006116.8	(Intercept)	NA	0.2330162429853406	0.9182086683001578	1.217201421955078	mixed	1
CM	AC006116.8	HCM	NA	0.11628185579148317	-0.7004146052132362	-1.6172993742638573	mixed	1
CM	AC006116.8	ICM	NA	0.22134919853348375	-1.3681047750662583	-1.248928595732879	mixed	1
CM	AC006130.1	(Intercept)	NA	3.32002825009838e-4	-1.3202627279893708	-4.182402354108227	fixed	0.667989683919794
CM	AC006130.1	disease_code	2.270369070175157	0.14491900687605513	NA	NA	fixed	1
CM	AC006130.1	HCM	NA	0.14491900687605513	-0.6262155215105262	-1.5067743925933823	fixed	1
CM	AC006145.1	disease_code	1.3587775026068578	0.2723367198954025	NA	NA	mixed	1
CM	AC006145.1	(Intercept)	NA	0.06901045302398076	1.4864534284506117	1.8859966346665147	mixed	1
CM	AC006145.1	HCM	NA	0.20189015583480235	-1.0893950519438393	-1.3047748013564053	mixed	1
CM	AC006145.1	ICM	NA	0.15945911247220945	-1.7505078988824123	-1.4427226915355873	mixed	1
CM	AC006148.1	(Intercept)	NA	4.421708181696641e-5	4.218097223930154	4.975631610628142	fixed	0.09382864761560272
CM	AC006148.1	disease_code	3.5448449568817697	0.07190808158071732	NA	NA	fixed	1
CM	AC006148.1	HCM	NA	0.07190808158071732	2.101396643942564	1.8827758647491128	fixed	1
CM	AC006160.1	disease_code	1.9461028731750378	0.16044319736796048	NA	NA	mixed	1
CM	AC006160.1	(Intercept)	NA	0.12172795484713353	1.4187244838160984	1.5926240651923085	mixed	1
CM	AC006160.1	HCM	NA	0.09116739085167518	-0.7532694718847749	-1.7453104179739614	mixed	1
CM	AC006160.1	ICM	NA	0.22427893983900646	-1.5931668327841841	-1.2408457734327862	mixed	1
CM	AC006197.2	disease_code	6.050546215281029	0.021488511055229878	NA	NA	fixed	1
CM	AC006197.2	(Intercept)	NA	0.07345948441625402	0.6530814507500387	1.871883342896663	fixed	1
CM	AC006197.2	HCM	NA	0.0214885110552299	1.1298659084423093	2.4597858067890845	fixed	1
CM	AC006213.2	disease_code	1.357564064808651	0.2726399147887334	NA	NA	mixed	1
CM	AC006213.2	(Intercept)	NA	0.18545954842021822	1.258448660036126	1.355235297374892	mixed	1
CM	AC006213.2	HCM	NA	0.5578953272708891	-0.25944953939674165	-0.5925914785199784	mixed	1
CM	AC006213.2	ICM	NA	0.1153143128023621	-2.168419003906261	-1.6217823977373362	mixed	1
CM	AC006213.3	disease_code	1.7428496460053469	0.19227739417052617	NA	NA	mixed	1
CM	AC006213.3	(Intercept)	NA	0.013236965413766854	-0.9296294246539656	-2.633342632283466	mixed	1
CM	AC006213.3	HCM	NA	0.08125090069651775	0.805923330534278	1.8041912215323699	mixed	1
CM	AC006213.3	ICM	NA	0.6906805949030459	0.22551995363114027	0.40179841850634185	mixed	1
CM	AC006299.1	disease_code	1.3122031263855465	0.2842363211840378	NA	NA	mixed	1
CM	AC006299.1	(Intercept)	NA	0.6942461599669035	-0.15620455449573828	-0.3969062900390128	mixed	1
CM	AC006299.1	HCM	NA	0.2653004526352772	0.42780747960372073	1.135150738417549	mixed	1
CM	AC006299.1	ICM	NA	0.14672595874066865	0.8896209924276341	1.4897625191557238	mixed	1
CM	AC006333.1	disease_code	0.5607514227473145	0.5766474949369187	NA	NA	mixed	1
CM	AC006333.1	(Intercept)	NA	0.8750283786186607	0.32793975977489026	0.1586236796767751	mixed	1
CM	AC006333.1	HCM	NA	0.41444204647499094	-0.311507133573156	-0.8275823006563346	mixed	1
CM	AC006333.1	ICM	NA	0.4769458473405098	-2.111580197343472	-0.7202499951861415	mixed	1
CM	AC006333.2	disease_code	1.1042966223680362	0.3037917762845905	NA	NA	fixed	1
CM	AC006333.2	(Intercept)	NA	0.17261518327888534	0.35135222559578744	1.405742379452575	fixed	1
CM	AC006333.2	HCM	NA	0.3037917762845905	0.3457967342017172	1.0508551862021884	fixed	1
CM	AC006355.2	disease_code	1.9432800805677413	0.160844618841817	NA	NA	mixed	1
CM	AC006355.2	(Intercept)	NA	0.541820886078415	0.5647446185350569	0.6171054696980508	mixed	1
CM	AC006355.2	HCM	NA	0.08447992296139697	-1.1485110057294121	-1.7843786923277904	mixed	1
CM	AC006355.2	ICM	NA	0.2041964474668558	-1.7469709866857415	-1.29794733923292	mixed	1
CM	AC006369.1	(Intercept)	NA	7.610425669726971e-9	4.762362614129308	7.92506467310308	mixed	9.592180514123875e-5
CM	AC006369.1	disease_code	0.686601933671518	0.511017469013631	NA	NA	mixed	1
CM	AC006369.1	HCM	NA	0.8458867449005208	-0.1108322055511574	-0.1960580674301429	mixed	1
CM	AC006369.1	ICM	NA	0.2597113115115296	-1.0450845808265659	-1.1488112237758896	mixed	1
CM	AC006378.1	disease_code	2.2407545512291347	0.14745208414221686	NA	NA	fixed	1
CM	AC006378.1	(Intercept)	NA	0.3069304853365235	0.5559252571645935	1.043905475121014	fixed	1
CM	AC006378.1	HCM	NA	0.14745208414221686	-1.0495265230361543	-1.4969150113580714	fixed	1
CM	AC006387.1	disease_code	1.554361550618537	0.22786747772979343	NA	NA	mixed	1
CM	AC006387.1	(Intercept)	NA	0.2991292424305369	1.2918378770225554	1.0565991655972538	mixed	1
CM	AC006387.1	HCM	NA	0.1131353332163007	-0.6448807164416228	-1.6319934697747631	mixed	1
CM	AC006387.1	ICM	NA	0.3885581048998824	-1.5258002454284287	-0.8749393874451417	mixed	1
CM	AC006435.2	disease_code	4.16684675184093	0.05236482667493497	NA	NA	fixed	1
CM	AC006435.2	(Intercept)	NA	0.6662172072878626	-0.09471716419885327	-0.4367216812480578	fixed	1
CM	AC006435.2	HCM	NA	0.05236482667493494	0.5828660264831795	2.0412855635214124	fixed	1
CM	AC006449.3	disease_code	0.2617918058901203	0.7714113305640831	NA	NA	mixed	1
CM	AC006449.3	(Intercept)	NA	0.8445130621697572	0.07800282408301452	0.19782924644882435	mixed	1
CM	AC006449.3	HCM	NA	0.6421894485347754	0.22981642354016757	0.4693831810512332	mixed	1
CM	AC006449.3	ICM	NA	0.7822981904480257	-0.17411321922791057	-0.2788171114392354	mixed	1
CM	AC006449.6	disease_code	0.39315313355800835	0.5365664401334418	NA	NA	fixed	1
CM	AC006449.6	(Intercept)	NA	0.10459717507155884	0.4779253410971417	1.6868103218992914	fixed	1
CM	AC006449.6	HCM	NA	0.536566440133442	0.23389219203455794	0.6270192449662197	fixed	1
CM	AC006460.1	disease_code	1.029732704725123	0.320342964803481	NA	NA	fixed	1
CM	AC006460.1	(Intercept)	NA	0.10805453824343654	0.7367198330902149	1.669288786273329	fixed	1
CM	AC006460.1	HCM	NA	0.32034296480348107	-0.589622683821667	-1.0147574610344696	fixed	1
CM	AC006460.2	disease_code	7.573168344004111	0.011098046951638189	NA	NA	fixed	1
CM	AC006460.2	(Intercept)	NA	0.49621843129640286	0.21013065526701635	0.6909625951444568	fixed	1
CM	AC006460.2	HCM	NA	0.0110980469516382	1.1018303400965732	2.7519390153134045	fixed	1
CM	AC006480.2	disease_code	0.2481648108046437	0.7818172069067132	NA	NA	mixed	1
CM	AC006480.2	(Intercept)	NA	0.16520711178774586	0.31522220138500295	1.4224631341014997	mixed	1
CM	AC006480.2	HCM	NA	0.5414743744010593	-0.17641147219227518	-0.6176380456962582	mixed	1
CM	AC006480.2	ICM	NA	0.5611881212082996	-0.20784502465601692	-0.587614919685027	mixed	1
CM	AC006504.2	(Intercept)	NA	6.444141799448032e-6	1.4894958946637804	5.742164418230931	fixed	0.014164223675186773
CM	AC006504.2	disease_code	15.74801059144722	5.707199442127857e-4	NA	NA	fixed	1
CM	AC006504.2	HCM	NA	5.707199442127857e-4	-1.3552442720499736	-3.96837631676322	fixed	1
CM	AC006504.5	disease_code	8.776219669912141	9.982212648074348e-4	NA	NA	mixed	1
CM	AC006504.5	(Intercept)	NA	0.017237364905013576	0.6825787300464673	2.5213350379288975	mixed	1
CM	AC006504.5	HCM	NA	0.49068119718066205	-0.19500191324048877	-0.6977910928382786	mixed	1
CM	AC006504.5	ICM	NA	3.082384229548988e-4	-1.692766372256563	-4.077763057499733	mixed	1
CM	AC006525.1	disease_code	0.25748324408706463	0.616485895866544	NA	NA	fixed	1
CM	AC006525.1	(Intercept)	NA	0.8584078149910055	0.06792163537657651	0.18032965796078504	fixed	1
CM	AC006525.1	HCM	NA	0.616485895866544	-0.2516265746615126	-0.5074280678944205	fixed	1
CM	AC006547.1	disease_code	3.437644281233975	0.04526759358729508	NA	NA	mixed	1
CM	AC006547.1	(Intercept)	NA	0.6242042054407662	-0.1563486146306324	-0.49500291127114426	mixed	1
CM	AC006547.1	HCM	NA	0.03480179046181039	-0.5611396419422935	-2.2109870565715948	mixed	1
CM	AC006547.1	ICM	NA	0.05148173513003612	-0.9530358728641292	-2.02836834763788	mixed	1
CM	AC006547.2	disease_code	0.051679971263191744	0.8220907767291609	NA	NA	fixed	1
CM	AC006547.2	(Intercept)	NA	0.03333036888855463	-0.750489401084393	-2.257791513890562	fixed	1
CM	AC006547.2	HCM	NA	0.8220907767291609	-0.09948621381250662	-0.22733229260972088	fixed	1
CM	AC006581.1	disease_code	0.9976715299551634	0.32783940949803514	NA	NA	fixed	1
CM	AC006581.1	(Intercept)	NA	0.9594555555356499	0.01701162124479225	0.05137038423583627	fixed	1
CM	AC006581.1	HCM	NA	0.32783940949803536	-0.43547950911608746	-0.9988350864658105	fixed	1
CM	AC006581.2	disease_code	0.5486564158309621	0.5834127046058535	NA	NA	mixed	1
CM	AC006581.2	(Intercept)	NA	0.3206636343521866	-0.579073864466042	-1.00980671147153	mixed	1
CM	AC006581.2	HCM	NA	0.5473096450882267	-0.20137633110122286	-0.6086930801227003	mixed	1
CM	AC006581.2	ICM	NA	0.3401330821077776	-0.8073810726693763	-0.9693259753913183	mixed	1
CM	AC006972.1	disease_code	2.98028465015793	0.09713725680341051	NA	NA	fixed	1
CM	AC006972.1	(Intercept)	NA	0.11139756036063012	-0.37087172697869175	-1.652789809754844	fixed	1
CM	AC006972.1	HCM	NA	0.09713725680341043	0.5100068597148211	1.726350094899042	fixed	1
CM	AC006994.2	disease_code	3.626656213779733	0.21613881684609823	NA	NA	mixed	1
CM	AC006994.2	(Intercept)	NA	0.28010199098325145	0.705279756406504	2.1275756988487466	mixed	1
CM	AC006994.2	HCM	NA	0.038185676681217896	0.6831724044011407	2.1523159729097805	mixed	1
CM	AC006994.2	ICM	NA	0.3939883308128781	-0.7629726394930986	-1.2528328605238739	mixed	1
CM	AC007009.1	disease_code	0.045540400994706555	0.8324734281612128	NA	NA	mixed	1
CM	AC007009.1	(Intercept)	NA	0.3119558727510545	-0.6641651397462728	-1.8783570759388968	mixed	1
CM	AC007009.1	HCM	NA	0.8324734281612128	-0.0775182219283296	-0.21340197045647577	mixed	1
CM	AC007014.1	disease_code	7.7116422312481	0.001984452973356634	NA	NA	mixed	1
CM	AC007014.1	(Intercept)	NA	0.545897667893209	0.3967799799092146	0.6108529373121406	mixed	1
CM	AC007014.1	HCM	NA	9.266091068602423e-4	-2.2508154118454153	-3.674298653212262	mixed	1
CM	AC007014.1	ICM	NA	0.013852846950789685	-2.571435905843897	-2.6142091897671618	mixed	1
CM	AC007038.1	disease_code	1.0910498018587897	0.34882146448640644	NA	NA	mixed	1
CM	AC007038.1	(Intercept)	NA	0.2999300743866865	0.47705902829101654	1.0548177365296767	mixed	1
CM	AC007038.1	HCM	NA	0.3490129057131035	-0.4181742796747989	-0.9513822851162269	mixed	1
CM	AC007038.1	ICM	NA	0.17140190802439995	-0.9634834371884391	-1.4012434469148531	mixed	1
CM	AC007038.2	disease_code	0.036524655343114096	0.8500436518995415	NA	NA	fixed	1
CM	AC007038.2	(Intercept)	NA	0.5511550597230576	0.20420583302551507	0.6045441310956102	fixed	1
CM	AC007038.2	HCM	NA	0.8500436518995415	0.08499125488971146	0.19111424683448927	fixed	1
CM	AC007066.2	disease_code	0.1793497493772374	0.6757038867337759	NA	NA	fixed	1
CM	AC007066.2	(Intercept)	NA	0.036465795490649065	0.468585911889743	2.215467992815381	fixed	1
CM	AC007066.2	HCM	NA	0.6757038867337759	0.11792752360283623	0.4234970476605916	fixed	1
CM	AC007098.1	disease_code	2.7392236423000043	0.08078853835479087	NA	NA	mixed	1
CM	AC007098.1	(Intercept)	NA	0.9765602949570245	0.022716514896678742	0.029627580200507292	mixed	1
CM	AC007098.1	HCM	NA	0.05912014961562863	-1.3685313692838015	-1.9618204119868476	mixed	1
CM	AC007098.1	ICM	NA	0.06988452420744308	-2.172881801618735	-1.8797575575980576	mixed	1
CM	AC007100.1	disease_code	2.114455413100587	0.3210834214526298	NA	NA	mixed	1
CM	AC007100.1	(Intercept)	NA	0.9999811892776337	-1.1797206498030273	-7.177102847931234	mixed	1
CM	AC007100.1	HCM	NA	0.048901570579276306	0.44318114090084876	2.0528158742657774	mixed	1
CM	AC007100.1	ICM	NA	0.9999769455714833	0.22738523989340112	0.8631289011864701	mixed	1
CM	AC007114.1	disease_code	0.39756163790939025	0.5343096728804935	NA	NA	fixed	1
CM	AC007114.1	(Intercept)	NA	0.3720497447955997	0.17466648994801684	0.9096552705039919	fixed	1
CM	AC007114.1	HCM	NA	0.5343096728804935	0.15939549133593872	0.6305248907928934	fixed	1
CM	AC007114.2	disease_code	3.217004056880059	0.05422687283443309	NA	NA	mixed	1
CM	AC007114.2	(Intercept)	NA	0.6246589137057292	-0.2793126110977252	-0.4943511375521007	mixed	1
CM	AC007114.2	HCM	NA	0.04579168499270329	-0.8888611788557125	-2.0838422581602822	mixed	1
CM	AC007114.2	ICM	NA	0.05511369690625942	-1.6678898610698634	-1.9957191844351911	mixed	1
CM	AC007126.1	disease_code	2.9577616290815043	0.25266807193541735	NA	NA	mixed	1
CM	AC007126.1	(Intercept)	NA	0.18172129620811484	-1.2603028469258593	-3.4178458437256527	mixed	1
CM	AC007126.1	HCM	NA	0.023081482318183404	0.8956821391710849	2.382703980984454	mixed	1
CM	AC007126.1	ICM	NA	0.9511474383612584	-0.0500885998568047	-0.0733330540211802	mixed	1
CM	AC007130.1	disease_code	1.3028339884105686	0.2866964355756289	NA	NA	mixed	1
CM	AC007130.1	(Intercept)	NA	0.9280071654094618	-0.2952557664025636	-0.09111464706153499	mixed	1
CM	AC007130.1	HCM	NA	0.6133922502590364	-0.8310723232625236	-0.5105651126329296	mixed	1
CM	AC007130.1	ICM	NA	0.11948700389085597	-7.4957776083170575	-1.6026651204303717	mixed	1
CM	AC007132.1	(Intercept)	NA	8.429448265792386e-5	-1.0287763041183529	-4.721559837174719	fixed	0.1773201954857142
CM	AC007132.1	disease_code	0.021758722817254078	0.8839629935328087	NA	NA	fixed	1
CM	AC007132.1	HCM	NA	0.8839629935328087	-0.042314888315719994	-0.1475083821931963	fixed	1
CM	AC007163.1	disease_code	3.02841595779969	0.06338775056032286	NA	NA	mixed	1
CM	AC007163.1	(Intercept)	NA	0.7560658846443622	0.28474737657600296	0.31350577971732835	mixed	1
CM	AC007163.1	HCM	NA	0.06069753266206398	-1.2349532370988652	-1.9490221656486577	mixed	1
CM	AC007163.1	ICM	NA	0.05706347327214203	-2.6419405793082884	-1.9789623254389535	mixed	1
CM	AC007192.2	(Intercept)	NA	3.5477651662753334e-5	0.842695860585508	5.062555233520912	fixed	0.07563835334499011
CM	AC007192.2	disease_code	4.4030657430971525	0.04658008343634061	NA	NA	fixed	1
CM	AC007192.2	HCM	NA	0.04658008343634061	-0.459853732222433	-2.098348336930061	fixed	1
CM	AC007193.1	disease_code	2.6996746991583676	0.0835390663594334	NA	NA	mixed	1
CM	AC007193.1	(Intercept)	NA	0.36004127520300644	0.9170847331294997	0.9295158727861699	mixed	1
CM	AC007193.1	HCM	NA	0.10413120366867872	-1.1628742123143718	-1.6760001668624354	mixed	1
CM	AC007193.1	ICM	NA	0.053570195176741796	-2.9156934163064396	-2.00935657420817	mixed	1
CM	AC007193.2	disease_code	2.5127384541129936	0.09796207153556506	NA	NA	mixed	1
CM	AC007193.2	(Intercept)	NA	0.027757905429089413	-0.7819002866617298	-2.313070218161336	mixed	1
CM	AC007193.2	HCM	NA	0.053392242033458354	-0.7393992372203836	-2.01095092740282	mixed	1
CM	AC007193.2	ICM	NA	0.0954198169092707	-0.8997570670481929	-1.7217102812933136	mixed	1
CM	AC007216.2	disease_code	5.297102977181455	0.030348672934783348	NA	NA	fixed	1
CM	AC007216.2	(Intercept)	NA	0.6237737831040446	-0.20485052956607	-0.4969101798108729	fixed	1
CM	AC007216.2	HCM	NA	0.030348672934783348	-1.2491639706471824	-2.3015436074907325	fixed	1
CM	AC007216.4	disease_code	1.0324826363905972	0.49200912327391844	NA	NA	mixed	1
CM	AC007216.4	(Intercept)	NA	0.9999999862514107	-0.230990391511709	-0.4867381289011986	mixed	1
CM	AC007216.4	HCM	NA	0.23837200568145878	-0.6654623454305961	-1.203033164406331	mixed	1
CM	AC007216.4	ICM	NA	0.9999999779433781	-0.9108178942195441	-1.2266954883674313	mixed	1
CM	AC007220.1	(Intercept)	NA	2.722326492726741e-7	-1.1101676564232554	-7.052881439572634	fixed	6.196015097446063e-4
CM	AC007220.1	disease_code	0.16134829163208975	0.6914727558790896	NA	NA	fixed	1
CM	AC007220.1	HCM	NA	0.6914727558790896	0.08324251965048628	0.40168182885474135	fixed	1
CM	AC007220.2	disease_code	14.407437358298518	8.81477460253484e-4	NA	NA	fixed	1
CM	AC007220.2	(Intercept)	NA	0.08541240543062512	-0.44372053543452494	-1.794062870731666	fixed	1
CM	AC007220.2	HCM	NA	8.81477460253484e-4	-1.2359653185931134	-3.7957130237016754	fixed	1
CM	AC007221.1	(Intercept)	NA	1.3345789178858126e-4	-1.135043249525204	-4.540938583082008	fixed	0.2765247517859404
CM	AC007221.1	disease_code	0.06165819837371614	0.8060064206376647	NA	NA	fixed	1
CM	AC007221.1	HCM	NA	0.8060064206376647	0.08171527411581242	0.24831068920551153	fixed	1
CM	AC007255.1	disease_code	0.15685978104375004	0.8555204446542299	NA	NA	mixed	1
CM	AC007255.1	(Intercept)	NA	0.3733559242874195	0.45136212014024885	0.903696890190695	mixed	1
CM	AC007255.1	HCM	NA	0.7499265620832136	-0.20323784607266793	-0.3216790265300339	mixed	1
CM	AC007255.1	ICM	NA	0.5829951249060982	-0.4407164983417081	-0.555021351834801	mixed	1
CM	AC007279.2	disease_code	9.103214841468557	0.005957686425809597	NA	NA	fixed	1
CM	AC007279.2	(Intercept)	NA	0.2214405066125301	-0.31241390738921254	-1.2553414201198747	fixed	1
CM	AC007279.2	HCM	NA	0.005957686425809597	0.9885688933710766	3.0171534335311083	fixed	1
CM	AC007285.1	disease_code	3.0480063106332764	0.09362713781371357	NA	NA	fixed	1
CM	AC007285.1	(Intercept)	NA	0.1195193440269004	0.6101826968257555	1.6143704353452677	fixed	1
CM	AC007285.1	HCM	NA	0.09362713781371361	-0.8687717048264763	-1.745854034744393	fixed	1
CM	AC007285.2	disease_code	3.9893638616388785	0.05724648895453687	NA	NA	fixed	1
CM	AC007285.2	(Intercept)	NA	0.4018056582816475	0.3351079835922018	0.8535275144842456	fixed	1
CM	AC007285.2	HCM	NA	0.057246488954536906	-1.032428816872371	-1.997339195439492	fixed	1
CM	AC007292.3	disease_code	0.15917019624294526	0.6934493899505876	NA	NA	fixed	1
CM	AC007292.3	(Intercept)	NA	0.00683303828357001	0.970349909794498	2.9593849737134845	fixed	1
CM	AC007292.3	HCM	NA	0.6934493899505876	-0.172226043904894	-0.3989613969332688	fixed	1
CM	AC007298.2	disease_code	1.814573122576237	0.19054299624038581	NA	NA	fixed	1
CM	AC007298.2	(Intercept)	NA	0.2826146235242145	0.5344088698341835	1.0991316393836335	fixed	1
CM	AC007298.2	HCM	NA	0.19054299624038581	-0.8622877760901704	-1.3470609201429	fixed	1
CM	AC007314.1	disease_code	8.914822858708368	0.0064189788899401325	NA	NA	fixed	1
CM	AC007314.1	(Intercept)	NA	0.43546429214383	0.3279381468192432	0.7931459163224848	fixed	1
CM	AC007314.1	HCM	NA	0.0064189788899401325	-1.6253101557999206	-2.9857700612586306	fixed	1
CM	AC007317.1	disease_code	1.4945893153897305	0.24057266680231412	NA	NA	mixed	1
CM	AC007317.1	(Intercept)	NA	0.03411671265477031	2.320314657074541	2.2200542644801913	mixed	1
CM	AC007317.1	HCM	NA	0.4773504228411226	-0.3239073657030455	-0.7195832201461493	mixed	1
CM	AC007317.1	ICM	NA	0.10474998109144734	-2.510163179322279	-1.6728766345305532	mixed	1
CM	AC007317.2	(Intercept)	NA	1.1564643151357852e-6	1.9850163686006066	6.443678516985352	fixed	0.0026020447090555165
CM	AC007317.2	disease_code	5.011863203709511	0.03471167093351136	NA	NA	fixed	1
CM	AC007317.2	HCM	NA	0.03471167093351136	-0.9079686974319793	-2.23871909888434	fixed	1
CM	AC007319.1	disease_code	3.419152069711714	0.04187567203355222	NA	NA	mixed	1
CM	AC007319.1	(Intercept)	NA	0.037096316347187956	0.49257753686350286	2.151504850251962	mixed	1
CM	AC007319.1	HCM	NA	0.6654080546338867	0.16075530639726704	0.43545809697449733	mixed	1
CM	AC007319.1	ICM	NA	0.024242143126387658	-1.1253145237381645	-2.3356610796679362	mixed	1
CM	AC007326.5	disease_code	18.242302507465787	2.650646286916708e-4	NA	NA	fixed	0.6194560372524347
CM	AC007326.5	HCM	NA	2.650646286916708e-4	-1.6577324603469759	-4.271100854284032	fixed	0.6194560372524347
CM	AC007326.5	(Intercept)	NA	0.29416110871985257	0.31617795753312183	1.0725017739038365	fixed	1
CM	AC007344.1	disease_code	0.12977027067628255	0.7218213271621463	NA	NA	fixed	1
CM	AC007344.1	(Intercept)	NA	0.041216473552509465	0.5094895122215866	2.1572346521122605	fixed	1
CM	AC007344.1	HCM	NA	0.7218213271621463	0.11201250517706844	0.3602364094262025	fixed	1
CM	AC007347.1	disease_code	2.2123623834305364	0.12698770394866862	NA	NA	mixed	1
CM	AC007347.1	(Intercept)	NA	0.8608772778483693	0.15044231852463694	0.1767697181974705	mixed	1
CM	AC007347.1	HCM	NA	0.10785356903863078	-1.2256969577052927	-1.6574381302296421	mixed	1
CM	AC007347.1	ICM	NA	0.08608409518171747	-2.2651218931918495	-1.7747742819001593	mixed	1
CM	AC007364.1	disease_code	0.9026396257647	0.4162273605801214	NA	NA	mixed	1
CM	AC007364.1	(Intercept)	NA	0.9555754580257703	0.1039843921047287	0.05617425347603437	mixed	1
CM	AC007364.1	HCM	NA	0.8599684153659434	0.256254903335093	0.1779371479790919	mixed	1
CM	AC007364.1	ICM	NA	0.23366673439179284	-3.3368769447577615	-1.2154677563889036	mixed	1
CM	AC007365.1	disease_code	3.192262211011551	0.08662713779743883	NA	NA	fixed	1
CM	AC007365.1	(Intercept)	NA	0.5845979859578373	0.15734235794416387	0.5541578570952103	fixed	1
CM	AC007365.1	HCM	NA	0.08662713779743883	-0.6678862182214093	-1.786690295213905	fixed	1
CM	AC007370.1	disease_code	0.8127107134455503	0.376278451265441	NA	NA	fixed	1
CM	AC007370.1	(Intercept)	NA	0.0047588000276564445	-0.6384045545030508	-3.1111176690466693	fixed	1
CM	AC007370.1	HCM	NA	0.3762784512654409	0.24355024803909797	0.9015046940784892	fixed	1
CM	AC007370.2	disease_code	1.9572846419214067	0.15886353880904108	NA	NA	mixed	1
CM	AC007370.2	(Intercept)	NA	0.4039058854499449	-0.6662509365573542	-0.8466277450449249	mixed	1
CM	AC007370.2	HCM	NA	0.4615362324641725	0.3457444531491867	0.7458943360782644	mixed	1
CM	AC007370.2	ICM	NA	0.11842429471033417	-1.8394271222308944	-1.6074810663943833	mixed	1
CM	AC007376.2	disease_code	5.213050961945011	0.03156712961082766	NA	NA	fixed	1
CM	AC007376.2	(Intercept)	NA	0.18477163644294134	0.43117693266937296	1.365458191326932	fixed	1
CM	AC007376.2	HCM	NA	0.03156712961082766	0.949214013731217	2.2832106696371692	fixed	1
CM	AC007381.1	disease_code	0.7208614939058714	0.49456543943328046	NA	NA	mixed	1
CM	AC007381.1	(Intercept)	NA	0.2718456661355347	0.475242641934031	1.1194156710426852	mixed	1
CM	AC007381.1	HCM	NA	0.8169247375645836	0.09145222181216495	0.23354475516726367	mixed	1
CM	AC007381.1	ICM	NA	0.3159094457509836	-0.6539021842212018	-1.019945520674693	mixed	1
CM	AC007381.2	disease_code	1.2287594198831255	0.2786336989239143	NA	NA	fixed	1
CM	AC007381.2	(Intercept)	NA	0.6690885924319283	0.10673475978226349	0.43271068064073925	fixed	1
CM	AC007381.2	HCM	NA	0.2786336989239143	-0.359983617172005	-1.1084942128324917	fixed	1
CM	AC007383.2	disease_code	4.941846528160779	0.035886946277023254	NA	NA	fixed	1
CM	AC007383.2	(Intercept)	NA	0.7411788562013084	0.09232656713326415	0.3341364126378122	fixed	1
CM	AC007383.2	HCM	NA	0.035886946277023254	-0.8087020683367068	-2.2230264344269006	fixed	1
CM	AC007383.3	disease_code	1.7345333574237305	0.3656931071201574	NA	NA	mixed	1
CM	AC007383.3	(Intercept)	NA	0.5829160495589829	-0.9190010203470679	-0.7683885521004474	mixed	1
CM	AC007383.3	HCM	NA	0.09125768362351601	-0.90677178117307	-1.7275642743439026	mixed	1
CM	AC007383.3	ICM	NA	0.5572676271987893	-1.7204024158173339	-0.8205298312375345	mixed	1
CM	AC007384.1	disease_code	1.9493977813764949	0.15997598887216347	NA	NA	mixed	1
CM	AC007384.1	(Intercept)	NA	0.6087450642329719	0.7674694451596832	0.5172929433262866	mixed	1
CM	AC007384.1	HCM	NA	0.09197405478824441	-1.137986934335429	-1.7407632591312305	mixed	1
CM	AC007384.1	ICM	NA	0.23000796089324993	-2.611623505469771	-1.2252662467831632	mixed	1
CM	AC007391.3	(Intercept)	NA	4.3786263166141994e-13	3.3453789860544125	12.116831388277285	mixed	5.594132982106301e-9
CM	AC007391.3	disease_code	0.14931646979380922	0.8619326143778433	NA	NA	mixed	1
CM	AC007391.3	HCM	NA	0.9578150043574177	-0.018306805606537038	-0.053339525848910094	mixed	1
CM	AC007391.3	ICM	NA	0.6482742100434039	0.20153264100380822	0.46078741843261334	mixed	1
CM	AC007402.1	disease_code	0.8865630126589271	0.42259041321074925	NA	NA	mixed	1
CM	AC007402.1	(Intercept)	NA	0.054137361960519485	2.4648822805992743	2.0043059067673483	mixed	1
CM	AC007402.1	HCM	NA	0.9930006298844889	0.008457722995453961	0.008845923953481823	mixed	1
CM	AC007402.1	ICM	NA	0.21507313261251632	-2.309844802337093	-1.2665187294340723	mixed	1
CM	AC007405.1	disease_code	2.282310882487312	0.11949278639061989	NA	NA	mixed	1
CM	AC007405.1	(Intercept)	NA	7.70037346558371e-4	1.2406518394678134	3.7428731579682344	mixed	1
CM	AC007405.1	HCM	NA	0.1415712175862311	-0.39491089715144817	-1.5097405106208572	mixed	1
CM	AC007405.1	ICM	NA	0.06684177813470721	-0.9361336292300882	-1.9017763013569193	mixed	1
CM	AC007406.5	disease_code	0.9386310355096782	0.4023496495154027	NA	NA	mixed	1
CM	AC007406.5	(Intercept)	NA	0.6366863287449175	0.3011225166272896	0.4771880151465226	mixed	1
CM	AC007406.5	HCM	NA	0.9271903139344277	0.042165240337516986	0.09215147173324698	mixed	1
CM	AC007406.5	ICM	NA	0.19127749581796938	1.2437806535292502	1.3369868118189656	mixed	1
CM	AC007422.1	(Intercept)	NA	1.0127792478057747e-6	-1.230393005242412	-6.498781393116933	fixed	0.0022848299830498277
CM	AC007422.1	disease_code	0.942233657493094	0.3413858729567113	NA	NA	fixed	1
CM	AC007422.1	HCM	NA	0.3413858729567113	0.24195370479295406	0.9706872088850733	fixed	1
CM	AC007431.1	disease_code	7.0144685019352755	0.014068749274494865	NA	NA	fixed	1
CM	AC007431.1	(Intercept)	NA	0.38805782572086256	0.5093179005538462	0.8791122152563212	fixed	1
CM	AC007431.1	HCM	NA	0.014068749274494878	-2.02014738076604	-2.648484189481839	fixed	1
CM	AC007431.2	disease_code	7.929411973771164	0.009568367042704652	NA	NA	fixed	1
CM	AC007431.2	(Intercept)	NA	0.333632318624441	-0.3052286053954667	-0.9867023543030625	fixed	1
CM	AC007431.2	HCM	NA	0.009568367042704652	-1.1468341151339532	-2.815921159011943	fixed	1
CM	AC007448.5	disease_code	1.7337461441338802	0.19385242624144522	NA	NA	mixed	1
CM	AC007448.5	(Intercept)	NA	0.06689472952597904	1.466317672205184	1.9013857825536817	mixed	1
CM	AC007448.5	HCM	NA	0.23890194867875506	-0.6578310444454808	-1.2016441389218324	mixed	1
CM	AC007448.5	ICM	NA	0.09934394640884112	-1.9303172614079427	-1.7007045459663257	mixed	1
CM	AC007494.2	disease_code	6.884728254488734	0.014877866098287812	NA	NA	fixed	1
CM	AC007494.2	(Intercept)	NA	0.7363943961066639	-0.18884199970728976	-0.3405647331810927	fixed	1
CM	AC007494.2	HCM	NA	0.014877866098287812	-1.9155053246996847	-2.623876569979757	fixed	1
CM	AC007495.1	disease_code	3.8470846428334013	0.06153361738732035	NA	NA	fixed	1
CM	AC007495.1	(Intercept)	NA	0.008652681859067257	1.0897141167835354	2.859033680613105	fixed	1
CM	AC007495.1	HCM	NA	0.061533617387320286	-0.9842382091118593	-1.961398644547661	fixed	1
CM	AC007533.1	disease_code	2.631856232243617	0.08849084571594257	NA	NA	mixed	1
CM	AC007533.1	(Intercept)	NA	0.9509634627504236	0.0684080580927966	0.06201342732359284	mixed	1
CM	AC007533.1	HCM	NA	0.0861796569678633	-1.4030304606140758	-1.7742069493432295	mixed	1
CM	AC007533.1	ICM	NA	0.06786477793243892	-3.077776598489179	-1.8942785098780135	mixed	1
CM	AC007541.1	disease_code	1.1534179779483844	0.29351454393807236	NA	NA	fixed	1
CM	AC007541.1	(Intercept)	NA	0.936791390373479	-0.03131471426260901	-0.08013878263452533	fixed	1
CM	AC007541.1	HCM	NA	0.29351454393807236	0.5525099645695628	1.0739729875319883	fixed	1
CM	AC007563.2	disease_code	0.8818731324866225	0.4244661369177975	NA	NA	mixed	1
CM	AC007563.2	(Intercept)	NA	0.6172080266701193	0.2761104920204218	0.5050585907352326	mixed	1
CM	AC007563.2	HCM	NA	0.4149155960309542	0.465623743319254	0.8267334296716331	mixed	1
CM	AC007563.2	ICM	NA	0.2108426823122843	1.0715158901087212	1.2785959052212021	mixed	1
CM	AC007566.1	(Intercept)	NA	9.750236774218332e-7	1.0918233458513855	6.12815149993035	mixed	0.012074693221191982
CM	AC007566.1	disease_code	0.23568898145395248	0.7914753776554888	NA	NA	mixed	1
CM	AC007566.1	HCM	NA	0.5989937993151048	-0.11078995136498163	-0.531488868862458	mixed	1
CM	AC007566.1	ICM	NA	0.8715973675821704	0.04547316802376638	0.16301810124479313	mixed	1
CM	AC007569.1	disease_code	1.129170440824124	0.33665759560062974	NA	NA	mixed	1
CM	AC007569.1	(Intercept)	NA	0.18020180780908782	0.7383565173036328	1.3721132587316491	mixed	1
CM	AC007569.1	HCM	NA	0.6159562063401531	-0.18690551717262371	-0.5068633473224907	mixed	1
CM	AC007569.1	ICM	NA	0.1443357043061054	-1.1840467984194294	-1.498954836197305	mixed	1
CM	AC007598.2	disease_code	10.275277427404953	0.0037898074309056537	NA	NA	fixed	1
CM	AC007598.2	(Intercept)	NA	0.1087489507552126	0.6199164891566893	1.6658266582469792	fixed	1
CM	AC007598.2	HCM	NA	0.0037898074309056537	-1.570511797647098	-3.2055073588131027	fixed	1
CM	AC007610.2	disease_code	4.492724085991427	0.04457577308191087	NA	NA	fixed	1
CM	AC007610.2	(Intercept)	NA	0.050158255408724456	0.8904944944816037	2.0623558708900425	fixed	1
CM	AC007610.2	HCM	NA	0.04457577308191087	-1.2049348064011187	-2.1196047004079386	fixed	1
CM	AC007619.1	disease_code	0.31274276442430543	0.58118364406558	NA	NA	fixed	1
CM	AC007619.1	(Intercept)	NA	0.27530424342083487	-0.22573537223067733	-1.1163992173304726	fixed	1
CM	AC007619.1	HCM	NA	0.58118364406558	0.1488726002181939	0.5592340873232832	fixed	1
CM	AC007620.2	disease_code	0.9570001602240499	0.3377025539305566	NA	NA	fixed	1
CM	AC007620.2	(Intercept)	NA	0.4342656780455497	0.21661022783892445	0.7952452967062028	fixed	1
CM	AC007620.2	HCM	NA	0.3377025539305566	-0.350812370795541	-0.978263850003694	fixed	1
CM	AC007622.2	disease_code	4.859283808371271	0.037330388360513174	NA	NA	fixed	1
CM	AC007622.2	(Intercept)	NA	0.38641022737328234	0.4477002393278965	0.882217412452896	fixed	1
CM	AC007622.2	HCM	NA	0.037330388360513174	-1.4727833921991382	-2.2043783269600685	fixed	1
CM	AC007637.1	disease_code	0.21407567207839756	0.8236718871798843	NA	NA	mixed	1
CM	AC007637.1	(Intercept)	NA	0.9999982006633483	-1.0316838663978762	-2.292503566524318	mixed	1
CM	AC007637.1	HCM	NA	0.5229220595757116	0.3822812795933651	0.6464204380948166	mixed	1
CM	AC007637.1	ICM	NA	0.9999978687696098	0.15606978585665332	0.21635884684717835	mixed	1
CM	AC007638.2	disease_code	0.13258315597952755	0.7189569695282768	NA	NA	fixed	1
CM	AC007638.2	(Intercept)	NA	0.6013049374946273	0.21285846883713574	0.5295261972321029	fixed	1
CM	AC007638.2	HCM	NA	0.7189569695282768	-0.19270310115270264	-0.3641197000706327	fixed	1
CM	AC007652.3	(Intercept)	NA	1.0225987304273256e-6	-2.0819944169661158	-6.494768876515301	fixed	0.002305960137113619
CM	AC007652.3	disease_code	0.29655277598147145	0.5910761561287339	NA	NA	fixed	1
CM	AC007652.3	HCM	NA	0.5910761561287341	-0.2298306265851995	-0.5445665946250021	fixed	1
CM	AC007666.1	(Intercept)	NA	1.6246148922705484e-8	-1.7940658777085363	-8.30288813614642	fixed	3.749611171360426e-5
CM	AC007666.1	disease_code	0.14460403707893646	0.7070909276060259	NA	NA	fixed	1
CM	AC007666.1	HCM	NA	0.7070909276060259	-0.10817837485140354	-0.38026837507073397	fixed	1
CM	AC007666.2	disease_code	0.4005968310124123	0.6734503923070836	NA	NA	mixed	1
CM	AC007666.2	(Intercept)	NA	0.006903334508324347	-1.0357897066539499	-2.9009663849631013	mixed	1
CM	AC007666.2	HCM	NA	0.6559914014992144	-0.1870111608179195	-0.44993549951551964	mixed	1
CM	AC007666.2	ICM	NA	0.3794817265122227	-0.498192702438747	-0.892019595912617	mixed	1
CM	AC007679.1	disease_code	2.1027888519934548	0.139754202195008	NA	NA	mixed	1
CM	AC007679.1	(Intercept)	NA	0.4502426038357463	0.5876756940065869	0.7650091499520102	mixed	1
CM	AC007679.1	HCM	NA	0.08889432513597842	-1.4107513756137544	-1.758309071931523	mixed	1
CM	AC007679.1	ICM	NA	0.10721953992445774	-1.9595099982461013	-1.6605617044973118	mixed	1
CM	AC007681.1	disease_code	2.853700234666926	0.10411553349435133	NA	NA	fixed	1
CM	AC007681.1	(Intercept)	NA	0.0022105738466128423	-1.8859802706166993	-3.4261737905247442	fixed	1
CM	AC007681.1	HCM	NA	0.10411553349435133	1.2242580734081108	1.6892898610560965	fixed	1
CM	AC007686.2	disease_code	0.8178590972984084	0.3747957476078151	NA	NA	fixed	1
CM	AC007686.2	(Intercept)	NA	0.909558740895902	0.02005007502319886	0.1147999602937882	fixed	1
CM	AC007686.2	HCM	NA	0.3747957476078151	0.20794790675201613	0.9043556254584855	fixed	1
CM	AC007686.3	disease_code	0.04560010743019948	0.8327080518880774	NA	NA	fixed	1
CM	AC007686.3	(Intercept)	NA	0.6918279485465015	-0.11536818649551021	-0.4011927527401069	fixed	1
CM	AC007686.3	HCM	NA	0.8327080518880774	0.08084570713808369	0.21354181658447946	fixed	1
CM	AC007686.4	disease_code	0.3858409905702495	0.5403490482149029	NA	NA	fixed	1
CM	AC007686.4	(Intercept)	NA	0.9234954934861068	-0.0293056628934069	-0.09704632732345256	fixed	1
CM	AC007686.4	HCM	NA	0.5403490482149029	-0.24695491358754904	-0.6211610021324983	fixed	1
CM	AC007695.1	disease_code	6.154107574622803	0.020513453140142544	NA	NA	fixed	1
CM	AC007695.1	(Intercept)	NA	0.09443410011397245	0.5852249710835085	1.7413157070145187	fixed	1
CM	AC007695.1	HCM	NA	0.02051345314014256	-1.0976627278741564	-2.480747382266643	fixed	1
CM	AC007728.1	disease_code	4.773593541598016	0.03889762977563408	NA	NA	fixed	1
CM	AC007728.1	(Intercept)	NA	0.02631727593298566	0.9901814610282554	2.367408944380658	fixed	1
CM	AC007728.1	HCM	NA	0.03889762977563408	-1.2031098151541635	-2.184855496731538	fixed	1
CM	AC007773.1	disease_code	3.0944438733441246	0.09130487874599497	NA	NA	fixed	1
CM	AC007773.1	(Intercept)	NA	0.0018374728610246348	0.6797979480808352	3.5010747237662976	fixed	1
CM	AC007773.1	HCM	NA	0.091304878745995	0.4496875032222543	1.759103144600715	fixed	1
CM	AC007780.1	disease_code	2.2962003743533064	0.118061492062241	NA	NA	mixed	1
CM	AC007780.1	(Intercept)	NA	0.6086556618144217	0.6425271303107707	0.5174226075392433	mixed	1
CM	AC007780.1	HCM	NA	0.17929723079240745	-0.8749315926364126	-1.3750556471413105	mixed	1
CM	AC007780.1	ICM	NA	0.06841608677805855	-3.390679910832092	-1.8902782539410157	mixed	1
CM	AC007846.1	disease_code	1.453508725016006	0.23971809625235074	NA	NA	fixed	1
CM	AC007846.1	(Intercept)	NA	0.23510347136918344	-0.5144574570222403	-1.2178923342620418	fixed	1
CM	AC007846.1	HCM	NA	0.2397180962523508	-0.6704871141903791	-1.2056154963403571	fixed	1
CM	AC007881.4	disease_code	1.5539938122621195	0.2279434189008403	NA	NA	mixed	1
CM	AC007881.4	(Intercept)	NA	0.0680417346488602	-1.231656912524439	-1.8929914760793674	mixed	1
CM	AC007881.4	HCM	NA	0.08811515695008425	-1.5099486335943484	-1.7628295342457625	mixed	1
CM	AC007881.4	ICM	NA	0.42042335457773394	-0.8523004507787384	-0.8169041902178074	mixed	1
CM	AC007920.2	(Intercept)	NA	1.0600057277432251e-5	0.8367028011362224	5.542468066497129	fixed	0.02307632469297001
CM	AC007920.2	disease_code	2.725182674895527	0.11180391972844629	NA	NA	fixed	1
CM	AC007920.2	HCM	NA	0.1118039197284464	0.32810048885913873	1.6508127316251004	fixed	1
CM	AC007923.4	disease_code	0.9163674313316372	0.347974988681365	NA	NA	fixed	1
CM	AC007923.4	(Intercept)	NA	5.973381700945848e-4	0.7026571254773007	3.95031534693956	fixed	1
CM	AC007923.4	HCM	NA	0.347974988681365	0.22417519484633305	0.9572708244439695	fixed	1
CM	AC007991.3	disease_code	0.38699331643751894	0.5397496364227617	NA	NA	fixed	1
CM	AC007991.3	(Intercept)	NA	0.04593642342276166	0.7006086083358828	2.1050837502906314	fixed	1
CM	AC007991.3	HCM	NA	0.5397496364227617	0.27258306283251516	0.62208786874325	fixed	1
CM	AC008014.1	disease_code	0.9416295630354387	0.4012159486317756	NA	NA	mixed	1
CM	AC008014.1	(Intercept)	NA	0.7075757843045689	-0.17269604066264774	-0.37870245128161795	mixed	1
CM	AC008014.1	HCM	NA	0.9195449499352122	0.034171004731505146	0.10186080660912021	mixed	1
CM	AC008014.1	ICM	NA	0.19029951610064016	0.9019165963882488	1.340023987596548	mixed	1
CM	AC008079.1	disease_code	2.0051092188099626	0.1522921442385852	NA	NA	mixed	1
CM	AC008079.1	(Intercept)	NA	0.5755922417777781	0.29680372432683183	0.5660167751722908	mixed	1
CM	AC008079.1	HCM	NA	0.18624959010187223	-0.46218875065100273	-1.3527314464322011	mixed	1
CM	AC008079.1	ICM	NA	0.08610965043234138	-1.3612855395569556	-1.7746225127985378	mixed	1
CM	AC008114.1	(Intercept)	NA	2.4495249717948443e-6	1.9596983755433963	6.134590998657081	fixed	0.0054697892620178875
CM	AC008114.1	disease_code	2.393055049660437	0.13496137464403982	NA	NA	fixed	1
CM	AC008114.1	HCM	NA	0.1349613746440398	-0.6506104111647464	-1.5469502414946763	fixed	1
CM	AC008119.1	disease_code	3.5509431233172495	0.0412932416312938	NA	NA	mixed	1
CM	AC008119.1	(Intercept)	NA	0.9394913072534353	0.08847870898414208	0.07654806693144184	mixed	1
CM	AC008119.1	HCM	NA	0.03244562646532417	-2.014580064929192	-2.2428769033526232	mixed	1
CM	AC008119.1	ICM	NA	0.049197157612911546	-3.5137442370878036	-2.0499582824829496	mixed	1
CM	AC008124.1	disease_code	1.2678512455835098	0.29608472169295547	NA	NA	mixed	1
CM	AC008124.1	(Intercept)	NA	0.9333902573023265	0.15336687527608017	0.08428439671500622	mixed	1
CM	AC008124.1	HCM	NA	0.5566977360262334	0.6484719898927026	0.5944051734440614	mixed	1
CM	AC008124.1	ICM	NA	0.2056373617622978	-3.426386622810914	-1.2937115775737726	mixed	1
CM	AC008147.1	(Intercept)	NA	2.2916487568852833e-6	2.6993441260028335	6.161854830834252	fixed	0.005126418269152379
CM	AC008147.1	disease_code	1.0784474962788786	0.3093951383771226	NA	NA	fixed	1
CM	AC008147.1	HCM	NA	0.3093951383771226	-0.5989455456812899	-1.0384832672117923	fixed	1
CM	AC008267.5	disease_code	1.8223936139635406	0.18962408386065374	NA	NA	fixed	1
CM	AC008267.5	(Intercept)	NA	0.3547425825739382	0.2734787135321434	0.9436686656381466	fixed	1
CM	AC008267.5	HCM	NA	0.18962408386065374	0.5150698520031924	1.349960597189244	fixed	1
CM	AC008269.1	disease_code	1.3179579138904236	0.2827364204933961	NA	NA	mixed	1
CM	AC008269.1	(Intercept)	NA	0.5457040018449721	0.2271849826714452	0.6111494089081304	mixed	1
CM	AC008269.1	HCM	NA	0.26559654159886414	-0.40232133632675415	-1.1344329047066481	mixed	1
CM	AC008269.1	ICM	NA	0.14562651692633938	-0.8422578042360862	-1.4939756194725162	mixed	1
CM	AC008277.1	disease_code	1.9391670188986552	0.16143144475592858	NA	NA	mixed	1
CM	AC008277.1	(Intercept)	NA	0.6909542751126039	0.3603150220796749	0.4014225670821038	mixed	1
CM	AC008277.1	HCM	NA	0.14687277546523722	-1.1568713438422327	-1.4892018343046134	mixed	1
CM	AC008277.1	ICM	NA	0.09738405176883162	-2.3022524419814747	-1.711106949780292	mixed	1
CM	AC008393.1	disease_code	3.375694799543038	0.0785784806149482	NA	NA	fixed	1
CM	AC008393.1	(Intercept)	NA	0.08791426423095995	0.36086606039372143	1.7789745491666962	fixed	1
CM	AC008393.1	HCM	NA	0.0785784806149482	0.4906806538081699	1.8373063978397937	fixed	1
CM	AC008438.1	disease_code	2.0310647622260714	0.14884761487454465	NA	NA	mixed	1
CM	AC008438.1	(Intercept)	NA	0.1973544441746095	0.434810815362454	1.3183784549626727	mixed	1
CM	AC008438.1	HCM	NA	0.14089583860364246	0.4123874324242316	1.512401305936965	mixed	1
CM	AC008438.1	ICM	NA	0.44225839335852024	-0.3831120915387548	-0.7786952760489088	mixed	1
CM	AC008440.1	disease_code	1.3332040652832373	0.2596037712172009	NA	NA	fixed	1
CM	AC008440.1	(Intercept)	NA	0.05657861415026376	0.6346539573612823	2.003150865352262	fixed	1
CM	AC008440.1	HCM	NA	0.2596037712172009	0.48162907053983683	1.1546445623148438	fixed	1
CM	AC008440.2	disease_code	1.0593464038310518	0.35929476979179015	NA	NA	mixed	1
CM	AC008440.2	(Intercept)	NA	0.17354836294864964	-0.5305646605379846	-1.3940318314422893	mixed	1
CM	AC008440.2	HCM	NA	0.479574959269623	0.2324993263407517	0.715922780614233	mixed	1
CM	AC008440.2	ICM	NA	0.1623958920813775	0.815880223360444	1.4323006046910918	mixed	1
CM	AC008443.1	disease_code	0.2442831336099226	0.7848086665849283	NA	NA	mixed	1
CM	AC008443.1	(Intercept)	NA	0.16677424797589907	-0.23101041782657922	-1.417036513511943	mixed	1
CM	AC008443.1	HCM	NA	0.6709675478927799	-0.08682166897363539	-0.4290288327809994	mixed	1
CM	AC008443.1	ICM	NA	0.7676396098562833	0.0769763419685922	0.29815571634176363	mixed	1
CM	AC008443.2	(Intercept)	NA	1.4124082795278283e-4	1.2676192157547905	4.518661613126387	fixed	0.2920860322063549
CM	AC008443.2	disease_code	6.535780417422985	0.017320964261644377	NA	NA	fixed	1
CM	AC008443.2	HCM	NA	0.017320964261644377	-0.9442103683830043	-2.5565172437171206	fixed	1
CM	AC008443.4	disease_code	2.516799432201227	0.12572808048478604	NA	NA	fixed	1
CM	AC008443.4	(Intercept)	NA	0.15986957973012708	0.3757908509426612	1.4504799063553486	fixed	1
CM	AC008443.4	HCM	NA	0.12572808048478604	0.5411277846993824	1.5864423822506846	fixed	1
CM	AC008443.5	disease_code	0.5819309645577678	0.452989751243147	NA	NA	fixed	1
CM	AC008443.5	(Intercept)	NA	0.004294997626964437	0.7638573179282485	3.1537271250634142	fixed	1
CM	AC008443.5	HCM	NA	0.452989751243147	0.24325675437786728	0.7628439975235879	fixed	1
CM	AC008443.6	(Intercept)	NA	8.987068182587526e-5	1.3147793872209526	4.696370534058902	fixed	0.18872843183433805
CM	AC008443.6	disease_code	0.05477725925804043	0.8169347225521296	NA	NA	fixed	1
CM	AC008443.6	HCM	NA	0.8169347225521296	-0.08626442384601837	-0.23404542135671108	fixed	1
CM	AC008443.8	disease_code	0.3906947820794189	0.5378326218906972	NA	NA	fixed	1
CM	AC008443.8	(Intercept)	NA	0.056774413858020845	0.4678925787899856	2.0014408086223354	fixed	1
CM	AC008443.8	HCM	NA	0.537832621890697	0.192381477703446	0.6250558231705541	fixed	1
CM	AC008462.1	disease_code	4.426256251202771	0.020679126397840617	NA	NA	mixed	1
CM	AC008462.1	(Intercept)	NA	0.002168072836515113	0.8767033900718304	3.3544258022740983	mixed	1
CM	AC008462.1	HCM	NA	0.006045757689787652	0.9982964085757177	2.9542162225620805	mixed	1
CM	AC008462.1	ICM	NA	0.10092168668435858	0.7065077177968714	1.6924547324607386	mixed	1
CM	AC008464.1	disease_code	0.5234447511221704	0.5977882590627508	NA	NA	mixed	1
CM	AC008464.1	(Intercept)	NA	0.7399506294864379	-0.5745021871580879	-0.3350075578779646	mixed	1
CM	AC008464.1	HCM	NA	0.4373372010258557	-0.3477238230514208	-0.7872049602351675	mixed	1
CM	AC008464.1	ICM	NA	0.4696719997272707	-1.785662846024183	-0.7322940332177673	mixed	1
CM	AC008467.1	disease_code	5.129602605816464	0.032831084201944326	NA	NA	fixed	1
CM	AC008467.1	(Intercept)	NA	0.9111265167188057	-0.027884490461461197	-0.11280104159264405	fixed	1
CM	AC008467.1	HCM	NA	0.032831084201944326	0.737110348059403	2.264862601973123	fixed	1
CM	AC008474.1	disease_code	1.402590085584884	0.261626909510895	NA	NA	mixed	1
CM	AC008474.1	(Intercept)	NA	0.4633658106045778	-0.4341435163837833	-0.7428237545488486	mixed	1
CM	AC008474.1	HCM	NA	0.6145857283509986	0.1558362420089294	0.5088411150627111	mixed	1
CM	AC008474.1	ICM	NA	0.15631856152322712	-1.228713871419786	-1.454038094857676	mixed	1
CM	AC008496.2	disease_code	2.73323808899708	0.08119853818500745	NA	NA	mixed	1
CM	AC008496.2	(Intercept)	NA	0.5892820890849375	-0.5112354442086049	-0.5457370379048089	mixed	1
CM	AC008496.2	HCM	NA	0.06503819712475918	-1.5152584954900472	-1.9152403497027175	mixed	1
CM	AC008496.2	ICM	NA	0.06817986367313575	-2.649773408261111	-1.8919888498274804	mixed	1
CM	AC008537.2	disease_code	2.315237725099798	0.14117920923301144	NA	NA	fixed	1
CM	AC008537.2	(Intercept)	NA	0.0031145662510634335	-0.8741305083094653	-3.28625777616355	fixed	1
CM	AC008537.2	HCM	NA	0.14117920923301153	-0.5328604544194019	-1.521590524779843	fixed	1
CM	AC008537.4	disease_code	5.910254691909198	0.022892376828519526	NA	NA	fixed	1
CM	AC008537.4	(Intercept)	NA	0.011543814477861842	0.5461279866102425	2.7348612668524455	fixed	1
CM	AC008537.4	HCM	NA	0.022892376828519526	-0.6391507088996967	-2.43110153879043	fixed	1
CM	AC008543.1	disease_code	5.864794367428031	0.023368895991378945	NA	NA	fixed	1
CM	AC008543.1	(Intercept)	NA	0.001029987200088288	0.7792301216410189	3.733599466491854	fixed	1
CM	AC008543.1	HCM	NA	0.023368895991378976	-0.665434702243752	-2.421733752382377	fixed	1
CM	AC008551.1	disease_code	0.35830741432946056	0.7018083678533038	NA	NA	mixed	1
CM	AC008551.1	(Intercept)	NA	0.5276802918885581	0.4302649419620115	0.6389871870521183	mixed	1
CM	AC008551.1	HCM	NA	0.8230810436918246	0.10040638641118593	0.22554986204054742	mixed	1
CM	AC008551.1	ICM	NA	0.47164700433085816	-0.7187876063187798	-0.7290132126585965	mixed	1
CM	AC008554.1	disease_code	1.3602174598946344	0.2719773924035027	NA	NA	mixed	1
CM	AC008554.1	(Intercept)	NA	0.30302005820291933	0.3155554426439063	1.0479751983886554	mixed	1
CM	AC008554.1	HCM	NA	0.16919819356464502	-0.48258122576810497	-1.4087217187793246	mixed	1
CM	AC008554.1	ICM	NA	0.18037480518833315	-0.6433462840412738	-1.371551850634801	mixed	1
CM	AC008555.2	disease_code	0.09679624500871209	0.7583949588379192	NA	NA	fixed	1
CM	AC008555.2	(Intercept)	NA	0.003386972855532806	1.499799157768844	3.2518173040285334	fixed	1
CM	AC008555.2	HCM	NA	0.7583949588379193	-0.18891970865912983	-0.31112094916400607	fixed	1
CM	AC008571.2	disease_code	0.43953209286680406	0.6484206950437055	NA	NA	mixed	1
CM	AC008571.2	(Intercept)	NA	0.9220830266504967	-0.025122798048241295	-0.09863648780156248	mixed	1
CM	AC008571.2	HCM	NA	0.36993517448341307	0.30247980377252626	0.910271932642321	mixed	1
CM	AC008571.2	ICM	NA	0.8197557061837581	0.09369629926617497	0.2298664343239829	mixed	1
CM	AC008572.1	disease_code	0.9269653597434895	0.34525384124755487	NA	NA	fixed	1
CM	AC008572.1	(Intercept)	NA	0.004921238051426004	1.2350478472627635	3.09713462903587	fixed	1
CM	AC008572.1	HCM	NA	0.34525384124755487	-0.5054712930027485	-0.9627904028102324	fixed	1
CM	AC008574.1	disease_code	0.4256853631953012	0.5203145178456272	NA	NA	fixed	1
CM	AC008574.1	(Intercept)	NA	0.5227896400479612	0.2754278078912303	0.6485457324624279	fixed	1
CM	AC008574.1	HCM	NA	0.5203145178456272	-0.3647981127870266	-0.6524456783482447	fixed	1
CM	AC008592.2	disease_code	2.3768787592839096	0.1101012680562005	NA	NA	mixed	1
CM	AC008592.2	(Intercept)	NA	0.19599076702568013	0.8153582606926243	1.3225153717686773	mixed	1
CM	AC008592.2	HCM	NA	0.05167889223402573	-0.9868898293191847	-2.026544903786558	mixed	1
CM	AC008592.2	ICM	NA	0.17556804480712895	-1.2702618541172073	-1.3873098040361702	mixed	1
CM	AC008608.2	disease_code	0.7343577587604403	0.39995053216693766	NA	NA	fixed	1
CM	AC008608.2	(Intercept)	NA	0.3185154840811192	0.29077694996083814	1.0186781383312342	fixed	1
CM	AC008608.2	HCM	NA	0.39995053216693743	0.32204597763618836	0.8569467654180395	fixed	1
CM	AC008610.1	disease_code	6.873223634606784	0.014952057377515073	NA	NA	fixed	1
CM	AC008610.1	(Intercept)	NA	0.016989542902587435	0.5019298929516256	2.565114090855548	fixed	1
CM	AC008610.1	HCM	NA	0.014952057377515064	0.6753947132231709	2.62168335895218	fixed	1
CM	AC008619.1	disease_code	1.5793597025780683	0.22094726768304365	NA	NA	fixed	1
CM	AC008619.1	(Intercept)	NA	0.5595164503504066	-0.13335624017945488	-0.5918032133050316	fixed	1
CM	AC008619.1	HCM	NA	0.22094726768304365	-0.37283578927966027	-1.2567257865493444	fixed	1
CM	AC008629.1	disease_code	0.21439010891381405	0.8082592250699	NA	NA	mixed	1
CM	AC008629.1	(Intercept)	NA	0.2438794482643545	1.9004678682355065	1.188707732680644	mixed	1
CM	AC008629.1	HCM	NA	0.9651765173646512	0.012853860551259677	0.04402461180344522	mixed	1
CM	AC008629.1	ICM	NA	0.5217512760934202	-1.4697273831543802	-0.6482549993784786	mixed	1
CM	AC008649.2	disease_code	1.4553911562853483	0.24931346361299772	NA	NA	mixed	1
CM	AC008649.2	(Intercept)	NA	0.7445558388008277	0.15165044524497645	0.3288472141002208	mixed	1
CM	AC008649.2	HCM	NA	0.1498984224087516	-0.44311036203132764	-1.477746029506522	mixed	1
CM	AC008649.2	ICM	NA	0.2383278294469451	-0.8115458708391651	-1.2031490574095365	mixed	1
CM	AC008655.1	disease_code	4.250014209479504	0.050240458287018404	NA	NA	fixed	1
CM	AC008655.1	(Intercept)	NA	0.5630635323680058	-0.19593865836644445	-0.586428014583864	fixed	1
CM	AC008655.1	HCM	NA	0.050240458287018425	-0.9068629444663127	-2.0615562591109424	fixed	1
CM	AC008667.1	disease_code	1.068914609076864	0.31149693583607607	NA	NA	fixed	1
CM	AC008667.1	(Intercept)	NA	0.007036606596762705	1.047682282017559	2.946968083996892	fixed	1
CM	AC008667.1	HCM	NA	0.31149693583607607	0.4839123631560158	1.0338832666586997	fixed	1
CM	AC008667.2	disease_code	5.90234858511978	0.022974468539665564	NA	NA	fixed	1
CM	AC008667.2	(Intercept)	NA	0.0155665769302671	0.8610084750283802	2.603898983040485	fixed	1
CM	AC008667.2	HCM	NA	0.022974468539665564	-1.0576373179379586	-2.4294749607929242	fixed	1
CM	AC008674.1	(Intercept)	NA	8.981319900085626e-7	-1.6552367600667568	-6.548806290105519	fixed	0.00203067642940936
CM	AC008674.1	disease_code	13.707865901577362	0.0011135644760544195	NA	NA	fixed	1
CM	AC008674.1	HCM	NA	0.0011135644760544195	1.232037555468512	3.7024135238486475	fixed	1
CM	AC008679.1	(Intercept)	NA	2.386369559214239e-7	-1.4947005799256774	-7.109336288309225	fixed	5.436149855890037e-4
CM	AC008679.1	disease_code	6.801774996762909	0.015422067529108355	NA	NA	fixed	1
CM	AC008679.1	HCM	NA	0.015422067529108373	0.7219004628871197	2.608021279967421	fixed	1
CM	AC008686.1	disease_code	3.5445001745474185	0.07192100313513357	NA	NA	fixed	1
CM	AC008686.1	(Intercept)	NA	0.019718365849988578	1.1736526267983094	2.4985350451413924	fixed	1
CM	AC008686.1	HCM	NA	0.07192100313513357	-1.1643208516774894	-1.8826843002870712	fixed	1
CM	AC008696.2	disease_code	1.08544349588228	0.3506495566471195	NA	NA	mixed	1
CM	AC008696.2	(Intercept)	NA	4.620951362187456e-4	1.453399545249441	3.930461722361162	mixed	1
CM	AC008696.2	HCM	NA	0.323780246776901	-0.3740100937311788	-1.0032161196742975	mixed	1
CM	AC008696.2	ICM	NA	0.17786845220246963	-0.7796278102440042	-1.379726859547691	mixed	1
CM	AC008700.1	(Intercept)	NA	6.04913258581098e-6	-1.2246976121214521	-5.767645918667532	fixed	0.0133322882191274
CM	AC008700.1	disease_code	0.3684933508953721	0.5495270611707828	NA	NA	fixed	1
CM	AC008700.1	HCM	NA	0.5495270611707828	0.1697016842748357	0.6070365317634286	fixed	1
CM	AC008703.1	disease_code	1.2270453942019695	0.2789610013130765	NA	NA	fixed	1
CM	AC008703.1	(Intercept)	NA	0.09533037012557308	0.47698094077119657	1.7363136886630777	fixed	1
CM	AC008703.1	HCM	NA	0.2789610013130765	-0.4006306724247216	-1.1077208105844942	fixed	1
CM	AC008731.1	disease_code	6.49435513217194	0.004534219965184824	NA	NA	mixed	1
CM	AC008731.1	(Intercept)	NA	0.5287250130542149	0.3139613298071027	0.6373599585604829	mixed	1
CM	AC008731.1	HCM	NA	0.0015419014258580036	-1.9920238474821124	-3.483742182957573	mixed	1
CM	AC008731.1	ICM	NA	0.026935863056657437	-1.7916745218074774	-2.326472627829073	mixed	1
CM	AC008735.2	disease_code	2.3393627487910313	0.1137291780232064	NA	NA	mixed	1
CM	AC008735.2	(Intercept)	NA	0.530429047529025	0.6152947201640779	0.634709486652937	mixed	1
CM	AC008735.2	HCM	NA	0.07249208393399505	-1.1744612589075434	-1.861536336893828	mixed	1
CM	AC008735.2	ICM	NA	0.13344191559266344	-2.1872395153702926	-1.542475173080409	mixed	1
CM	AC008736.1	disease_code	0.8661762881693894	0.36128390024025325	NA	NA	fixed	1
CM	AC008736.1	(Intercept)	NA	0.0011500701494067715	-0.7056239150165665	-3.6895070859834487	fixed	1
CM	AC008736.1	HCM	NA	0.36128390024025336	-0.2343414606096885	-0.9306859234829916	fixed	1
CM	AC008750.4	disease_code	7.7164294279350525	0.010452718989430315	NA	NA	fixed	1
CM	AC008750.4	(Intercept)	NA	0.02588123156435081	-0.6994785636223115	-2.375078936531557	fixed	1
CM	AC008750.4	HCM	NA	0.010452718989430333	-1.077074143382878	-2.7778461850748775	fixed	1
CM	AC008751.3	disease_code	0.16083133615926978	0.6919404810582739	NA	NA	fixed	1
CM	AC008751.3	(Intercept)	NA	0.6822546483160222	0.07518582828721082	0.4144097806010775	fixed	1
CM	AC008751.3	HCM	NA	0.6919404810582739	-0.09579269047301281	-0.4010378238511547	fixed	1
CM	AC008758.2	disease_code	4.7864276529740755	0.03865827424122988	NA	NA	fixed	1
CM	AC008758.2	(Intercept)	NA	0.41677720849358113	0.3499866680234659	0.8262928946506148	fixed	1
CM	AC008758.2	HCM	NA	0.038658274241229834	-1.2200124900296416	-2.187790587093307	fixed	1
CM	AC008760.1	disease_code	7.2398012167894	0.012776397430230171	NA	NA	fixed	1
CM	AC008760.1	(Intercept)	NA	0.3278895057894379	0.3590166279345938	0.9987295338119991	fixed	1
CM	AC008760.1	HCM	NA	0.012776397430230171	-1.2734181517604746	-2.690687870561987	fixed	1
CM	AC008761.1	disease_code	5.574267408680565	0.026687450762973228	NA	NA	fixed	1
CM	AC008761.1	(Intercept)	NA	0.04564044971833539	0.8851593124334547	2.1082092901691363	fixed	1
CM	AC008761.1	HCM	NA	0.026687450762973193	-1.305096616831225	-2.36098865068864	fixed	1
CM	AC008764.2	disease_code	2.1939600214927935	0.12904173593534182	NA	NA	mixed	1
CM	AC008764.2	(Intercept)	NA	0.5055999494469181	-0.5814133117364102	-0.6737956519003903	mixed	1
CM	AC008764.2	HCM	NA	0.1318870209648872	-1.0008772062301923	-1.5489198076692752	mixed	1
CM	AC008764.2	ICM	NA	0.08170344235954508	-2.297596432551603	-1.8013745702640016	mixed	1
CM	AC008764.6	disease_code	2.869106622076598	0.10323583750289822	NA	NA	fixed	1
CM	AC008764.6	(Intercept)	NA	0.32428969374958017	0.23714364764251322	1.0063428628094047	fixed	1
CM	AC008764.6	HCM	NA	0.10323583750289822	-0.5255087035364517	-1.6938437419303465	fixed	1
CM	AC008764.8	disease_code	1.7147958465351225	0.202762525640507	NA	NA	fixed	1
CM	AC008764.8	(Intercept)	NA	0.7531941473312413	-0.0843202440513065	-0.3180551107291347	fixed	1
CM	AC008764.8	HCM	NA	0.202762525640507	0.45706370134790286	1.3095021368959743	fixed	1
CM	AC008770.3	disease_code	0.4972990044302841	0.4874776753625023	NA	NA	fixed	1
CM	AC008770.3	(Intercept)	NA	0.8001425672122848	0.05664978694268881	0.2559865818541441	fixed	1
CM	AC008770.3	HCM	NA	0.4874776753625023	0.20546171972778143	0.7051943026076459	fixed	1
CM	AC008771.1	disease_code	4.862072328499512	0.014825197918503967	NA	NA	mixed	1
CM	AC008771.1	(Intercept)	NA	0.2631788204992121	1.0224677924386874	1.140311437027129	mixed	1
CM	AC008771.1	HCM	NA	0.009785389030442541	-2.0106973382129065	-2.7589295187239644	mixed	1
CM	AC008771.1	ICM	NA	0.03206565966545186	-3.0020920211065265	-2.2482134646399845	mixed	1
CM	AC008780.2	disease_code	1.6337111906628738	0.21341450075344237	NA	NA	fixed	1
CM	AC008780.2	(Intercept)	NA	0.9328414577973796	-0.016678643163733988	-0.08515894273705406	fixed	1
CM	AC008780.2	HCM	NA	0.21341450075344237	0.32957870472310424	1.278167121570131	fixed	1
CM	AC008781.1	disease_code	2.6878293818247325	0.08438218766115603	NA	NA	mixed	1
CM	AC008781.1	(Intercept)	NA	0.7347952024033217	0.9376031769393516	0.34191949718732534	mixed	1
CM	AC008781.1	HCM	NA	0.04399273817585345	-1.9116592921104298	-2.102651408148714	mixed	1
CM	AC008781.1	ICM	NA	0.22095344169317446	-4.891351046913191	-1.2500266037223582	mixed	1
CM	AC008781.2	disease_code	0.740424706440804	0.5745723996558378	NA	NA	mixed	1
CM	AC008781.2	(Intercept)	NA	0.9999979035861051	-0.3983923571985115	-1.1172727270723497	mixed	1
CM	AC008781.2	HCM	NA	0.24026300150552915	-0.5579571593217251	-1.1980871370177895	mixed	1
CM	AC008781.2	ICM	NA	0.9999968224246979	-0.4292433963530096	-0.75202660331678	mixed	1
CM	AC008825.1	disease_code	0.47247109661135894	0.4984417839609365	NA	NA	fixed	1
CM	AC008825.1	(Intercept)	NA	0.005586254798436208	2.4657539429923814	3.044162586942668	fixed	1
CM	AC008825.1	HCM	NA	0.4984417839609365	-0.7330111139135805	-0.6873653298002155	fixed	1
CM	AC008840.1	disease_code	0.027244701411275583	0.8702794246533712	NA	NA	fixed	1
CM	AC008840.1	(Intercept)	NA	0.6739001030061418	0.09935012800888307	0.4260055999239593	fixed	1
CM	AC008840.1	HCM	NA	0.8702794246533712	0.05067983517391146	0.1650596904494722	fixed	1
CM	AC008870.4	disease_code	8.610058877358487	0.007250416700016921	NA	NA	fixed	1
CM	AC008870.4	(Intercept)	NA	0.7481235306219073	-0.14421787439548395	-0.32483098998097426	fixed	1
CM	AC008870.4	HCM	NA	0.007250416700016921	-1.7151643437909332	-2.9342901828821373	fixed	1
CM	AC008871.1	disease_code	3.9536163067032355	0.0582908754586895	NA	NA	fixed	1
CM	AC008871.1	(Intercept)	NA	0.9492633791017022	-0.022498131347354615	-0.06430070098286599	fixed	1
CM	AC008871.1	HCM	NA	0.0582908754586895	-0.9159442582806104	-1.9883702639858691	fixed	1
CM	AC008883.1	disease_code	2.1496994402023697	0.15557867492993616	NA	NA	fixed	1
CM	AC008883.1	(Intercept)	NA	0.0019937176423652876	1.437035683780788	3.4680517029734936	fixed	1
CM	AC008883.1	HCM	NA	0.15557867492993616	-0.7998561808196557	-1.4661853362390342	fixed	1
CM	AC008892.1	disease_code	1.4730585562584646	0.24533259509330752	NA	NA	mixed	1
CM	AC008892.1	(Intercept)	NA	0.9834976399481512	-0.016378272462845563	-0.020857247031498365	mixed	1
CM	AC008892.1	HCM	NA	0.20779019933497517	-0.9885926910287397	-1.2874250291998774	mixed	1
CM	AC008892.1	ICM	NA	0.13609558374568081	-1.8300354515860338	-1.53161600490436	mixed	1
CM	AC008894.2	disease_code	3.268977872616403	0.08315100003884043	NA	NA	fixed	1
CM	AC008894.2	(Intercept)	NA	0.9662959511789575	0.017930183327901444	0.042697460403955445	fixed	1
CM	AC008894.2	HCM	NA	0.08315100003884043	-0.9996079938087967	-1.8080314910466584	fixed	1
CM	AC008906.1	disease_code	0.8066589712709209	0.45579298157396586	NA	NA	mixed	1
CM	AC008906.1	(Intercept)	NA	0.8859125590721257	-0.07033810005136616	-0.14470375250251766	mixed	1
CM	AC008906.1	HCM	NA	0.5188301322332708	-0.3155127095687771	-0.6528420220597029	mixed	1
CM	AC008906.1	ICM	NA	0.4508335323541285	0.566370000731699	0.7640019899012785	mixed	1
CM	AC008906.2	disease_code	0.4493656388269896	0.5090359953385108	NA	NA	fixed	1
CM	AC008906.2	(Intercept)	NA	0.07347128924865663	-0.5957370765615287	-1.8718012303863845	fixed	1
CM	AC008906.2	HCM	NA	0.5090359953385108	-0.2808897400822353	-0.6703474015963585	fixed	1
CM	AC008914.1	disease_code	2.4501970556435837	0.1306015497454364	NA	NA	fixed	1
CM	AC008914.1	(Intercept)	NA	0.5549424720824118	-0.33295781786402545	-0.5987605944066866	fixed	1
CM	AC008914.1	HCM	NA	0.1306015497454365	-1.1459813689022087	-1.565310530100524	fixed	1
CM	AC008915.2	disease_code	0.01362019157014475	0.9080644919888466	NA	NA	fixed	1
CM	AC008915.2	(Intercept)	NA	0.09299809517493188	0.5214982342689165	1.7494149418426546	fixed	1
CM	AC008915.2	HCM	NA	0.9080644919888466	-0.045802867000797824	-0.11670557643122606	fixed	1
CM	AC008937.2	disease_code	5.089160281756086	0.033463899476042315	NA	NA	fixed	1
CM	AC008937.2	(Intercept)	NA	0.7792158348438417	0.10017848982027405	0.2835118227021849	fixed	1
CM	AC008937.2	HCM	NA	0.0334638994760423	-1.0494636856210349	-2.2559167275757512	fixed	1
CM	AC008946.1	disease_code	2.404896972847788	0.13404388703292613	NA	NA	fixed	1
CM	AC008946.1	(Intercept)	NA	0.37565266464744185	0.22252624321414632	0.902707050319951	fixed	1
CM	AC008946.1	HCM	NA	0.13404388703292616	-0.5032962377270013	-1.550773024284272	fixed	1
CM	AC008957.1	disease_code	1.5204855392414829	0.2349777704107076	NA	NA	mixed	1
CM	AC008957.1	(Intercept)	NA	0.8145298279806926	-0.13092044041222087	-0.2366590427025646	mixed	1
CM	AC008957.1	HCM	NA	0.15610021948627087	-0.8757512128034471	-1.454831488860055	mixed	1
CM	AC008957.1	ICM	NA	0.15214146656057725	-1.2567428097865425	-1.469372379945081	mixed	1
CM	AC008957.2	disease_code	2.790280202712056	0.07737970319631596	NA	NA	mixed	1
CM	AC008957.2	(Intercept)	NA	0.6990988122174893	0.3613782920940218	0.3902638417301887	mixed	1
CM	AC008957.2	HCM	NA	0.03666773608365214	-1.268168416061238	-2.1870784606328533	mixed	1
CM	AC008957.2	ICM	NA	0.16983234368655173	-1.9005441435911186	-1.4065619193550611	mixed	1
CM	AC008966.1	disease_code	2.154930179820692	0.1550975456177574	NA	NA	fixed	1
CM	AC008966.1	(Intercept)	NA	0.017273866185272296	0.39379955742802664	2.5577295403609313	fixed	1
CM	AC008966.1	HCM	NA	0.15509754561775754	0.2975625354484971	1.467968044550252	fixed	1
CM	AC008969.1	disease_code	0.3836853486707475	0.6846412453648121	NA	NA	mixed	1
CM	AC008969.1	(Intercept)	NA	0.24594316579283587	-0.43214431542883586	-1.1834013308649824	mixed	1
CM	AC008969.1	HCM	NA	0.8542649496539214	0.07617206973808881	0.18526901009559724	mixed	1
CM	AC008969.1	ICM	NA	0.48900689772965344	-0.39776807577645995	-0.7005094701202103	mixed	1
CM	AC009019.1	disease_code	4.488787063046926	0.04466172127281802	NA	NA	fixed	1
CM	AC009019.1	(Intercept)	NA	0.5651183371795223	0.23364882015415112	0.583322142897676	fixed	1
CM	AC009019.1	HCM	NA	0.044661721272818075	-1.1172765309477266	-2.1186757805400345	fixed	1
CM	AC009053.3	disease_code	0.6075125044964196	0.4433445255277274	NA	NA	fixed	1
CM	AC009053.3	(Intercept)	NA	0.008252376202286459	0.6636708112546359	2.879258776255135	fixed	1
CM	AC009053.3	HCM	NA	0.4433445255277274	-0.2365324190399789	-0.7794308850029101	fixed	1
CM	AC009055.1	disease_code	0.9412913302454178	0.34162283011385053	NA	NA	fixed	1
CM	AC009055.1	(Intercept)	NA	0.07528204579291124	0.9830201017884638	1.859339604019747	fixed	1
CM	AC009055.1	HCM	NA	0.34162283011385064	-0.6753155541818405	-0.9702016956516916	fixed	1
CM	AC009060.1	disease_code	7.521324806860658	0.002251437389916895	NA	NA	mixed	1
CM	AC009060.1	(Intercept)	NA	0.6779606364405074	0.19344351220503814	0.41933262862811466	mixed	1
CM	AC009060.1	HCM	NA	0.0010578304914431729	-1.5789504517912412	-3.625016790383578	mixed	1
CM	AC009060.1	ICM	NA	0.014649849865647489	-1.8100114940315826	-2.5905870009693697	mixed	1
CM	AC009061.2	disease_code	1.497086657234765	0.24002697411847518	NA	NA	mixed	1
CM	AC009061.2	(Intercept)	NA	1.7748368356936453e-4	1.104742802468973	4.276945226149753	mixed	1
CM	AC009061.2	HCM	NA	0.303945373944163	0.23158653304285487	1.0459356496147747	mixed	1
CM	AC009061.2	ICM	NA	0.34686451143141783	-0.3696474875842204	-0.9556953022415225	mixed	1
CM	AC009063.2	disease_code	1.2565688079786024	0.2991820868139862	NA	NA	mixed	1
CM	AC009063.2	(Intercept)	NA	0.16786901703729473	-0.7240894150129148	-1.4132694324957882	mixed	1
CM	AC009063.2	HCM	NA	0.2638958271706602	-0.5839986064103637	-1.1385640155452408	mixed	1
CM	AC009063.2	ICM	NA	0.5593962727393413	0.46171270827785427	0.590321175117852	mixed	1
CM	AC009063.3	disease_code	0.9861449186757302	0.38478018678931114	NA	NA	mixed	1
CM	AC009063.3	(Intercept)	NA	0.10220967739402195	-0.7831594131876983	-1.6857996391184151	mixed	1
CM	AC009063.3	HCM	NA	0.33545313681153177	-0.4787341610700239	-0.97890986534653	mixed	1
CM	AC009063.3	ICM	NA	0.5941484441531751	0.38480784245856214	0.5385835609452725	mixed	1
CM	AC009065.2	disease_code	4.883831874148045	0.03689453827523791	NA	NA	fixed	1
CM	AC009065.2	(Intercept)	NA	0.0077270542552570175	1.0685888670975474	2.9072645277325218	fixed	1
CM	AC009065.2	HCM	NA	0.03689453827523791	-1.0694180076490747	-2.209939337209971	fixed	1
CM	AC009065.4	disease_code	0.08626533834575192	0.7715047881663066	NA	NA	fixed	1
CM	AC009065.4	(Intercept)	NA	0.05771430433149922	0.31367938133802165	1.9933039871717304	fixed	1
CM	AC009065.4	HCM	NA	0.7715047881663066	0.06085155024720943	0.2937096156848664	fixed	1
CM	AC009065.8	disease_code	25.1801980937867	3.971652108393186e-5	NA	NA	fixed	0.09333382454723987
CM	AC009065.8	HCM	NA	3.971652108393186e-5	-1.2937563042531206	-5.017987454526635	fixed	0.09333382454723987
CM	AC009065.8	(Intercept)	NA	0.9339565169196555	0.016399205352378737	0.0837415395218022	fixed	1
CM	AC009081.2	disease_code	1.1979059727142296	0.28460383104586073	NA	NA	fixed	1
CM	AC009081.2	(Intercept)	NA	0.3844914847391414	0.37252424299065273	0.8858444829665457	fixed	1
CM	AC009081.2	HCM	NA	0.28460383104586073	-0.605967686348407	-1.0944889093609993	fixed	1
CM	AC009087.1	disease_code	1.201057739888391	0.3149331219857483	NA	NA	mixed	1
CM	AC009087.1	(Intercept)	NA	0.62456216061576	-0.21700172737919304	-0.4944898043083934	mixed	1
CM	AC009087.1	HCM	NA	0.1368858732327489	-0.8730765971839048	-1.5284152499469656	mixed	1
CM	AC009087.1	ICM	NA	0.3524551568882236	-0.6629973004427316	-0.9445085454700302	mixed	1
CM	AC009088.2	disease_code	1.2545921260269766	0.2737614397475797	NA	NA	fixed	1
CM	AC009088.2	(Intercept)	NA	0.001532202078182948	1.2869338931460796	3.5743634789775496	fixed	1
CM	AC009088.2	HCM	NA	0.27376143974757977	-0.5309453821588489	-1.1200857672638183	fixed	1
CM	AC009090.6	disease_code	3.0584357561743394	0.061825403371293726	NA	NA	mixed	1
CM	AC009090.6	(Intercept)	NA	0.4034691910658529	-1.2694813734237171	-0.8474238074530255	mixed	1
CM	AC009090.6	HCM	NA	0.06400998449169634	-1.732888286851451	-1.9230615631742174	mixed	1
CM	AC009090.6	ICM	NA	0.05827401174532984	-4.293622091624772	-1.9688087668806993	mixed	1
CM	AC009093.4	disease_code	1.087870076758724	0.3498570511384934	NA	NA	mixed	1
CM	AC009093.4	(Intercept)	NA	0.28570039086418864	-0.9075967827900855	-1.0869843004611852	mixed	1
CM	AC009093.4	HCM	NA	0.6168913283963691	-0.3046413072394661	-0.505515016980374	mixed	1
CM	AC009093.4	ICM	NA	0.15141317568966756	-1.8113578017944327	-1.472080311729046	mixed	1
CM	AC009093.6	disease_code	0.9503222935108415	0.3393613444695145	NA	NA	fixed	1
CM	AC009093.6	(Intercept)	NA	0.0014481267616182414	-0.8314234151890831	-3.597067856603116	fixed	1
CM	AC009093.6	HCM	NA	0.3393613444695145	0.2966539420992635	0.9748447535432715	fixed	1
CM	AC009097.1	(Intercept)	NA	7.72668891044108e-6	1.2748002050685476	5.66917630518997	fixed	0.016929175402776407
CM	AC009097.1	disease_code	8.868086394249953	0.00653939016691708	NA	NA	fixed	1
CM	AC009097.1	HCM	NA	0.006539390166917086	-0.8816133613761928	-2.9779332420740983	fixed	1
CM	AC009102.4	disease_code	0.07539536053013449	0.7859870508465797	NA	NA	fixed	1
CM	AC009102.4	(Intercept)	NA	0.3912448213369606	-0.23780824460239253	-0.8731298897456973	fixed	1
CM	AC009102.4	HCM	NA	0.7859870508465797	-0.09846035722984585	-0.2745821562486071	fixed	1
CM	AC009107.2	disease_code	0.7222656447171906	0.49390331111527397	NA	NA	mixed	1
CM	AC009107.2	(Intercept)	NA	0.293846788437008	1.0125038390081305	1.0684345335565513	mixed	1
CM	AC009107.2	HCM	NA	0.6025032376659952	-0.4981320474099594	-0.5263673280596647	mixed	1
CM	AC009107.2	ICM	NA	0.2398153470947612	-1.734298432133779	-1.1992553948089897	mixed	1
CM	AC009113.1	(Intercept)	NA	2.0250195310056118e-4	0.8943186228573373	4.377027714441692	fixed	0.41553400776235155
CM	AC009113.1	disease_code	2.357852705270878	0.13773303429528178	NA	NA	fixed	1
CM	AC009113.1	HCM	NA	0.1377330342952817	0.41305925556886075	1.5355301056217943	fixed	1
CM	AC009118.3	disease_code	0.017728927214766838	0.9824376045553014	NA	NA	mixed	1
CM	AC009118.3	(Intercept)	NA	0.26426053372841307	-0.4132347876326073	-1.1377665680024176	mixed	1
CM	AC009118.3	HCM	NA	0.8519078300048211	-0.0900409114777039	-0.1883020923235423	mixed	1
CM	AC009118.3	ICM	NA	0.9298149703425859	-0.0517312132392326	-0.08882224134029985	mixed	1
CM	AC009119.1	disease_code	0.3197458373467187	0.5770091157252251	NA	NA	fixed	1
CM	AC009119.1	(Intercept)	NA	0.008744453448231038	-1.043298995335139	-2.854522414874548	fixed	1
CM	AC009119.1	HCM	NA	0.5770091157252251	-0.27209391258690724	-0.5654607301543748	fixed	1
CM	AC009119.2	disease_code	7.755338258906582	0.010284666457757349	NA	NA	fixed	1
CM	AC009119.2	(Intercept)	NA	0.0025076288324102462	-0.6008558714094491	-3.3748774829579786	fixed	1
CM	AC009119.2	HCM	NA	0.010284666457757349	-0.6527602721677894	-2.784840795971393	fixed	1
CM	AC009120.2	disease_code	0.4811598502601843	0.6227539078559533	NA	NA	mixed	1
CM	AC009120.2	(Intercept)	NA	0.8145978772216034	0.08336350880829886	0.23657052043357432	mixed	1
CM	AC009120.2	HCM	NA	0.6117113722760614	-0.20551837434000125	-0.5129958075982899	mixed	1
CM	AC009120.2	ICM	NA	0.5915614447924735	0.2976985187277645	0.5423828801041113	mixed	1
CM	AC009120.3	disease_code	4.1418560439970715	0.05302284798058847	NA	NA	fixed	1
CM	AC009120.3	(Intercept)	NA	0.8343351388788668	-0.06773389152932176	-0.21143223335984188	fixed	1
CM	AC009120.3	HCM	NA	0.0530228479805885	-0.8583677164414553	-2.0351550417589985	fixed	1
CM	AC009120.4	(Intercept)	NA	4.2021617927426735e-8	1.3570971966609067	6.871891456378932	mixed	5.266989591023667e-4
CM	AC009120.4	disease_code	4.426510266727891	0.04224073699497205	NA	NA	mixed	1
CM	AC009120.4	HCM	NA	0.04224073699497205	-0.6699649369706088	-2.1039273435002195	mixed	1
CM	AC009126.1	(Intercept)	NA	8.22999007341775e-6	1.6329650986358935	5.368454314424949	mixed	0.10097374821076237
CM	AC009126.1	disease_code	0.2291390034111227	0.7965969244499875	NA	NA	mixed	1
CM	AC009126.1	HCM	NA	0.7440074870910752	0.12326515547421753	0.32958006063514006	mixed	1
CM	AC009126.1	ICM	NA	0.7062454884803151	-0.1829485652997954	-0.38051330632849095	mixed	1
CM	AC009133.1	disease_code	0.14886830446702093	0.8623151858447429	NA	NA	mixed	1
CM	AC009133.1	(Intercept)	NA	0.24154178419644937	0.29911324484217355	1.1947587080471747	mixed	1
CM	AC009133.1	HCM	NA	0.9377192390028052	0.024543825444597815	0.07879459822668522	mixed	1
CM	AC009133.1	ICM	NA	0.6590524059353613	-0.17677140965182997	-0.44564620425332546	mixed	1
CM	AC009137.1	disease_code	1.491877056898812	0.24116682017781726	NA	NA	mixed	1
CM	AC009137.1	(Intercept)	NA	0.9893249697580778	0.030168295032434	0.013491527347936091	mixed	1
CM	AC009137.1	HCM	NA	0.3817832429738023	-1.2082581720766228	-0.8876638676360654	mixed	1
CM	AC009137.1	ICM	NA	0.10894137039710594	-5.3816897584881795	-1.652114419818291	mixed	1
CM	AC009142.1	disease_code	0.48176678865383027	0.6223877969773761	NA	NA	mixed	1
CM	AC009142.1	(Intercept)	NA	0.043462673140826955	-0.9477131376507828	-2.1083236135352634	mixed	1
CM	AC009142.1	HCM	NA	0.39496461579111186	-0.44532404222442107	-0.8630366864143177	mixed	1
CM	AC009142.1	ICM	NA	0.4358682486784664	-0.5538970863174337	-0.7897562581003077	mixed	1
CM	AC009148.1	disease_code	0.38286817734789935	0.5419012202064475	NA	NA	fixed	1
CM	AC009148.1	(Intercept)	NA	8.909221619235648e-4	0.7542489505633434	3.7914664193902636	fixed	1
CM	AC009148.1	HCM	NA	0.5419012202064477	0.16205900966029876	0.6187634259940541	fixed	1
CM	AC009163.1	disease_code	0.06365475698792158	0.8029581969635627	NA	NA	fixed	1
CM	AC009163.1	(Intercept)	NA	0.19584663149750994	-0.35754879017372865	-1.3305354313726068	fixed	1
CM	AC009163.1	HCM	NA	0.8029581969635629	0.0892617394115721	0.2522989436916484	fixed	1
CM	AC009163.7	(Intercept)	NA	2.7755136558855797e-6	2.0180730599347005	6.083547643565845	fixed	0.006183844425313072
CM	AC009163.7	disease_code	0.01576685400668591	0.901121304134582	NA	NA	fixed	1
CM	AC009163.7	HCM	NA	0.901121304134582	-0.05483950661982739	-0.12556613399593822	fixed	1
CM	AC009171.2	disease_code	1.0179214894476147	0.32307691975085007	NA	NA	fixed	1
CM	AC009171.2	(Intercept)	NA	0.003302950332515749	0.9936398933425492	3.2621454536295835	fixed	1
CM	AC009171.2	HCM	NA	0.3230769197508502	-0.40459814178948	-1.0089209530223933	fixed	1
CM	AC009228.1	disease_code	4.984033178328644	0.035173582984000064	NA	NA	fixed	1
CM	AC009228.1	(Intercept)	NA	0.4444880970615178	-0.14561172235075723	-0.7774529505263645	fixed	1
CM	AC009228.1	HCM	NA	0.035173582984000064	-0.5504954447619431	-2.2324948327663927	fixed	1
CM	AC009244.2	disease_code	9.174714334796123	0.005792237239224006	NA	NA	fixed	1
CM	AC009244.2	(Intercept)	NA	0.5059786578703211	0.13690680465721386	0.675237974733073	fixed	1
CM	AC009244.2	HCM	NA	0.005792237239224017	-0.8085474199463029	-3.028979091178432	fixed	1
CM	AC009264.1	disease_code	2.303917324102323	0.3026710119847508	NA	NA	mixed	1
CM	AC009264.1	(Intercept)	NA	0.5981420469626602	0.21816801927047846	0.7332032379873513	mixed	1
CM	AC009264.1	HCM	NA	0.3896114275324931	-0.35013694735034395	-0.8842028484593571	mixed	1
CM	AC009264.1	ICM	NA	0.20054788469448637	-1.2235107540254417	-2.106141229125	mixed	1
CM	AC009269.2	disease_code	4.146615596985093	0.19430244617177234	NA	NA	mixed	1
CM	AC009269.2	(Intercept)	NA	0.9999998996736958	1.2641037337587073	2.8050788736487053	mixed	1
CM	AC009269.2	HCM	NA	0.00845790998594372	-1.5855820670087213	-2.8186476931339444	mixed	1
CM	AC009269.2	ICM	NA	0.9999998511720845	-1.2905010202764025	-1.8061962015959558	mixed	1
CM	AC009283.1	disease_code	14.454672235377132	8.678279016779314e-4	NA	NA	fixed	1
CM	AC009283.1	(Intercept)	NA	0.0023006039942330575	0.6347405963991568	3.409952166654317	fixed	1
CM	AC009283.1	HCM	NA	8.678279016779314e-4	-0.9317366036666669	-3.801930067133946	fixed	1
CM	AC009299.3	disease_code	3.0640184925086182	0.06153941283121535	NA	NA	mixed	1
CM	AC009299.3	(Intercept)	NA	0.4535141838258139	0.26466177290721027	0.7594429953201066	mixed	1
CM	AC009299.3	HCM	NA	0.29772721039947864	-0.4585438482051864	-1.0597260175258572	mixed	1
CM	AC009299.3	ICM	NA	0.019215420245595402	-1.3657861394668802	-2.474587293742515	mixed	1
CM	AC009303.2	disease_code	1.3168378900458828	0.2830276752136011	NA	NA	mixed	1
CM	AC009303.2	(Intercept)	NA	0.8811905132647074	0.09302000691775815	0.15073912285858024	mixed	1
CM	AC009303.2	HCM	NA	0.245473103128599	-0.7256610890682595	-1.1846071002464131	mixed	1
CM	AC009303.2	ICM	NA	0.1511797038983068	-1.3859166172507142	-1.4729506126128102	mixed	1
CM	AC009309.1	disease_code	1.211075239118813e-4	0.991310517795347	NA	NA	fixed	1
CM	AC009309.1	(Intercept)	NA	0.7803045107405795	0.09874079582498689	0.28207454604810633	fixed	1
CM	AC009309.1	HCM	NA	0.991310517795347	-0.005071767451187769	-0.011004886365241636	fixed	1
CM	AC009315.1	disease_code	0.4606005007960688	0.635292184457974	NA	NA	mixed	1
CM	AC009315.1	(Intercept)	NA	0.3435398519032449	0.433631661263085	0.962405103688198	mixed	1
CM	AC009315.1	HCM	NA	0.7666631813543305	0.14816810374682227	0.2994478957474621	mixed	1
CM	AC009315.1	ICM	NA	0.483473107822482	-0.49501820869616636	-0.7095318186613608	mixed	1
CM	AC009318.1	disease_code	1.1714269288607708	0.32370077929568075	NA	NA	mixed	1
CM	AC009318.1	(Intercept)	NA	0.27774986342588004	-0.6384997323883645	-1.1054538109906666	mixed	1
CM	AC009318.1	HCM	NA	0.21966735921773914	-0.39809927518882	-1.2536050381499055	mixed	1
CM	AC009318.1	ICM	NA	0.5645611472147225	0.48754450914936676	0.5825324693792227	mixed	1
CM	AC009318.3	disease_code	0.35022428033237324	0.5595202147944978	NA	NA	fixed	1
CM	AC009318.3	(Intercept)	NA	0.4025452300577057	-0.13553214548723458	-0.8521671924188348	fixed	1
CM	AC009318.3	HCM	NA	0.559520214794498	-0.12391722327968414	-0.5917974994306525	fixed	1
CM	AC009318.4	disease_code	7.460264970627922	0.011637573909622768	NA	NA	fixed	1
CM	AC009318.4	(Intercept)	NA	0.286011699762336	-0.29008547084246483	-1.0912170940034718	fixed	1
CM	AC009318.4	HCM	NA	0.01163757390962278	-0.9559451796715867	-2.7313485626385954	fixed	1
CM	AC009320.1	(Intercept)	NA	1.0404232305164163e-5	-1.701150271896532	-5.5499261379054605	fixed	0.022670822192952713
CM	AC009320.1	disease_code	0.037732758146595394	0.8476155922020053	NA	NA	fixed	1
CM	AC009320.1	HCM	NA	0.8476155922020053	-0.07838912126118634	-0.1942492165919734	fixed	1
CM	AC009365.1	(Intercept)	NA	3.936948091433189e-4	1.5603816412050011	4.115179254656345	fixed	0.7885707027140678
CM	AC009365.1	disease_code	3.1454370022748814	0.08883099815714916	NA	NA	fixed	1
CM	AC009365.1	HCM	NA	0.08883099815714929	-0.8853675788347667	-1.7735379900850392	fixed	1
CM	AC009365.4	disease_code	3.2178866228333156	0.05418748086253232	NA	NA	mixed	1
CM	AC009365.4	(Intercept)	NA	0.7190515848359256	0.6810926784663677	0.3631332759342409	mixed	1
CM	AC009365.4	HCM	NA	0.02580623248445869	-1.931433586173935	-2.34550813826949	mixed	1
CM	AC009365.4	ICM	NA	0.18238723218451386	-3.6778696462683653	-1.3650518175062722	mixed	1
CM	AC009403.2	disease_code	2.3339692867047868	0.1351093651424863	NA	NA	mixed	1
CM	AC009403.2	(Intercept)	NA	0.31668911694796026	-1.2236048190542534	-1.8417330538998198	mixed	1
CM	AC009403.2	HCM	NA	0.1351093651424863	0.4640466015088647	1.527733382074499	mixed	1
CM	AC009404.1	disease_code	2.4571757290641356	0.13008057781555016	NA	NA	fixed	1
CM	AC009404.1	(Intercept)	NA	0.0033004185305967218	-0.8882490019047581	-3.2624605954305066	fixed	1
CM	AC009404.1	HCM	NA	0.13008057781555016	0.561886510865372	1.5675381108809239	fixed	1
CM	AC009413.2	disease_code	3.072457505721151	0.09239598495220666	NA	NA	fixed	1
CM	AC009413.2	(Intercept)	NA	0.0016733909716852232	1.357869799535455	3.5388450385121497	fixed	1
CM	AC009413.2	HCM	NA	0.09239598495220676	-0.8854836984886464	-1.7528426928053613	fixed	1
CM	AC009435.1	disease_code	1.4551728625657139	0.2394569637152349	NA	NA	fixed	1
CM	AC009435.1	(Intercept)	NA	0.2467678094141926	-0.5526696189590655	-1.187197758138615	fixed	1
CM	AC009435.1	HCM	NA	0.2394569637152348	0.7393343113185631	1.2063054598921925	fixed	1
CM	AC009478.1	disease_code	0.016990196303055566	0.897378723101588	NA	NA	fixed	1
CM	AC009478.1	(Intercept)	NA	0.576256355588654	-0.24271426027392023	-0.5665859273261504	fixed	1
CM	AC009478.1	HCM	NA	0.897378723101588	-0.07351394900119936	-0.13034644722068783	fixed	1
CM	AC009486.2	disease_code	1.8043416092180666	0.1917534806202713	NA	NA	fixed	1
CM	AC009486.2	(Intercept)	NA	0.7701831915281574	0.05208612744092326	0.2954605723531973	fixed	1
CM	AC009486.2	HCM	NA	0.1917534806202713	0.3117618436416171	1.3432578342291797	fixed	1
CM	AC009501.3	disease_code	5.062014587962901	0.012757064689561897	NA	NA	mixed	1
CM	AC009501.3	(Intercept)	NA	0.26396581644880907	0.6550763287246703	1.1383936286462615	mixed	1
CM	AC009501.3	HCM	NA	0.004963906921502733	-1.975997114458606	-3.032666749306084	mixed	1
CM	AC009501.3	ICM	NA	0.04002455866649818	-1.922713235721652	-2.1466818948387787	mixed	1
CM	AC009505.1	disease_code	3.6280613053909865	0.06886539881517223	NA	NA	fixed	1
CM	AC009505.1	(Intercept)	NA	0.0023406144166166114	1.4421988981335476	3.4029404182308642	fixed	1
CM	AC009505.1	HCM	NA	0.06886539881517223	-1.0627941793291145	-1.904747044988123	fixed	1
CM	AC009506.1	disease_code	0.03186985782381855	0.8599276555098547	NA	NA	mixed	1
CM	AC009506.1	(Intercept)	NA	0.39292046025407545	-0.4870666388728874	-1.4133135857334145	mixed	1
CM	AC009506.1	HCM	NA	0.8599276555098547	0.07341233733875119	0.1785213091589308	mixed	1
CM	AC009509.1	disease_code	1.1232952406778547	0.29976041890432314	NA	NA	fixed	1
CM	AC009509.1	(Intercept)	NA	0.35507220575634424	0.2167842749278093	0.9430106337966226	fixed	1
CM	AC009509.1	HCM	NA	0.29976041890432314	-0.3207740223488988	-1.0598562358536439	fixed	1
CM	AC009542.1	disease_code	7.307480984145279	0.012414237540852406	NA	NA	fixed	1
CM	AC009542.1	(Intercept)	NA	0.12523620422990847	0.5292322570825949	1.588612666475008	fixed	1
CM	AC009542.1	HCM	NA	0.012414237540852418	-1.185640913469426	-2.7032352809449045	fixed	1
CM	AC009554.1	disease_code	1.8444639841208499	0.17559451717559194	NA	NA	mixed	1
CM	AC009554.1	(Intercept)	NA	0.5182249655126836	0.5991631677471965	0.6537940544764527	mixed	1
CM	AC009554.1	HCM	NA	0.15035940618438284	-1.2376596723746185	-1.4760169508704848	mixed	1
CM	AC009554.1	ICM	NA	0.105779779726102	-2.3057399026689973	-1.6677122511421385	mixed	1
CM	AC009563.1	disease_code	4.306719734019383	0.048847763508879996	NA	NA	fixed	1
CM	AC009563.1	(Intercept)	NA	0.01922476578785577	1.5124649816178501	2.509915743151309	fixed	1
CM	AC009563.1	HCM	NA	0.048847763508880045	-1.6464196287092	-2.0752637745644242	fixed	1
CM	AC009570.2	disease_code	7.1340456351275225	0.01336585486110348	NA	NA	fixed	1
CM	AC009570.2	(Intercept)	NA	0.15292657103053456	0.44535960833078564	1.4760680580535246	fixed	1
CM	AC009570.2	HCM	NA	0.01336585486110348	1.06099522683902	2.6709634282647006	fixed	1
CM	AC009630.1	(Intercept)	NA	1.5295284307313468e-6	1.3128025118791773	5.966890723957822	mixed	0.018912619045993104
CM	AC009630.1	disease_code	0.7968870028518583	0.46004065372488917	NA	NA	mixed	1
CM	AC009630.1	HCM	NA	0.22357067441899034	-0.3568862325224961	-1.242792488786267	mixed	1
CM	AC009630.1	ICM	NA	0.4412015914328431	-0.2748471165486247	-0.780517859188684	mixed	1
CM	AC009630.3	disease_code	5.4538935256352925	0.02821338354321979	NA	NA	fixed	1
CM	AC009630.3	(Intercept)	NA	0.9900468941696932	0.004748652527740053	0.012605298519886943	fixed	1
CM	AC009630.3	HCM	NA	0.02821338354321979	-1.1582748569497352	-2.335357258672705	fixed	1
CM	AC009652.1	disease_code	0.614444958248163	0.44078715546954206	NA	NA	fixed	1
CM	AC009652.1	(Intercept)	NA	0.05680847181804154	0.30585682700037686	2.001143889264909	fixed	1
CM	AC009652.1	HCM	NA	0.44078715546954206	-0.1577329401633478	-0.7838653954909369	fixed	1
CM	AC009686.1	disease_code	6.499044607925695	0.01760295837340005	NA	NA	fixed	1
CM	AC009686.1	(Intercept)	NA	0.11303318434924503	0.5769182411238882	1.6448684003891922	fixed	1
CM	AC009686.1	HCM	NA	0.01760295837340005	-1.177196376788297	-2.549322382109743	fixed	1
CM	AC009690.2	disease_code	2.786596297010578	0.0776204517750521	NA	NA	mixed	1
CM	AC009690.2	(Intercept)	NA	0.5621929291263132	0.6843932273992364	0.586099266312638	mixed	1
CM	AC009690.2	HCM	NA	0.03817395567321309	-1.0069052461969588	-2.1685605732394415	mixed	1
CM	AC009690.2	ICM	NA	0.2144602934493212	-2.1215032588706197	-1.2682570551957015	mixed	1
CM	AC009716.1	disease_code	5.155635800462467	0.032430807961037526	NA	NA	fixed	1
CM	AC009716.1	(Intercept)	NA	0.9985398990524097	5.255313817826829e-4	0.001849122460009141	fixed	1
CM	AC009716.1	HCM	NA	0.032430807961037526	-0.8496012464525627	-2.2706025192583725	fixed	1
CM	AC009754.2	disease_code	2.937787135669415	0.09941774303030163	NA	NA	fixed	1
CM	AC009754.2	(Intercept)	NA	0.019821244972674554	0.5472777271356065	2.49619635280193	fixed	1
CM	AC009754.2	HCM	NA	0.09941774303030163	0.49474365858442265	1.7139974141373187	fixed	1
CM	AC009779.2	disease_code	4.245858456856442	0.05034427199922189	NA	NA	fixed	1
CM	AC009779.2	(Intercept)	NA	0.07955280001781545	-0.5069770902289218	-1.830947368415314	fixed	1
CM	AC009779.2	HCM	NA	0.05034427199922189	0.7511666092962619	2.0605480962249927	fixed	1
CM	AC009812.1	(Intercept)	NA	3.6822875244940814e-7	1.597184459453079	6.924066395791779	fixed	8.373521830699541e-4
CM	AC009812.1	disease_code	0.14916141951570916	0.7027407279462857	NA	NA	fixed	1
CM	AC009812.1	HCM	NA	0.7027407279462857	0.11729058448258592	0.3862142145438321	fixed	1
CM	AC009812.3	disease_code	1.1856411850428266	0.28702408055971185	NA	NA	fixed	1
CM	AC009812.3	(Intercept)	NA	8.063110128328042e-4	2.169756843339501	3.8312002391866407	fixed	1
CM	AC009812.3	HCM	NA	0.28702408055971185	-0.8118838424967739	-1.0888715190704672	fixed	1
CM	AC009812.4	(Intercept)	NA	7.399362081780397e-6	1.1525766164723747	5.686565635540564	fixed	0.01622680104534441
CM	AC009812.4	disease_code	0.025450155467714935	0.8745854908606563	NA	NA	fixed	1
CM	AC009812.4	HCM	NA	0.8745854908606563	-0.042570231548870754	-0.15953104860093828	fixed	1
CM	AC009878.2	disease_code	0.6727184611332067	0.5978292362018507	NA	NA	mixed	1
CM	AC009878.2	(Intercept)	NA	0.23924240535597993	-1.0476348755435931	-2.5487605691867428	mixed	1
CM	AC009878.2	HCM	NA	0.7947563715484127	0.1324916697440151	0.2633195954572295	mixed	1
CM	AC009878.2	ICM	NA	0.399689204693349	0.9118379632601719	1.159702426225175	mixed	1
CM	AC009879.4	disease_code	0.38454743593608326	0.684066003509887	NA	NA	mixed	1
CM	AC009879.4	(Intercept)	NA	0.6175601216831932	0.5103237464213156	0.5045512771500121	mixed	1
CM	AC009879.4	HCM	NA	0.9813675656390012	0.007618559872120034	0.023549921799128834	mixed	1
CM	AC009879.4	ICM	NA	0.393230033526765	-1.2494777284003065	-0.86624715976562	mixed	1
CM	AC009884.1	(Intercept)	NA	3.654825604141693e-4	-0.7646220537588186	-4.144518202977218	fixed	0.7335234987512378
CM	AC009884.1	disease_code	3.381656664003479	0.07833165988482198	NA	NA	fixed	1
CM	AC009884.1	HCM	NA	0.07833165988482198	-0.44666155047833894	-1.838928129102244	fixed	1
CM	AC009951.5	disease_code	5.079718994336639	0.033613584864546256	NA	NA	fixed	1
CM	AC009951.5	(Intercept)	NA	0.9954537987312113	-0.0025876994360416678	-0.0057574966146664635	fixed	1
CM	AC009951.5	HCM	NA	0.03361358486454626	-1.3336474178233508	-2.2538231950036893	fixed	1
CM	AC009955.1	disease_code	2.4202672265448513	0.13286401569423867	NA	NA	fixed	1
CM	AC009955.1	(Intercept)	NA	0.003935499003046074	-0.6769753014653964	-3.189922341822444	fixed	1
CM	AC009955.1	HCM	NA	0.13286401569423867	0.4346757562720242	1.5557208061039909	fixed	1
CM	AC009955.2	(Intercept)	NA	3.4582237015234406e-5	-1.3344951191151238	-5.072654543093423	fixed	0.07383307602752545
CM	AC009955.2	disease_code	3.232383625430135	0.08478874905871511	NA	NA	fixed	1
CM	AC009955.2	HCM	NA	0.08478874905871508	-0.6227076428510548	-1.7978830955960778	fixed	1
CM	AC009955.3	disease_code	0.9786304763756951	0.33240651371853547	NA	NA	fixed	1
CM	AC009955.3	(Intercept)	NA	0.019030882836074937	-0.8599723016009669	-2.514460382582877	fixed	1
CM	AC009955.3	HCM	NA	0.33240651371853547	-0.44544088742008775	-0.9892575379423171	fixed	1
CM	AC009961.1	disease_code	0.3620056456617421	0.6992783461858918	NA	NA	mixed	1
CM	AC009961.1	(Intercept)	NA	0.1542708161637552	-0.4173104540165335	-1.4615140316476412	mixed	1
CM	AC009961.1	HCM	NA	0.789317966908623	0.08844468694788746	0.26959451293713604	mixed	1
CM	AC009961.1	ICM	NA	0.40472326933829006	0.3765752783848966	0.8451391664026495	mixed	1
CM	AC009975.2	disease_code	1.0689050864227592	0.3114990450583858	NA	NA	fixed	1
CM	AC009975.2	(Intercept)	NA	0.8094651667339586	0.08817898226044986	0.24379027357369012	fixed	1
CM	AC009975.2	HCM	NA	0.3114990450583858	0.4923334274192877	1.0338786613634887	fixed	1
CM	AC010136.1	(Intercept)	NA	6.212075622282977e-6	1.9242009538369687	5.756935804512002	fixed	0.013672778444644831
CM	AC010136.1	disease_code	0.09369594349316082	0.7621696518571484	NA	NA	fixed	1
CM	AC010136.1	HCM	NA	0.7621696518571484	0.1346977923278003	0.3060979312134612	fixed	1
CM	AC010145.1	disease_code	2.825904859594164	0.1057247773907585	NA	NA	fixed	1
CM	AC010145.1	(Intercept)	NA	0.019791633174607217	-0.7360322501907367	-2.4968683442274484	fixed	1
CM	AC010145.1	HCM	NA	0.10572477739075867	-0.652410606899534	-1.6810427893406412	fixed	1
CM	AC010149.1	disease_code	0.9252866821299075	0.34568285923813513	NA	NA	fixed	1
CM	AC010149.1	(Intercept)	NA	0.5247147465543798	0.2579746991101588	0.6455193922899533	fixed	1
CM	AC010149.1	HCM	NA	0.34568285923813513	-0.506112450378836	-0.9619182304800691	fixed	1
CM	AC010168.1	disease_code	1.4911576532962385	0.24132467683457742	NA	NA	mixed	1
CM	AC010168.1	(Intercept)	NA	0.9288851144077468	0.10074673464127389	0.09000038444820868	mixed	1
CM	AC010168.1	HCM	NA	0.12101437341374084	-0.6537076810875228	-1.5958048081855098	mixed	1
CM	AC010168.1	ICM	NA	0.38133992250809146	-1.4220046233667885	-0.8885015525418364	mixed	1
CM	AC010168.2	disease_code	1.2194364765761398	0.30962246852209285	NA	NA	mixed	1
CM	AC010168.2	(Intercept)	NA	0.5828972076899075	-0.44204209887878954	-0.5551663373137633	mixed	1
CM	AC010168.2	HCM	NA	0.9660559898144531	-0.014447521428154074	-0.04291204879909259	mixed	1
CM	AC010168.2	ICM	NA	0.13266938757831614	-1.7659532823666657	-1.5456694211334223	mixed	1
CM	AC010198.1	disease_code	0.39708457382412843	0.6757584055147532	NA	NA	mixed	1
CM	AC010198.1	(Intercept)	NA	0.8250172938868369	0.12331626210829609	0.22303844477069973	mixed	1
CM	AC010198.1	HCM	NA	0.8058491452896022	0.07595608874172104	0.24796732323513856	mixed	1
CM	AC010198.1	ICM	NA	0.44137282269616973	-0.625304595763124	-0.7802223719359974	mixed	1
CM	AC010201.3	disease_code	1.1149974422669156	0.34112635366847516	NA	NA	mixed	1
CM	AC010201.3	(Intercept)	NA	0.001203174827265687	1.5476533746470384	3.5769304885056346	mixed	1
CM	AC010201.3	HCM	NA	0.41106994528298324	0.3182284737211081	0.8336445478825144	mixed	1
CM	AC010201.3	ICM	NA	0.3841461391017573	-0.5740569609722842	-0.883209546661321	mixed	1
CM	AC010210.1	disease_code	0.530156294397238	0.5939248394268528	NA	NA	mixed	1
CM	AC010210.1	(Intercept)	NA	0.7615619255839556	0.10003050270554432	0.3062072005745626	mixed	1
CM	AC010210.1	HCM	NA	0.3657387270136775	0.3794044868261559	0.9183924024468006	mixed	1
CM	AC010210.1	ICM	NA	0.9938814554505868	0.0040157789577080095	0.007732696923534423	mixed	1
CM	AC010226.1	disease_code	0.8347151423757655	0.4438283705108342	NA	NA	mixed	1
CM	AC010226.1	(Intercept)	NA	0.7532812628359298	0.14960668030694524	0.3172102252877702	mixed	1
CM	AC010226.1	HCM	NA	0.6130800680152957	-0.2215155293217137	-0.511016321120242	mixed	1
CM	AC010226.1	ICM	NA	0.20670202466273513	-0.9187934840394573	-1.2905963910395442	mixed	1
CM	AC010230.1	disease_code	1.6730544075050395	0.20816127272907317	NA	NA	fixed	1
CM	AC010230.1	(Intercept)	NA	0.7781492671895891	0.11456065186027074	0.2849205017830462	fixed	1
CM	AC010230.1	HCM	NA	0.20816127272907317	-0.6847118629318156	-1.293466044202568	fixed	1
CM	AC010245.2	(Intercept)	NA	1.9066366547174955e-4	0.9955845237019848	4.400715417007745	fixed	0.39181383254444535
CM	AC010245.2	disease_code	0.9289391202978893	0.34475036705345397	NA	NA	fixed	1
CM	AC010245.2	HCM	NA	0.34475036705345397	-0.287071132718361	-0.9638148786452143	fixed	1
CM	AC010260.1	disease_code	1.482589496353794	0.24321325934831736	NA	NA	mixed	1
CM	AC010260.1	(Intercept)	NA	0.026348418221684176	1.1693821713902943	2.336279313534145	mixed	1
CM	AC010260.1	HCM	NA	0.15424977926171696	-0.8150190479887884	-1.4615912432249407	mixed	1
CM	AC010260.1	ICM	NA	0.16192547242530925	-1.1140434501392815	-1.4339599243046868	mixed	1
CM	AC010261.2	disease_code	1.5149367376807255	0.23616480130840845	NA	NA	mixed	1
CM	AC010261.2	(Intercept)	NA	0.08253113752853045	0.8832528096927239	1.7962571504118836	mixed	1
CM	AC010261.2	HCM	NA	0.15303026891109786	-0.7932250136204216	-1.4660816433527517	mixed	1
CM	AC010261.2	ICM	NA	0.15556817021788114	-1.1095188876043947	-1.4567685176333003	mixed	1
CM	AC010273.2	disease_code	3.5927628425927933	0.03992178391721698	NA	NA	mixed	1
CM	AC010273.2	(Intercept)	NA	0.0895329712254467	0.7141642587218474	1.7546288107705892	mixed	1
CM	AC010273.2	HCM	NA	0.013246117349585883	-1.356839449257382	-2.6330523163616295	mixed	1
CM	AC010273.2	ICM	NA	0.10816684706786112	-1.0716994654791043	-1.6559003851711205	mixed	1
CM	AC010300.1	disease_code	0.9334754566363779	0.4043068969871362	NA	NA	mixed	1
CM	AC010300.1	(Intercept)	NA	0.3259946658023519	-0.6464283029427085	-0.9985597146208622	mixed	1
CM	AC010300.1	HCM	NA	0.3030851471219057	-0.7618689534645748	-1.0478315895749	mixed	1
CM	AC010300.1	ICM	NA	0.22681246309182382	-1.2415683772334225	-1.233919762832805	mixed	1
CM	AC010319.4	disease_code	0.21190142872970086	0.6494247632754822	NA	NA	fixed	1
CM	AC010319.4	(Intercept)	NA	0.01887065807712762	-0.8724103556839413	-2.518248652427731	fixed	1
CM	AC010319.4	HCM	NA	0.6494247632754822	0.209956917877893	0.4603275233241011	fixed	1
CM	AC010320.2	disease_code	2.7283179699692264	0.08153721966322369	NA	NA	mixed	1
CM	AC010320.2	(Intercept)	NA	0.8872906410951578	-0.2537320901964183	-0.14294342538768534	mixed	1
CM	AC010320.2	HCM	NA	0.036506426925137864	-1.1309242690629095	-2.189101776832501	mixed	1
CM	AC010320.2	ICM	NA	0.2942262774602589	-2.698592474966783	-1.0675793198126151	mixed	1
CM	AC010320.3	disease_code	3.2821864671155336	0.051398077314911604	NA	NA	mixed	1
CM	AC010320.3	(Intercept)	NA	0.9876603779461495	0.005449898465041689	0.01559546897823252	mixed	1
CM	AC010320.3	HCM	NA	0.020082021130063646	-1.0333025950732233	-2.455486431696011	mixed	1
CM	AC010320.3	ICM	NA	0.0921094176272057	-0.9571847354799411	-1.7400035207213342	mixed	1
CM	AC010320.4	disease_code	3.2396060412609806	0.05322762393841349	NA	NA	mixed	1
CM	AC010320.4	(Intercept)	NA	0.9283235485530185	0.14769718211123894	0.09071309108444256	mixed	1
CM	AC010320.4	HCM	NA	0.020411363340230842	-1.412020776170299	-2.448425023460625	mixed	1
CM	AC010320.4	ICM	NA	0.3070898715830639	-2.417091152715972	-1.039036850094107	mixed	1
CM	AC010327.4	(Intercept)	NA	2.2099109534021594e-6	3.0109304244802906	5.8355233536829605	mixed	0.027279140808796256
CM	AC010327.4	disease_code	1.2318909145011232	0.3060780283241095	NA	NA	mixed	1
CM	AC010327.4	HCM	NA	0.19108735812794636	-0.4838990065988022	-1.3375763541726111	mixed	1
CM	AC010327.4	ICM	NA	0.25613540842230764	-0.8782910537590697	-1.1576636212433489	mixed	1
CM	AC010327.5	(Intercept)	NA	2.5729040841280637e-4	1.1544672096847488	4.2828190450524986	fixed	0.5238432715284738
CM	AC010327.5	disease_code	4.094223558773957	0.054303077857841095	NA	NA	fixed	1
CM	AC010327.5	HCM	NA	0.054303077857841095	-0.7180897007170906	-2.0234187798807137	fixed	1
CM	AC010327.8	disease_code	2.4769892611530246	0.10101121503206628	NA	NA	mixed	1
CM	AC010327.8	(Intercept)	NA	0.5569925959372004	0.39137396733061	0.593958437034227	mixed	1
CM	AC010327.8	HCM	NA	0.10871506472521635	-0.7201646626503568	-1.6532183104476588	mixed	1
CM	AC010327.8	ICM	NA	0.07135264207293522	-1.803704411542877	-1.8694279867074297	mixed	1
CM	AC010331.1	disease_code	0.21949988878603552	0.6436486660745566	NA	NA	fixed	1
CM	AC010331.1	(Intercept)	NA	0.2228259894712839	-0.37482954589465606	-1.251465331951217	fixed	1
CM	AC010331.1	HCM	NA	0.6436486660745566	-0.1847452113619294	-0.4685081523154485	fixed	1
CM	AC010333.2	disease_code	2.3052137898979077	0.14200464431403034	NA	NA	fixed	1
CM	AC010333.2	(Intercept)	NA	5.263235094293585e-4	-1.287724591854324	-4.000439300755851	fixed	1
CM	AC010333.2	HCM	NA	0.14200464431403034	-0.643445774583501	-1.5182930513895885	fixed	1
CM	AC010343.3	disease_code	1.2933227797554698	0.2892171003698828	NA	NA	mixed	1
CM	AC010343.3	(Intercept)	NA	8.593660869969529e-4	2.9060959219903233	3.7022506994378754	mixed	1
CM	AC010343.3	HCM	NA	0.47862998143861635	-0.37191072455592256	-0.7174765334035336	mixed	1
CM	AC010343.3	ICM	NA	0.12539659195460567	-1.8118787812205819	-1.5765088554066227	mixed	1
CM	AC010422.2	disease_code	0.8271653060379734	0.3721370981890756	NA	NA	fixed	1
CM	AC010422.2	(Intercept)	NA	0.12363848499124591	0.44420903063490136	1.5957113144072208	fixed	1
CM	AC010422.2	HCM	NA	0.3721370981890756	-0.33332681965176686	-0.9094862868883584	fixed	1
CM	AC010476.2	disease_code	1.3368471364947814	0.27787226754811667	NA	NA	mixed	1
CM	AC010476.2	(Intercept)	NA	0.13800122867059053	0.3812997333446802	1.5239233292887653	mixed	1
CM	AC010476.2	HCM	NA	0.1712829102910253	-0.4014127982690729	-1.4016453254253718	mixed	1
CM	AC010476.2	ICM	NA	0.18510271847143914	-0.529241283769542	-1.3563689028366495	mixed	1
CM	AC010491.1	disease_code	2.388753614791079	0.1352964805109572	NA	NA	fixed	1
CM	AC010491.1	(Intercept)	NA	0.832374339828411	-0.06725875945207774	-0.21397460940262591	fixed	1
CM	AC010491.1	HCM	NA	0.1352964805109572	0.6396071847565381	1.5455593210197656	fixed	1
CM	AC010491.2	disease_code	2.1429176161452146	0.13492667403526964	NA	NA	mixed	1
CM	AC010491.2	(Intercept)	NA	0.607481585447097	0.34890225781305817	0.5191262496658805	mixed	1
CM	AC010491.2	HCM	NA	0.07217526050124683	-0.7007813091574882	-1.8637198488505593	mixed	1
CM	AC010491.2	ICM	NA	0.20570640515734656	-1.2607796179280124	-1.2935091849800826	mixed	1
CM	AC010504.1	disease_code	0.7233720578906833	0.4933822472767072	NA	NA	mixed	1
CM	AC010504.1	(Intercept)	NA	0.2714796494376139	0.6000077109147256	1.1202883439932358	mixed	1
CM	AC010504.1	HCM	NA	0.4213024852354489	-0.4875927365309448	-0.8153426595228175	mixed	1
CM	AC010504.1	ICM	NA	0.2621382140925536	-0.9504248601459911	-1.142853656876573	mixed	1
CM	AC010519.1	(Intercept)	NA	3.197737458555865e-4	1.3117275145089642	4.197194288888917	fixed	0.6446638716448624
CM	AC010519.1	disease_code	3.205947904123297	0.08599494525922455	NA	NA	fixed	1
CM	AC010519.1	HCM	NA	0.08599494525922459	-0.7367223240194375	-1.7905160999341212	fixed	1
CM	AC010524.1	(Intercept)	NA	1.4233517060017987e-4	-1.1574526732685217	-4.515628116492992	fixed	0.2942067976305718
CM	AC010524.1	disease_code	0.3694007188037398	0.5490396786472476	NA	NA	fixed	1
CM	AC010524.1	HCM	NA	0.5490396786472476	-0.20510440434321686	-0.60778344729331	fixed	1
CM	AC010531.3	disease_code	0.18381459898830121	0.6719390283207493	NA	NA	fixed	1
CM	AC010531.3	(Intercept)	NA	0.031287263935563504	-0.8214993453018101	-2.287363695983288	fixed	1
CM	AC010531.3	HCM	NA	0.6719390283207494	-0.20272300852834316	-0.4287360481558568	fixed	1
CM	AC010531.5	disease_code	3.1454059286310114	0.05752658096524497	NA	NA	mixed	1
CM	AC010531.5	(Intercept)	NA	0.34237593870127647	1.1705810942560058	0.9647643911836252	mixed	1
CM	AC010531.5	HCM	NA	0.05837242321027423	-1.4513271164759083	-1.9679914431158936	mixed	1
CM	AC010531.5	ICM	NA	0.056592850340181945	-3.5046551619890414	-1.982960593993889	mixed	1
CM	AC010542.2	disease_code	6.570137891566902	0.01706174333104619	NA	NA	fixed	1
CM	AC010542.2	(Intercept)	NA	0.0020647058941271447	1.1139224595729582	3.453873840852494	fixed	1
CM	AC010542.2	HCM	NA	0.01706174333104621	-1.0883705383217832	-2.5632280217660894	fixed	1
CM	AC010547.1	disease_code	0.9042717957359518	0.3511178344192507	NA	NA	fixed	1
CM	AC010547.1	(Intercept)	NA	0.08034479139490984	-0.3376074787764145	-1.8258277368886078	fixed	1
CM	AC010547.1	HCM	NA	0.3511178344192507	0.23149562911866614	0.9509320668354558	fixed	1
CM	AC010601.1	disease_code	0.10728137512877568	0.7461007383908698	NA	NA	fixed	1
CM	AC010601.1	(Intercept)	NA	0.08665132536460976	0.628317215359445	1.7865443973605883	fixed	1
CM	AC010601.1	HCM	NA	0.7461007383908698	-0.15165905870735963	-0.3275383567290641	fixed	1
CM	AC010615.2	disease_code	0.35505486948336085	0.5568438806376212	NA	NA	fixed	1
CM	AC010615.2	(Intercept)	NA	0.005378838541422719	0.591440056498376	3.0600040335753893	fixed	1
CM	AC010615.2	HCM	NA	0.5568438806376212	0.15162734021091645	0.5958648080591443	fixed	1
CM	AC010618.3	disease_code	4.4347450434038915	0.020544055081161045	NA	NA	mixed	1
CM	AC010618.3	(Intercept)	NA	0.5545539115319512	0.6532814625792035	0.5976568929095228	mixed	1
CM	AC010618.3	HCM	NA	0.010407959287503245	-1.0745488843934	-2.733496587991212	mixed	1
CM	AC010618.3	ICM	NA	0.1277306263541966	-2.44715983692444	-1.5664560515042842	mixed	1
CM	AC010623.1	disease_code	3.779438152395657	0.06369886765089032	NA	NA	fixed	1
CM	AC010623.1	(Intercept)	NA	0.0026917740740384486	1.0519171144319277	3.345967898898437	fixed	1
CM	AC010623.1	HCM	NA	0.06369886765089032	0.8046637129677162	1.9440777125402309	fixed	1
CM	AC010624.5	disease_code	1.5566282697332332	0.22739997596512257	NA	NA	mixed	1
CM	AC010624.5	(Intercept)	NA	0.016799060381059706	-2.113784901725217	-2.5323594346317186	mixed	1
CM	AC010624.5	HCM	NA	0.4174479421317405	0.3189312371052734	0.822204193169675	mixed	1
CM	AC010624.5	ICM	NA	0.10197536549348749	2.0265729128443333	1.687005097642814	mixed	1
CM	AC010632.1	disease_code	0.02912570811298388	0.8659197179157198	NA	NA	fixed	1
CM	AC010632.1	(Intercept)	NA	0.02955908482057698	0.7171856485394856	2.313786034376093	fixed	1
CM	AC010632.1	HCM	NA	0.8659197179157198	-0.06964463808369689	-0.1706625562710927	fixed	1
CM	AC010638.1	disease_code	3.0582724014688454	0.06183379296954279	NA	NA	mixed	1
CM	AC010638.1	(Intercept)	NA	0.0562468125992607	1.434333526939163	1.9859190087952276	mixed	1
CM	AC010638.1	HCM	NA	0.029542478029899927	-1.8443327209987526	-2.285169655615823	mixed	1
CM	AC010638.1	ICM	NA	0.08046542350603485	-2.0291427008830754	-1.8091120010586736	mixed	1
[truncated: 198,634 more rows]
