# Supplementary material for: A cross-study transcriptional patient map of heart failure defines conserved multicellular coordination in cardiac remodeling
Source: Nat Commun. 2025 Oct 31;16:9659. doi: 10.1038/s41467-025-62219-6 (PMC12579254; doi:10.1038/s41467-025-62219-6)
Supplement: Supplementary file 10 — Supplementary Dataset 8 [file 41467_2025_62219_MOESM10_ESM.csv]

gene	description	fisher_pvalue	mean_t	mean_lfc	mol_score	mol_consistent	mcell_HFscore_CM	mcell_HFscore_Endo	mcell_HFscore_Fib	mcell_HFscore_Lymphoid	mcell_HFscore_Myeloid	mcell_HFscore_PC	mcell_HFscore_vSMCs	comp_score	comp_consistent	mrkrLFC_CM	mrkrLFC_Endo	mrkrLFC_Fib	mrkrLFC_Lymphoid	mrkrLFC_Myeloid	mrkrLFC_PC	mrkrLFC_vSMCs	scell_consistency
SERPINA3	serpin family A member 3	3.4293196870657487e-184	-7.64324611330993	-2.21846584444235	-1.4504642486572266	yes	NA	NA	-1.4504642486572266	NA	NA	NA	NA	NA	unknown	NA	NA	NA	NA	NA	NA	NA	molecular
SMOC2	SPARC related modular calcium binding 2	1.43674617390287e-155	6.72459378739338	1.11037145750494	0.9734968543052672	yes	NA	NA	0.9734968543052672	NA	NA	NA	NA	4.036222974049601	yes	NA	NA	2.662619102886255	NA	NA	NA	NA	comp and mol
FRZB	frizzled related protein	1.07165332954757e-137	6.38172120089726	1.44612926126501	0.7205084562301636	yes	NA	NA	0.7205084562301636	NA	NA	NA	NA	NA	unknown	NA	NA	NA	NA	NA	NA	NA	molecular
FREM1	FRAS1 related extracellular matrix 1	2.0917965748593198e-136	6.13834367421075	0.920096064877137	0.9999585747718812	yes	NA	NA	0.9999585747718812	NA	NA	NA	NA	6.2263909228520165	yes	NA	NA	4.10743101157018	NA	NA	NA	NA	comp and mol
FCN3	ficolin 3	5.121565125467869e-136	-6.11067898355529	-1.56535977291676	-0.9782468676567078	yes	NA	-0.9782468676567078	NA	NA	NA	NA	NA	8.832126431623335	no	NA	5.928868649240507	NA	NA	NA	NA	NA	molecular
FNDC1	fibronectin type III domain containing 1	1.5339435291510396e-131	5.86576771053287	1.3470465057147	0.7504333853721619	yes	NA	NA	0.7504333853721619	NA	NA	NA	NA	8.405431441331439	yes	NA	NA	5.544902367283042	NA	NA	NA	NA	comp and mol
SFRP4	secreted frizzled related protein 4	7.474964108195578e-131	5.88962856514926	1.9598071513083	0.8242606520652771	yes	NA	NA	0.8242606520652771	NA	NA	NA	NA	3.949067765680372	yes	NA	NA	2.605124478775558	NA	NA	NA	NA	comp and mol
LUM	lumican	1.08194483488841e-126	5.47311495021185	1.2535998326406	0.5246880650520325	yes	NA	NA	0.5246880650520325	NA	NA	NA	NA	9.027435438687434	yes	NA	NA	5.955226508461505	NA	NA	NA	NA	comp and mol
ASPN	asporin	3.2537159254992e-122	5.61380441413647	1.49358675353693	0.27968621253967285	yes	NA	NA	NA	NA	NA	0.27968621253967285	NA	-9.101056907669598	no	NA	NA	NA	NA	NA	2.2921481836717756	NA	molecular
HMOX2	heme oxygenase 2	4.9852619546214584e-120	-5.72952882017259	-0.55962595622268	-0.26776063938935596	yes	-0.5933425426483154	-0.08617760241031647	-0.3652493953704834	0.10107042640447617	-0.08126751333475113	-0.5815972089767456	NA	NA	unknown	NA	NA	NA	NA	NA	NA	NA	molecular
LCN6	lipocalin 6	4.159535300548129e-116	-5.40710190866517	-1.44428661077956	-0.7917923927307129	yes	NA	-0.7917923927307129	NA	NA	NA	NA	NA	10.548495719309711	no	NA	7.081040568320775	NA	NA	NA	NA	NA	molecular
NPTX2	neuronal pentraxin 2	1.70833889181148e-114	-4.63146237962039	-1.09804307778332	NA	unknown	NA	NA	NA	NA	NA	NA	NA	-9.92180213573018	yes	NA	NA	NA	NA	NA	2.498857108013405	NA	compositional
IL1RL1	interleukin 1 receptor like 1	9.6511931612543793e-114	-4.76401348833691	-1.14591722390502	NA	unknown	NA	NA	NA	NA	NA	NA	NA	NA	unknown	NA	NA	NA	NA	NA	NA	NA	unknown
ITIH5	inter-alpha-trypsin inhibitor heavy chain 5	6.713946467544718e-113	5.04025921127323	0.661091486475661	0.7625506520271301	yes	NA	NA	NA	NA	NA	0.7625506520271301	NA	-8.370832746632928	no	NA	NA	NA	NA	NA	2.108237457546887	NA	molecular
MARK3	microtubule affinity regulating kinase 3	8.5736774665389e-112	-4.88729769127295	-0.395717328833771	-0.0549209136848471	yes	-0.4752657413482666	0.0022739281412214	-0.03147339820861816	0.11866125464439392	-0.01594877988100052	0.02227132394909858	-0.00496498309075832	NA	unknown	NA	NA	NA	NA	NA	NA	NA	molecular
HTRA1	HtrA serine peptidase 1	5.62867720312719e-111	5.55090373614994	0.636706834969707	0.2843425031751394	yes	0.5197616219520569	0.37239161133766174	0.29146820306777954	NA	-0.04625142365694046	NA	NA	NA	unknown	NA	NA	NA	NA	NA	NA	NA	molecular
CD163	CD163 molecule	4.75684803428975e-110	-4.9257833223429	-1.1506522664514	-0.6458953619003296	yes	NA	NA	NA	NA	-0.6458953619003296	NA	NA	9.301138547298205	no	NA	NA	NA	NA	7.521400830026595	NA	NA	molecular
MATN2	matrilin 2	2.12645900557879e-108	4.5590218793424	0.630246459580469	0.6372983455657959	yes	NA	NA	0.6372983455657959	NA	NA	NA	NA	4.70354463556678	yes	NA	NA	3.1028384404078193	NA	NA	NA	NA	comp and mol
SLCO4A1	solute carrier organic anion transporter family member 4A1	3.61616250442276e-108	-4.95783428840179	-1.16530928144516	-1.1338722705841064	yes	NA	-1.1338722705841064	NA	NA	NA	NA	NA	7.243123661173334	no	NA	4.8621958856412935	NA	NA	NA	NA	NA	molecular
TUBA3E	tubulin alpha 3e	6.21362005073991e-106	-5.68310669743225	-1.81688877129884	NA	unknown	NA	NA	NA	NA	NA	NA	NA	NA	unknown	NA	NA	NA	NA	NA	NA	NA	unknown
SCUBE2	signal peptide, CUB domain and EGF like domain containing 2	1.16203549344781e-105	4.62928238795598	0.868594950830199	0.4983663186430931	yes	0.21665947139263153	NA	0.7800731658935547	NA	NA	NA	NA	NA	unknown	NA	NA	NA	NA	NA	NA	NA	molecular
PTN	pleiotrophin	1.57549148298325e-103	4.81570215764278	0.825231467437786	0.5644833445549011	yes	NA	NA	0.5644833445549011	NA	NA	NA	NA	5.672565365866093	yes	NA	NA	3.742082883585609	NA	NA	NA	NA	comp and mol
SLC16A9	solute carrier family 16 member 9	1.57549148298325e-103	6.35953561074256	1.46933801659791	0.5955998599529266	yes	0.41819483041763306	NA	0.7730048894882202	NA	NA	NA	NA	NA	unknown	NA	NA	NA	NA	NA	NA	NA	molecular
MXRA5	matrix remodeling associated 5	2.1990929450940895e-100	5.02893351500234	1.45989489765892	1.0252941846847534	yes	NA	NA	1.0252941846847534	NA	NA	NA	NA	5.965734674085694	yes	NA	NA	3.9354810693310993	NA	NA	NA	NA	comp and mol
PHLDA1	pleckstrin homology like domain family A member 1	5.688728125297459e-100	5.37499493127265	1.0915859824747	0.23136271039644876	yes	0.68109893798828125	NA	0.4070510864257813	NA	NA	-0.3940618932247162	NA	NA	unknown	NA	NA	NA	NA	NA	NA	NA	molecular
VSIG4	V-set and immunoglobulin domain containing 4	1.53887222171339e-99	-5.00555690225137	-1.06466400838422	-0.5833379626274109	yes	NA	NA	NA	NA	-0.5833379626274109	NA	NA	9.087602609978534	no	NA	NA	NA	NA	7.348724187481236	NA	NA	molecular
MYH6	myosin heavy chain 6	5.51865718269072e-99	-5.56490007591295	-1.71561905976868	-0.6632218360900879	yes	-0.6632218360900879	NA	NA	NA	NA	NA	NA	-23.436402280618346	yes	6.126244822806528	NA	NA	NA	NA	NA	NA	comp and mol
C1QTNF7	C1q and TNF related 7	1.65584645786947e-98	5.11958613164234	0.885448404245686	0.14487439393997192	yes	0.2633657455444336	-0.4310252368450165	0.5199034214019775	NA	NA	0.21425707638263705	0.15787096321582794	NA	unknown	NA	NA	NA	NA	NA	NA	NA	molecular
SEZ6L	seizure related 6 homolog like	9.051394193734908e-98	4.94720055920339	1.62267742836977	1.3484175205230713	yes	NA	NA	1.3484175205230713	NA	NA	NA	NA	4.7119150129415495	yes	NA	NA	3.108360218277803	NA	NA	NA	NA	comp and mol
HMGN2	high mobility group nucleosomal binding domain 2	1.1266827182380798e-97	5.58591320692812	0.583007679308968	0.16292727664113044	yes	0.44550880789756775	0.05348082631826401	0.16441206634044647	NA	0.02639978751540184	0.12483489513397215	NA	NA	unknown	NA	NA	NA	NA	NA	NA	NA	molecular
LCN10	lipocalin 10	8.637121790631108e-97	-4.67540590637013	-1.29157899002002	-0.675085723400116	yes	NA	-0.675085723400116	NA	NA	NA	NA	NA	9.961382740159785	no	NA	6.686920787247351	NA	NA	NA	NA	NA	molecular
ISLR	immunoglobulin superfamily containing leucine rich repeat	9.079908763769038e-97	5.04571186476385	0.865421580318953	0.27048465609550476	yes	NA	NA	0.27048465609550476	NA	NA	NA	NA	6.308662072144098	yes	NA	NA	4.161703715315712	NA	NA	NA	NA	comp and mol
MFAP4	microfibril associated protein 4	8.000244458702589e-96	4.58700393621548	0.815129346140165	0.26217833161354065	yes	NA	NA	0.26217833161354065	NA	NA	NA	NA	6.89169115296183	yes	NA	NA	4.546316849452347	NA	NA	NA	NA	comp and mol
EXT1	exostosin glycosyltransferase 1	1.45720194029603e-93	5.02750275787565	0.581931407066203	0.03189281587089811	yes	0.5508338212966919	-0.12722647190093994	0.32105034589767456	-0.16350282728672028	-0.6391094326972961	0.20905084908008575	0.07215342670679092	NA	unknown	NA	NA	NA	NA	NA	NA	NA	molecular
BLM	BLM RecQ like helicase	3.36796452139782e-93	-4.57529533989684	-0.91216822114925	-0.6578424274921417	yes	-0.6200625896453857	NA	NA	NA	-0.6956222653388977	NA	NA	NA	unknown	NA	NA	NA	NA	NA	NA	NA	molecular
TRIL	TLR4 interactor with leucine rich repeats	5.21845113593684e-93	3.92180742784456	0.77641993339515	0.7140516638755798	yes	NA	NA	0.7140516638755798	NA	NA	NA	NA	4.998226250558805	yes	NA	NA	3.2972342660080862	NA	NA	NA	NA	comp and mol
NRK	Nik related kinase	1.82008245078068e-90	4.90919698381146	0.949415915364802	0.8615926504135132	yes	NA	NA	0.8615926504135132	NA	NA	NA	NA	7.508741362650632	yes	NA	NA	4.953373071648357	NA	NA	NA	NA	comp and mol
BCL6	BCL6 transcription repressor	1.4520516131806295e-89	-4.1120757463701	-0.596037453400134	-0.3698793028791746	yes	-0.35838669538497925	-0.1977306753396988	-0.4709888100624085	NA	-0.13877221941947937	-0.5133886933326721	-0.5400087237358093	NA	unknown	NA	NA	NA	NA	NA	NA	NA	molecular
TLL2	tolloid like 2	2.38535292819854e-87	3.71666875562875	0.518457887047702	1.5943653583526611	yes	NA	NA	1.5943653583526611	NA	NA	NA	NA	7.026558797048944	yes	NA	NA	4.6352864549019	NA	NA	NA	NA	comp and mol
PTP4A2	protein tyrosine phosphatase 4A2	1.05893388434712e-86	-5.04948422536713	-0.426142230153347	-0.16293334091703096	yes	-0.33602941036224365	-0.06808022409677505	-0.3105389177799225	0.06948892027139664	-0.07853154093027115	-0.2539088726043701	NA	NA	unknown	NA	NA	NA	NA	NA	NA	NA	molecular
RNASE2	ribonuclease A family member 2	2.27718656304794e-85	-5.58680808120742	-1.57302513565746	NA	unknown	NA	NA	NA	NA	NA	NA	NA	NA	unknown	NA	NA	NA	NA	NA	NA	NA	unknown
ST6GALNAC3	ST6 N-acetylgalactosaminide alpha-2,6-sialyltransferase 3	3.32818997124472e-85	-3.88257723836752	-0.556531366402302	-0.41502439975738525	yes	NA	-0.41502439975738525	NA	NA	NA	NA	NA	7.45254901306176	no	NA	5.002779856305676	NA	NA	NA	NA	NA	molecular
STEAP3	STEAP3 metalloreductase	1.1483500694520098e-84	-5.1197718853084	-0.718000246770235	-0.520591139793396	yes	NA	NA	NA	NA	-0.520591139793396	NA	NA	2.9636615687145347	no	NA	NA	NA	NA	2.3965761255456712	NA	NA	molecular
LYVE1	lymphatic vessel endothelial hyaluronan receptor 1	3.2188799960117597e-83	-5.05043561387262	-1.37325002831317	-0.43312814831733704	yes	NA	NA	NA	NA	-0.43312814831733704	NA	NA	6.521208831682277	no	NA	NA	NA	NA	5.273400161708106	NA	NA	molecular
CHDH	choline dehydrogenase	4.77917708013495e-83	-5.27156566790128	-1.14323053239174	-0.06209418177604675	yes	-0.43596503138542175	NA	0.31177666783332825	NA	NA	NA	NA	NA	unknown	NA	NA	NA	NA	NA	NA	NA	molecular
PPP3CC	protein phosphatase 3 catalytic subunit gamma	7.31340386238905e-83	-3.63503307950916	-0.217629955625136	-0.07133722571390015	yes	-0.10571271181106567	-0.3206697404384613	-0.02724399045109749	0.09255598485469818	-0.05370450764894485	-0.03716965764760971	-0.04741595685482025	NA	unknown	NA	NA	NA	NA	NA	NA	NA	molecular
SCN2B	sodium voltage-gated channel beta subunit 2	2.5827547387776195e-82	4.62195003422647	0.773834453730965	0.454745352268219	yes	0.454745352268219	NA	NA	NA	NA	NA	NA	NA	unknown	NA	NA	NA	NA	NA	NA	NA	molecular
WNK3	WNK lysine deficient protein kinase 3	2.79900969827117e-81	-3.82801584376694	-0.561499657046633	-0.6651212722063065	yes	-0.41861221194267273	NA	-0.9116303324699402	NA	NA	NA	NA	NA	unknown	NA	NA	NA	NA	NA	NA	NA	molecular
GLT8D2	glycosyltransferase 8 domain containing 2	5.54241157951556e-81	4.05107522915616	0.495143333844323	0.47036269307136536	yes	NA	NA	0.47036269307136536	NA	NA	NA	NA	4.038704556110636	yes	NA	NA	2.664256155111459	NA	NA	NA	NA	comp and mol
KCNN3	potassium calcium-activated channel subfamily N member 3	7.6922431345281e-81	3.96418187981316	0.462460878053831	0.293594628572464	yes	NA	0.293594628572464	NA	NA	NA	NA	NA	3.2478950106658213	yes	NA	2.180261237635154	NA	NA	NA	NA	NA	comp and mol
OGN	osteoglycin	7.79859703615308e-80	4.37637330708262	1.09251244405455	0.415258914232254	yes	NA	NA	0.415258914232254	NA	NA	NA	NA	4.200281114880006	yes	NA	NA	2.7708451207667206	NA	NA	NA	NA	comp and mol
ARHGAP1	Rho GTPase activating protein 1	8.174779847103069e-78	4.60704273828646	0.458750633210561	0.16852217353880403	yes	0.4100516438484192	0.13453054428100586	-0.03259984031319618	NA	0.1002526432275772	0.1602465659379959	0.2386514842510223	NA	unknown	NA	NA	NA	NA	NA	NA	NA	molecular
ECM2	extracellular matrix protein 2	1.28380870596244e-77	4.72433886171013	0.841958578882014	0.10397618114948272	yes	-0.21857582032680511	NA	0.5588890910148621	NA	-0.41574475169181824	0.26643136143684387	0.32888102531433105	NA	unknown	NA	NA	NA	NA	NA	NA	NA	molecular
APBB3	amyloid beta precursor protein binding family B member 3	4.01472357336672e-77	5.06527355870813	0.57103076886317	0.08893045708537102	yes	0.27344170212745667	0.12433230876922607	0.23265652358531952	NA	-0.23541387915611267	0.0496356301009655	NA	NA	unknown	NA	NA	NA	NA	NA	NA	NA	molecular
ABCG2	ATP binding cassette subfamily G member 2 (Junior blood group)	4.08825113894383e-77	4.83305165040703	1.1064009313682	0.5374464988708496	yes	0.5374464988708496	NA	NA	NA	NA	NA	NA	-9.294032021072011	no	2.429447782571015	NA	NA	NA	NA	NA	NA	molecular
AZIN2	antizyme inhibitor 2	4.8692292294279085e-77	4.12973945031998	0.620759386684968	0.712893009185791	yes	NA	NA	0.712893009185791	NA	NA	NA	NA	4.559769070703625	yes	NA	NA	3.0079924499870256	NA	NA	NA	NA	comp and mol
CRISPLD1	cysteine rich secretory protein LCCL domain containing 1	1.8982649075164695e-76	4.74895247813608	1.49828484690906	1.17043936252594	yes	NA	NA	1.17043936252594	NA	NA	NA	NA	5.380300419644441	yes	NA	NA	3.5492812881541695	NA	NA	NA	NA	comp and mol
MNS1	meiosis specific nuclear structural 1	1.8982649075164695e-76	3.95814851938696	0.56947811730521	0.2686334550380707	yes	NA	NA	0.2686334550380707	NA	NA	NA	NA	3.839601025958157	yes	NA	NA	2.5329113641411563	NA	NA	NA	NA	comp and mol
TMTC1	transmembrane O-mannosyltransferase targeting cadherins 1	1.3168996651422495e-75	-4.04877413240876	-0.483449067614022	-0.46101635694503784	yes	NA	-0.46101635694503784	NA	NA	NA	NA	NA	3.529390116451138	no	NA	2.369224509450371	NA	NA	NA	NA	NA	molecular
TEAD2	TEA domain transcription factor 2	4.683161400541349e-75	-4.90340212916427	-0.492368816698172	0.03012624010443687	no	-0.20644620060920715	0.07382679730653763	0.12494435161352158	NA	NA	0.12818001210689545	NA	NA	unknown	NA	NA	NA	NA	NA	NA	NA	unknown
BACH2	BTB domain and CNC homolog 2	1.8061324806260302e-74	4.76222740999024	0.63203955043269	0.23325333318540029	yes	0.5760915875434875	0.2695324122905731	0.1505298614501953	-0.11602084338665009	0.3430599570274353	0.33431679010391235	0.07526356726884842	NA	unknown	NA	NA	NA	NA	NA	NA	NA	molecular
AQP3	aquaporin 3 (Gill blood group)	5.40666692167701e-74	-3.92605418811637	-0.886703268849271	-0.8356831669807434	yes	NA	-0.8356831669807434	NA	NA	NA	NA	NA	7.848016305771061	no	NA	5.2682508786802105	NA	NA	NA	NA	NA	molecular
CYP4B1	cytochrome P450 family 4 subfamily B member 1	5.41596213998642e-74	-3.57538790875229	-1.10288529737229	-1.1157174110412598	yes	NA	-0.8122221231460571	-1.4192126989364624	NA	NA	NA	NA	6.6400521599755535	no	NA	2.227466847618005	2.191351561081284	NA	NA	NA	NA	molecular
PRMT2	protein arginine methyltransferase 2	1.84017632961075e-73	3.70926226893052	0.236319777251644	0.21027638483792543	yes	0.2598722279071808	0.17666743695735931	0.4083832800388336	0.00444625597447156	0.13343538343906405	0.2577597498893738	0.23137035965919495	NA	unknown	NA	NA	NA	NA	NA	NA	NA	molecular
TUBA3D	tubulin alpha 3d	5.00166609031991e-73	-5.66052833277261	-1.93297864541206	-0.5154452323913574	yes	-0.5154452323913574	NA	NA	NA	NA	NA	NA	NA	unknown	NA	NA	NA	NA	NA	NA	NA	molecular
LAD1	ladinin 1	9.69478717535565e-73	-3.01317738504037	-0.58738761267525	-0.10443469882011414	yes	-0.10443469882011414	NA	NA	NA	NA	NA	NA	-11.570858820509711	yes	3.024607322225168	NA	NA	NA	NA	NA	NA	comp and mol
GNMT	glycine N-methyltransferase	2.27628594007943e-72	-4.45560075246269	-1.13523439274514	NA	unknown	NA	NA	NA	NA	NA	NA	NA	NA	unknown	NA	NA	NA	NA	NA	NA	NA	unknown
SSC5D	scavenger receptor cysteine rich family member with 5 domains	2.68710543063954e-72	4.57046679923246	0.998439079220714	0.7388906478881836	yes	NA	NA	0.7388906478881836	NA	NA	NA	NA	3.0921310293875512	yes	NA	NA	2.0398197028283045	NA	NA	NA	NA	comp and mol
C1QTNF2	C1q and TNF related 2	1.40328562549154e-71	3.73854823677945	0.561252199275968	0.635074257850647	yes	NA	NA	0.635074257850647	NA	NA	NA	NA	NA	unknown	NA	NA	NA	NA	NA	NA	NA	molecular
LEFTY2	left-right determination factor 2	1.53379047703051e-71	4.70619179250576	1.43204686558185	NA	unknown	NA	NA	NA	NA	NA	NA	NA	NA	unknown	NA	NA	NA	NA	NA	NA	NA	unknown
ILRUN	inflammation and lipid regulator with UBA-like and NBR1-like domains	1.76813351564722e-71	-5.65400804381524	-0.337105535217328	-0.06807098451203533	yes	-0.13532021641731262	2.7517182752490044e-4	-0.13326524198055267	0.0141372038051486	0.02628667280077934	-0.0970316231250763	-0.1515788584947586	NA	unknown	NA	NA	NA	NA	NA	NA	NA	molecular
AOX1	aldehyde oxidase 1	1.80805839349354e-71	-3.73681582041648	-1.00442395741049	-1.165843844413757	yes	NA	NA	-1.165843844413757	NA	NA	NA	NA	8.960576235760088	no	NA	NA	5.911120770978055	NA	NA	NA	NA	molecular
PENK	proenkephalin	2.29144229746633e-71	4.3003546996714	1.60789701728758	NA	unknown	NA	NA	NA	NA	NA	NA	NA	NA	unknown	NA	NA	NA	NA	NA	NA	NA	unknown
CTSK	cathepsin K	8.45098088673915e-71	3.84675917419338	0.65760460105696	0.20018835365772247	yes	NA	NA	0.20018835365772247	NA	NA	NA	NA	3.063615952506333	yes	NA	NA	2.0210088519629408	NA	NA	NA	NA	comp and mol
BCL2L1	BCL2 like 1	1.26428791856354e-70	-3.31589496573347	-0.325671131117259	-0.06808738982571023	yes	-0.1358022838830948	-0.40451380610466	-0.09430483728647232	0.22277070581912992	0.00894470233470201	-0.05912156775593757	-0.01458464190363884	NA	unknown	NA	NA	NA	NA	NA	NA	NA	molecular
LRRC17	leucine rich repeat containing 17	5.5033444247868296e-70	3.95698321410455	0.777012447101809	0.2981201782822609	yes	-0.12372202426195145	NA	0.5297431349754333	NA	NA	0.4883394241333008	NA	NA	unknown	NA	NA	NA	NA	NA	NA	NA	molecular
FAM78B	family with sequence similarity 78 member B	7.96066819849846e-70	-4.18889123793539	-0.600541040246365	0.22505295276641848	no	-0.2965857982635498	0.38253194093704224	0.5892127156257629	NA	NA	NA	NA	NA	unknown	NA	NA	NA	NA	NA	NA	NA	unknown
GPX3	glutathione peroxidase 3	1.04975421556517e-69	-4.0673236798714	-0.543706208253628	-1.1979893445968628	yes	NA	NA	-1.1979893445968628	NA	NA	NA	NA	5.861022850585693	no	NA	NA	3.866404681990331	NA	NA	NA	NA	molecular
CD59	CD59 molecule (CD59 blood group)	3.27239320275037e-69	-4.10652126740879	-0.357503192163411	-0.5578644871711731	yes	NA	-0.5578644871711731	NA	NA	NA	NA	NA	4.53211981911734	no	NA	3.0423413113695217	NA	NA	NA	NA	NA	molecular
PDE5A	phosphodiesterase 5A	4.37469650662253e-69	3.59911040700894	0.545210236246199	0.03535553564627965	yes	-0.2133105844259262	-0.263506680727005	0.7091414928436279	NA	-0.41877028346061707	0.22700780630111697	0.17157146334648132	NA	unknown	NA	NA	NA	NA	NA	NA	NA	molecular
USP11	ubiquitin specific peptidase 11	1.18238053446005e-68	4.40663068333674	0.402379482428567	0.05494668409228324	yes	0.05148283392190933	0.14825193583965302	0.07476601749658585	NA	0.03908661752939224	-0.03885398432612419	NA	NA	unknown	NA	NA	NA	NA	NA	NA	NA	molecular
HOPX	HOP homeobox	1.7268275656943e-68	-3.83815241482551	-1.11304907770261	-0.46234130859375	yes	-0.46234130859375	NA	NA	NA	NA	NA	NA	-14.468933452482322	yes	3.782160230630046	NA	NA	NA	NA	NA	NA	comp and mol
ACE	angiotensin I converting enzyme	6.90907227516311e-68	3.14347219190294	0.546985578466237	0.7183202505111694	yes	NA	0.7183202505111694	NA	NA	NA	NA	NA	6.990803930299765	yes	NA	4.692817587725992	NA	NA	NA	NA	NA	comp and mol
AP3M2	adaptor related protein complex 3 subunit mu 2	9.40375633952581e-68	4.3552825912169	0.453968890866385	0.17392315125713745	yes	0.27824199199676514	0.13346388936042786	0.16756810247898102	NA	0.02323062159121036	0.23652586340904236	0.204508438706398	NA	unknown	NA	NA	NA	NA	NA	NA	NA	molecular
METTL7B	methyltransferase like 7B	1.25772942006784e-67	-4.1324896288795	-1.07912632199198	-0.498468965291977	yes	-0.498468965291977	NA	NA	NA	NA	NA	NA	NA	unknown	NA	NA	NA	NA	NA	NA	NA	molecular
BID	BH3 interacting domain death agonist	5.58877758825432e-67	-3.33867166613172	-0.277232548198692	-0.05262524448335171	yes	-0.22131098806858063	-0.1943494975566864	-0.05683065205812454	NA	0.26199015974998474	NA	NA	NA	unknown	NA	NA	NA	NA	NA	NA	NA	molecular
NT5E	5'-nucleotidase ecto	8.3040872380575e-67	2.86203020655391	0.316305176077498	0.40294113755226135	yes	NA	NA	0.40294113755226135	NA	NA	NA	NA	4.972602913982304	yes	NA	NA	3.2803310409169755	NA	NA	NA	NA	comp and mol
GALNT15	polypeptide N-acetylgalactosaminyltransferase 15	1.98031558829421e-66	-3.30446634110474	-0.744966254539769	-0.9695613980293274	yes	NA	-0.6210211515426636	-1.3181016445159912	NA	NA	NA	NA	6.701618933657701	no	NA	2.3094297220082822	2.151419883210034	NA	NA	NA	NA	molecular
DMC1	DNA meiotic recombinase 1	2.10046403325715e-66	4.02391192050253	0.587472850309628	0.05008550733327865	yes	0.17305268347263336	NA	-0.07288166880607605	NA	NA	NA	NA	NA	unknown	NA	NA	NA	NA	NA	NA	NA	molecular
ANKRD34C	ankyrin repeat domain 34C	2.5305606278896e-66	4.08215089604296	0.946272812421319	NA	unknown	NA	NA	NA	NA	NA	NA	NA	NA	unknown	NA	NA	NA	NA	NA	NA	NA	unknown
CCDC113	coiled-coil domain containing 113	3.25852974875972e-66	4.61196306490184	0.675189275348482	0.08851566724479198	yes	0.12860065698623657	NA	0.0484306775033474	NA	NA	NA	NA	NA	unknown	NA	NA	NA	NA	NA	NA	NA	molecular
OLFML1	olfactomedin like 1	3.1440963591010207e-65	3.16902067469046	0.436223384378796	0.18431501152614752	yes	-0.01597304455935955	NA	0.3051242232322693	NA	NA	0.26379385590553284	NA	NA	unknown	NA	NA	NA	NA	NA	NA	NA	molecular
PLEKHH2	pleckstrin homology, MyTH4 and FERM domain containing H2	3.49397166156025e-65	4.79188412226341	1.03246079753333	0.6432497501373291	yes	NA	NA	0.6432497501373291	NA	NA	NA	NA	5.186350877793119	yes	NA	NA	3.4213364846956917	NA	NA	NA	NA	comp and mol
NID1	nidogen 1	8.66055091083142e-65	-3.37009306929395	-0.442505434980341	-0.31965235993266106	yes	-0.3840090930461883	0.07836445420980453	-0.7917648553848267	-0.02782146260142326	-0.3153340220451355	-0.3199577331542969	-0.4770438075065613	NA	unknown	NA	NA	NA	NA	NA	NA	NA	molecular
LPCAT3	lysophosphatidylcholine acyltransferase 3	1.19309857944396e-64	-3.84771592295012	-0.459685554240528	-0.3213738848765691	yes	-0.36233729124069214	-0.28101956844329834	-0.34163057804107666	NA	-0.2210986614227295	-0.3906094431877136	-0.3315477669239044	NA	unknown	NA	NA	NA	NA	NA	NA	NA	molecular
SDSL	serine dehydratase like	1.38398618161048e-64	4.62732094241671	0.853358265080998	NA	unknown	NA	NA	NA	NA	NA	NA	NA	3.024525569724066	yes	NA	NA	NA	NA	2.4457940299327428	NA	NA	compositional
NTM	neurotrimin	3.91776585076278e-64	3.04128254596292	0.537005147981227	-0.29143765568733215	no	NA	NA	NA	NA	-0.29143765568733215	NA	NA	2.829409927826935	yes	NA	NA	NA	NA	2.2880130288807217	NA	NA	compositional
MAGED2	MAGE family member D2	6.28406567367192e-64	3.64596091328389	0.272615543498724	0.19113482348620892	yes	0.2414701133966446	0.06160784140229225	0.4182266891002655	NA	NA	0.04323465004563331	NA	NA	unknown	NA	NA	NA	NA	NA	NA	NA	molecular
S1PR3	sphingosine-1-phosphate receptor 3	6.3941936572839e-64	-5.37522987035002	-0.996883396627793	-0.2633014842867851	yes	NA	NA	NA	NA	NA	-0.14181898534297943	-0.3847839832305908	-3.5012401471586347	yes	NA	NA	NA	NA	NA	2.1349126191963936	2.1790092171777076	comp and mol
DPYSL3	dihydropyrimidinase like 3	6.76104997536561e-64	3.38633633530206	0.420398768543777	0.4815881550312042	yes	NA	NA	0.4815881550312042	NA	NA	NA	NA	3.2206880517741854	yes	NA	NA	2.1246263118332065	NA	NA	NA	NA	comp and mol
NECTIN1	nectin cell adhesion molecule 1	1.00039347794066e-63	-3.7784908496225	-0.560922422026165	-0.05683767298857371	yes	-0.6058651208877563	NA	0.28678593039512634	NA	NA	0.14856617152690887	NA	NA	unknown	NA	NA	NA	NA	NA	NA	NA	molecular
PLA2G2A	phospholipase A2 group IIA	1.03254038056582e-63	-3.89415854029692	-1.74543028340793	-1.2552659511566162	yes	NA	NA	-1.2552659511566162	NA	NA	NA	NA	6.275015110340182	no	NA	NA	4.139507458114563	NA	NA	NA	NA	molecular
SGPP2	sphingosine-1-phosphate phosphatase 2	1.03335150327398e-63	-4.12072144447841	-1.35438182496601	-0.31910446286201477	yes	-0.31910446286201477	NA	NA	NA	NA	NA	NA	-16.875576937449605	yes	4.411253681646405	NA	NA	NA	NA	NA	NA	comp and mol
TPST2	tyrosylprotein sulfotransferase 2	3.35067950571485e-63	-3.36586129963617	-0.374523780672958	-0.02308232069481164	yes	-0.01767840236425399	-0.40226060152053833	8.001163369044662e-4	0.1159576028585434	0.18776968121528623	NA	NA	NA	unknown	NA	NA	NA	NA	NA	NA	NA	molecular
CHAC2	ChaC glutathione specific gamma-glutamylcyclotransferase 2	4.2970495954036e-63	-4.69856680549064	-0.773126721639654	-0.1670454442501068	yes	-0.1670454442501068	NA	NA	NA	NA	NA	NA	NA	unknown	NA	NA	NA	NA	NA	NA	NA	molecular
PI16	peptidase inhibitor 16	1.12002805806859e-62	3.70009593056062	0.899276661955522	0.4196931421756744	yes	NA	NA	0.4196931421756744	NA	NA	NA	NA	7.068959924508758	yes	NA	NA	4.663257667762111	NA	NA	NA	NA	comp and mol
PRDX6	peroxiredoxin 6	1.3469005112803399e-62	-4.35039298973108	-0.454268588067106	-0.40129737854003905	yes	-0.4616989195346832	-0.3071538209915161	-0.6975172758102417	NA	-0.1879780888557434	-0.35213878750801086	NA	NA	unknown	NA	NA	NA	NA	NA	NA	NA	molecular
MID1IP1	MID1 interacting protein 1	2.25458257423432e-62	-4.98710839587154	-0.791182717817162	-0.3220340311527252	yes	-0.14544036984443665	NA	-0.4986276924610138	NA	NA	NA	NA	NA	unknown	NA	NA	NA	NA	NA	NA	NA	molecular
CYS1	cystin 1	2.34521342622044e-62	3.88250288951359	0.742319360048885	0.9343531131744384	yes	NA	NA	0.9343531131744384	NA	NA	NA	NA	4.985170239894618	yes	NA	NA	3.2886214654701935	NA	NA	NA	NA	comp and mol
DESI1	desumoylating isopeptidase 1	2.5577548373204697e-62	-3.76391999046167	-0.30621509299409	-0.11669527180492878	yes	-0.20979110896587372	-0.028654420748353	-0.12849558889865875	NA	-0.10769285261631012	-0.1088423877954483	NA	NA	unknown	NA	NA	NA	NA	NA	NA	NA	molecular
JAK1	Janus kinase 1	2.81313678768469e-62	-3.56675010859035	-0.270406756747689	0.06013328482263854	no	0.0878596305847168	-0.02008571475744247	0.0070376475341618	-0.11042357981204988	0.1934865117073059	0.15432168543338776	0.10873681306838988	NA	unknown	NA	NA	NA	NA	NA	NA	NA	unknown
USP31	ubiquitin specific peptidase 31	6.34571997591088e-62	-3.5164515714495	-0.333290334345175	-0.06182196984688441	yes	-0.38742053508758545	0.09758283942937852	-0.08093490451574326	NA	-0.22080308198928833	0.11965824663639069	0.10098561644554138	NA	unknown	NA	NA	NA	NA	NA	NA	NA	molecular
AASS	aminoadipate-semialdehyde synthase	3.07518023267112e-61	-4.16171514023523	-0.519026985510947	-0.19997400542100272	yes	-0.5774070620536804	0.1371186226606369	-0.4169948995113373	NA	0.0883292406797409	-0.07295960187911987	-0.35793033242225647	NA	unknown	NA	NA	NA	NA	NA	NA	NA	molecular
GNA14	G protein subunit alpha 14	3.4367956194836303e-61	2.54635923517574	0.313335882080735	0.7430078387260437	yes	NA	NA	0.7430078387260437	NA	NA	NA	NA	4.206822335548428	yes	NA	NA	2.7751602389402983	NA	NA	NA	NA	comp and mol
DPT	dermatopontin	4.52584687841464e-61	3.75376850208749	0.691425508180744	0.4128891527652741	yes	NA	NA	0.4128891527652741	NA	NA	NA	NA	8.93274061987748	yes	NA	NA	5.892758147538728	NA	NA	NA	NA	comp and mol
C16orf89	chromosome 16 open reading frame 89	8.764563113911411e-61	3.82656345285307	0.942332516389811	0.32890692353248596	yes	0.32890692353248596	NA	NA	NA	NA	NA	NA	NA	unknown	NA	NA	NA	NA	NA	NA	NA	molecular
COL14A1	collagen type XIV alpha 1 chain	1.7812151708302094e-60	4.31403190677449	1.09354465164871	0.34125643968582153	yes	NA	NA	NA	NA	NA	NA	0.34125643968582153	4.923307516788792	yes	NA	NA	NA	NA	NA	NA	2.1561484757314076	comp and mol
NAP1L3	nucleosome assembly protein 1 like 3	2.0000653499296896e-60	4.26614560778856	0.978757237413048	NA	unknown	NA	NA	NA	NA	NA	NA	NA	NA	unknown	NA	NA	NA	NA	NA	NA	NA	unknown
KCND3	potassium voltage-gated channel subfamily D member 3	2.8073555146994197e-60	-3.93071298327121	-0.430389550060676	-0.2483852654695511	yes	-0.2483852654695511	NA	NA	NA	NA	NA	NA	-20.91111964626982	yes	5.466139253719467	NA	NA	NA	NA	NA	NA	comp and mol
MSS51	MSS51 mitochondrial translational activator	2.98218330340831e-60	3.97637507392149	0.682706350301537	0.15107362270355223	yes	0.20380941033363345	0.09543750435113908	0.2429267168045044	NA	0.12378846108913422	0.08940602093935013	NA	NA	unknown	NA	NA	NA	NA	NA	NA	NA	molecular
CALCOCO2	calcium binding and coiled-coil domain 2	4.04970826519105e-60	-3.80565181401987	-0.34896993918931	-0.24715160684926168	yes	-0.4361001551151275	-0.2160558849573135	-0.330412358045578	-0.1272101104259491	-0.2754456400871277	-0.16653363406658173	-0.17830346524715424	NA	unknown	NA	NA	NA	NA	NA	NA	NA	molecular
SIGLEC9	sialic acid binding Ig like lectin 9	5.87518212884525e-60	-3.19245248460992	-0.700998181809902	-0.4911155104637146	yes	NA	NA	NA	NA	-0.4911155104637146	NA	NA	6.4799754001207575	no	NA	NA	NA	NA	5.240056591478013	NA	NA	molecular
HMGN1	high mobility group nucleosome binding domain 1	7.392031740262739e-60	3.40119654096743	0.312650861839406	0.1754817008972168	yes	0.4186520576477051	0.09485634416341782	0.1843567192554474	NA	0.0664762556552887	0.113067127764225	NA	NA	unknown	NA	NA	NA	NA	NA	NA	NA	molecular
FKBP5	FKBP prolyl isomerase 5	1.08772103124423e-59	-3.21702331592761	-0.623707593099747	-0.6570979271616254	yes	-0.5242558121681213	-0.7407311797142029	-1.0517305135726929	-0.6151617765426636	-0.5537582039833069	-0.6338226199150085	-0.4802253842353821	NA	unknown	NA	NA	NA	NA	NA	NA	NA	molecular
PLCE1	phospholipase C epsilon 1	1.28181043590392e-59	4.90593158211398	0.879592870602861	0.34923486535747844	yes	0.8228034973144531	0.08126451075077057	0.6682640314102173	0.02278479188680648	NA	0.3023778200149536	0.19791454076766968	NA	unknown	NA	NA	NA	NA	NA	NA	NA	molecular
CCND1	cyclin D1	1.62447133990378e-59	4.17812343481217	0.484381671517225	0.203808730840683	yes	0.5383264422416687	-0.09437122195959093	0.3992790877819062	NA	0.09184133261442184	0.08396801352500916	NA	NA	unknown	NA	NA	NA	NA	NA	NA	NA	molecular
IFI44L	interferon induced protein 44 like	1.68137074100584e-59	2.96514056969368	0.630509432883984	0.6141147017478943	yes	NA	0.6141147017478943	NA	NA	NA	NA	NA	4.003413497814616	yes	NA	2.6874290082798056	NA	NA	NA	NA	NA	comp and mol
PLIN2	perilipin 2	3.95615123117015e-59	-3.46172845771821	-0.657042301324583	-0.46726163625717165	yes	-0.3907905519008637	-0.21148893237113953	-0.9361131191253662	NA	-0.46666690707206726	-0.3312486708164215	NA	NA	unknown	NA	NA	NA	NA	NA	NA	NA	molecular
FGF14	fibroblast growth factor 14	6.09913252074326e-59	3.49205440651262	0.507960040848764	1.0744876861572266	yes	NA	NA	1.0744876861572266	NA	NA	NA	NA	5.400484058156714	yes	NA	NA	3.5625960484669794	NA	NA	NA	NA	comp and mol
MTCH1	mitochondrial carrier 1	9.614406214596071e-59	-3.52583792779867	-0.256270495442913	-0.18610898771190215	yes	-0.46937045454978943	0.00347158359363675	-0.26934072375297546	-0.06160842999815941	-0.15660971403121948	-0.22875134646892548	-0.12055382877588272	NA	unknown	NA	NA	NA	NA	NA	NA	NA	molecular
COL16A1	collagen type XVI alpha 1 chain	1.13006674432596e-58	4.37142012569345	0.833165346231648	0.5700905323028564	yes	NA	NA	0.5700905323028564	NA	NA	NA	NA	4.120779199020527	yes	NA	NA	2.718399227354861	NA	NA	NA	NA	comp and mol
CSDC2	cold shock domain containing C2	1.34369131045044e-58	-3.39651191524215	-0.490194990419471	-0.4242804646492005	yes	-0.4242804646492005	NA	NA	NA	NA	NA	NA	-15.42325870255524	yes	4.031619599543836	NA	NA	NA	NA	NA	NA	comp and mol
LAMP5	lysosomal associated membrane protein family member 5	1.85388010241504e-58	3.84519340327441	0.980344652161938	NA	unknown	NA	NA	NA	NA	NA	NA	NA	NA	unknown	NA	NA	NA	NA	NA	NA	NA	unknown
CRYM	crystallin mu	2.44879028699927e-58	3.7407991970749	0.744922697193366	0.229934424161911	yes	0.229934424161911	NA	NA	NA	NA	NA	NA	-23.032629575737495	no	6.020699167238372	NA	NA	NA	NA	NA	NA	molecular
TMEM70	transmembrane protein 70	2.5254981186140702e-58	-3.94455435435399	-0.380518803935395	-0.1697850339114666	yes	-0.12581560015678406	-0.224434956908226	-0.18413981795310977	NA	-0.14474976062774658	NA	NA	NA	unknown	NA	NA	NA	NA	NA	NA	NA	molecular
RARRES1	retinoic acid receptor responder 1	2.7751411657420303e-58	-4.12861895369506	-1.38258873509311	-0.8548635244369507	yes	NA	NA	-0.8548635244369507	NA	NA	NA	NA	4.494059112257756	no	NA	NA	2.964644847108611	NA	NA	NA	NA	molecular
ADAMTS15	ADAM metallopeptidase with thrombospondin type 1 motif 15	3.58174092988204e-58	-4.19702358338169	-0.812897806698831	-0.1669214367866516	yes	-0.4256434142589569	0.36997514963150024	-0.44509604573249817	NA	NA	NA	NA	NA	unknown	NA	NA	NA	NA	NA	NA	NA	molecular
HAPLN1	hyaluronan and proteoglycan link protein 1	4.31456908452013e-58	4.30549822551121	1.71078852319993	0.807854175567627	yes	NA	NA	0.807854175567627	NA	NA	NA	NA	9.026622421076931	yes	NA	NA	5.954690176292885	NA	NA	NA	NA	comp and mol
COL22A1	collagen type XXII alpha 1 chain	1.16848829104889e-57	3.8174539481412	1.73555612189869	0.5026498585939407	yes	0.13357684016227722	NA	0.8717228770256042	NA	NA	NA	NA	NA	unknown	NA	NA	NA	NA	NA	NA	NA	molecular
C1orf105	chromosome 1 open reading frame 105	1.50210808176624e-57	-3.68797790462709	-1.09781715645418	-0.16745063662528992	yes	-0.15361708402633667	NA	-0.18128418922424316	NA	NA	NA	NA	NA	unknown	NA	NA	NA	NA	NA	NA	NA	molecular
CPAMD8	C3 and PZP like alpha-2-macroglobulin domain containing 8	1.60261353007228e-57	-3.30035028744318	-0.556286651549654	-0.5506936311721802	yes	NA	-0.5506936311721802	NA	NA	NA	NA	NA	8.189831769948707	no	NA	5.497706265792004	NA	NA	NA	NA	NA	molecular
MBD2	methyl-CpG binding domain protein 2	1.70744887337893e-57	-3.7994067800249	-0.285722508175407	-0.0664282316075904	yes	-0.04325361549854278	-0.02201385796070099	-0.3107370138168335	-0.03017130494117736	-0.06632987409830093	-0.02526110224425792	0.03276914730668068	NA	unknown	NA	NA	NA	NA	NA	NA	NA	molecular
EVL	Enah/Vasp-like	1.9927152940483295e-57	3.64015729956861	0.343910887090924	0.2318738869258336	yes	0.1764034926891327	0.07551583647727966	0.4236241579055786	0.09642338752746582	0.4424760639667511	0.21694675087928772	0.19172751903533936	NA	unknown	NA	NA	NA	NA	NA	NA	NA	molecular
FCER1A	Fc epsilon receptor Ia	2.03315261975552e-57	2.58273533459243	0.513817908927141	NA	unknown	NA	NA	NA	NA	NA	NA	NA	NA	unknown	NA	NA	NA	NA	NA	NA	NA	unknown
HBB	hemoglobin subunit beta	4.5327916440925e-57	3.84844125716913	1.9291598217561	0.08156812191009521	yes	0.08156812191009521	NA	NA	NA	NA	NA	NA	NA	unknown	NA	NA	NA	NA	NA	NA	NA	molecular
STAT3	signal transducer and activator of transcription 3	4.53702085646477e-57	-4.18942068453265	-0.619220298386482	-0.24294680782726832	yes	-0.5759901404380798	-0.10537178814411163	-0.2537572383880615	-0.15367241203784943	-0.1544141173362732	-0.19168293476104736	-0.2657390236854553	NA	unknown	NA	NA	NA	NA	NA	NA	NA	molecular
HERC5	HECT and RLD domain containing E3 ubiquitin protein ligase 5	4.59124180370048e-57	2.91904369980331	0.331108874796489	0.2894950956106186	yes	0.2900570034980774	0.29518651962280273	0.25185635685920715	NA	0.3208805024623871	NA	NA	NA	unknown	NA	NA	NA	NA	NA	NA	NA	molecular
TUBA3C	tubulin alpha 3c	6.014196206609659e-57	-4.50822709127686	-1.35799990248333	NA	unknown	NA	NA	NA	NA	NA	NA	NA	NA	unknown	NA	NA	NA	NA	NA	NA	NA	unknown
CREB5	cAMP responsive element binding protein 5	6.79197221668906e-57	3.49278112867972	0.539048881683639	0.03852059366181493	yes	0.5175034999847412	0.14924024045467377	0.00464750407263636	0.01218738034367561	-0.18193434178829193	-0.1193349063396454	-0.11266522109508514	NA	unknown	NA	NA	NA	NA	NA	NA	NA	molecular
ATP1A1	ATPase Na+/K+ transporting subunit alpha 1	7.217092956131329e-57	-3.28251645876844	-0.398733531422506	-0.33859776258468627	yes	-0.3051520586013794	-0.5824671387672424	-0.4693737030029297	NA	-0.1162213385105133	-0.21977457404136655	NA	NA	unknown	NA	NA	NA	NA	NA	NA	NA	molecular
AQP10	aquaporin 10	1.34657126278554e-56	4.98216658379626	1.10929246230641	NA	unknown	NA	NA	NA	NA	NA	NA	NA	NA	unknown	NA	NA	NA	NA	NA	NA	NA	unknown
FMOD	fibromodulin	1.76585884182735e-56	4.14377541764881	1.18646399648935	0.4181002378463745	yes	NA	NA	0.4181002378463745	NA	NA	NA	NA	5.643255945707435	yes	NA	NA	3.7227480196519984	NA	NA	NA	NA	comp and mol
MPP3	MAGUK p55 scaffold protein 3	1.96054920663334e-56	-3.69024885647849	-0.652012760804476	-0.6773641705513	yes	-0.6773641705513	NA	NA	NA	NA	NA	NA	-24.4856978015067	yes	6.400529295972124	NA	NA	NA	NA	NA	NA	comp and mol
MYOT	myotilin	3.06908518448018e-56	-3.00392262983446	-0.74099150197314	-0.18045829236507416	yes	-0.18045829236507416	NA	NA	NA	NA	NA	NA	-16.96923077405398	yes	4.435734671721747	NA	NA	NA	NA	NA	NA	comp and mol
IL15RA	interleukin 15 receptor subunit alpha	3.10234312304487e-56	-3.68778411268758	-0.516896597902929	-0.22908340487629175	yes	-0.04594253748655319	-0.20674116909503937	-0.720337450504303	NA	0.05668753758072853	NA	NA	NA	unknown	NA	NA	NA	NA	NA	NA	NA	molecular
ADAMTS9	ADAM metallopeptidase with thrombospondin type 1 motif 9	3.43325687766982e-56	-3.44218720272205	-0.69809841634712	-0.4985758177936077	yes	-0.25874030590057373	-0.493757426738739	-0.07555723190307617	-0.04368901997804642	NA	-1.119093418121338	-1.000617504119873	NA	unknown	NA	NA	NA	NA	NA	NA	NA	molecular
AIF1L	allograft inflammatory factor 1 like	6.1964311145225585e-56	-3.45105979403501	-0.422150412891221	-0.5065949559211731	yes	NA	-0.5065949559211731	NA	NA	NA	NA	NA	7.019830400907547	no	NA	4.71230260449029	NA	NA	NA	NA	NA	molecular
PVR	PVR cell adhesion molecule	7.45663921998783e-56	-3.767622676675	-0.50235097939978	-0.18799744918942451	yes	-0.187797874212265	-0.1934642344713211	-0.14581459760665894	NA	-0.224913090467453	NA	NA	NA	unknown	NA	NA	NA	NA	NA	NA	NA	molecular
AMD1	adenosylmethionine decarboxylase 1	8.287536188618149e-56	-3.97487012141361	-0.524633622982811	-0.13037978443317116	yes	-0.08034370094537735	-0.07498747855424881	-0.3113083839416504	NA	-0.00124046369455754	-0.18401889503002167	NA	NA	unknown	NA	NA	NA	NA	NA	NA	NA	molecular
LTBP2	latent transforming growth factor beta binding protein 2	9.482595501798887e-56	4.22227696047253	1.10509531535756	0.3614038825035095	yes	NA	NA	0.3614038825035095	NA	NA	NA	NA	7.101263898375161	yes	NA	NA	4.684567981505637	NA	NA	NA	NA	comp and mol
CCL5	C-C motif chemokine ligand 5	9.858649996152768e-56	3.51945396147792	0.739973911360672	-0.03068340755999088	no	NA	NA	NA	-0.03068340755999088	NA	NA	NA	16.29545820116872	yes	NA	NA	NA	7.28577870477437	NA	NA	NA	compositional
SLC2A1	solute carrier family 2 member 1	1.10918498350206e-55	-3.43335254056978	-0.446788786611698	-0.29811662435531616	yes	-0.29811662435531616	NA	NA	NA	NA	NA	NA	NA	unknown	NA	NA	NA	NA	NA	NA	NA	molecular
PPL	periplakin	1.2825597106406498e-55	-3.96949986957993	-0.644614904791504	-0.30833733423302573	yes	-0.2809847295284271	-0.00917289685457944	-0.6348543763160706	NA	NA	NA	NA	NA	unknown	NA	NA	NA	NA	NA	NA	NA	molecular
SLC39A1	solute carrier family 39 member 1	1.3369831237593799e-55	-3.62261776167835	-0.31361806303878	-0.16143414974212647	yes	-0.08626583218574524	-0.1890862137079239	-0.16856010258197784	NA	-0.19500970840454104	-0.16824889183044434	NA	NA	unknown	NA	NA	NA	NA	NA	NA	NA	molecular
SULF1	sulfatase 1	2.04876213038219e-55	3.29914659526106	0.585675573163724	0.469312846660614	yes	NA	NA	0.469312846660614	NA	NA	NA	NA	5.245370600482539	yes	NA	NA	3.460270666996882	NA	NA	NA	NA	comp and mol
PATZ1	POZ/BTB and AT hook containing zinc finger 1	2.7614310456375996e-55	3.39480445784537	0.278296903257379	0.16737611778080463	yes	0.28269946575164795	0.12033611536026	0.10834112018346786	NA	0.1581277698278427	NA	NA	NA	unknown	NA	NA	NA	NA	NA	NA	NA	molecular
RGS4	regulator of G protein signaling 4	3.00594984217021e-55	3.56725893572345	0.912924329127981	0.9232282638549804	yes	NA	NA	0.9232282638549804	NA	NA	NA	NA	3.752877762748715	yes	NA	NA	2.4757016859913845	NA	NA	NA	NA	comp and mol
FGF1	fibroblast growth factor 1	3.61440094732373e-55	4.52750682310175	0.595658940669238	0.6676906943321228	yes	NA	NA	NA	NA	NA	0.6676906943321228	NA	-10.117790675010763	no	NA	NA	NA	NA	NA	2.548217833793935	NA	molecular
PLXDC1	plexin domain containing 1	3.65120369815104e-55	2.62414128740279	0.24165352866294	0.3624262809753418	yes	NA	NA	NA	NA	NA	0.3624262809753418	NA	-9.557083576097044	no	NA	NA	NA	NA	NA	2.4070008552181967	NA	molecular
LTBP3	latent transforming growth factor beta binding protein 3	4.4704812189433895e-55	3.92013175169025	0.48534594196056	0.2563188046216965	yes	0.30415967106819153	0.18925151228904724	0.3459059000015259	NA	0.227872297167778	0.2144046425819397	NA	NA	unknown	NA	NA	NA	NA	NA	NA	NA	molecular
VGLL4	vestigial like family member 4	7.45527507709963e-55	3.64717700634655	0.266745592840851	0.06312321259507112	yes	0.1854126751422882	0.03037576377391815	0.0846920982003212	-0.03836473450064659	-0.06600456684827805	0.21813665330410004	0.02761459909379482	NA	unknown	NA	NA	NA	NA	NA	NA	NA	molecular
IL18R1	interleukin 18 receptor 1	1.39135014421638e-54	-2.96278943020277	-0.565463291704609	-0.6674614946047465	yes	-0.17689120769500732	-0.5991069078445435	-1.348064661026001	-0.2935366630554199	-0.6283189654350281	-0.9588505625724792	NA	NA	unknown	NA	NA	NA	NA	NA	NA	NA	molecular
TIMP2	TIMP metallopeptidase inhibitor 2	1.39135014421638e-54	2.75356543124563	0.275449005039777	0.11394470842787996	yes	0.13463005423545835	-8.127062465064228e-4	0.0626726970076561	NA	0.19585220515727997	0.17738129198551178	NA	NA	unknown	NA	NA	NA	NA	NA	NA	NA	molecular
RGS11	regulator of G protein signaling 11	1.49524594392147e-54	4.0909165679876	0.654884156438384	0.5130573908487955	yes	0.4654289782047272	NA	0.6351512670516968	NA	NA	0.4385919272899628	NA	NA	unknown	NA	NA	NA	NA	NA	NA	NA	molecular
EDNRB	endothelin receptor type B	1.49793829652835e-54	-2.61985806545333	-0.440128246966835	-0.5199789360165596	yes	-0.20057034492492676	-0.03799823671579361	-1.465610384941101	NA	NA	-0.4519284665584564	-0.44378724694252014	NA	unknown	NA	NA	NA	NA	NA	NA	NA	molecular
OGDHL	oxoglutarate dehydrogenase L	1.77861035603607e-54	3.98557076826542	1.09554829841753	NA	unknown	NA	NA	NA	NA	NA	NA	NA	NA	unknown	NA	NA	NA	NA	NA	NA	NA	unknown
GPATCH4	G-patch domain containing 4 (gene/pseudogene)	3.50020673442311e-54	-3.77518504196207	-0.360465384597229	-0.3867818415164947	yes	-0.2045777142047882	NA	-0.5255961418151855	NA	NA	-0.4301716685295105	NA	NA	unknown	NA	NA	NA	NA	NA	NA	NA	molecular
DIO2	iodothyronine deiodinase 2	3.78705660294555e-54	3.0149308483949	0.54367170327316106	0.5708454251289368	yes	NA	NA	0.5708454251289368	NA	NA	NA	NA	6.841060239301204	yes	NA	NA	4.512916604030794	NA	NA	NA	NA	comp and mol
GPRASP1	G protein-coupled receptor associated sorting protein 1	4.273543277930459e-54	3.83596764753822	0.514131981784816	0.3208884547154109	yes	0.20787550508975983	NA	0.46570274233818054	NA	NA	0.28908711671829224	NA	NA	unknown	NA	NA	NA	NA	NA	NA	NA	molecular
ESR1	estrogen receptor 1	4.914374597532809e-54	2.52806871357851	0.318526763302823	0.6311602592468262	yes	NA	NA	0.6311602592468262	NA	NA	NA	NA	3.7913762596916647	yes	NA	NA	2.501098408137748	NA	NA	NA	NA	comp and mol
SCARA3	scavenger receptor class A member 3	5.2157250035142397e-54	2.46838504381575	0.263919934625897	NA	unknown	NA	NA	NA	NA	NA	NA	NA	6.7474043056249995	yes	NA	NA	NA	NA	NA	NA	2.955006458383087	compositional
MTURN	maturin, neural progenitor differentiation regulator homolog	6.08591414529929e-54	4.85546918235633	0.675263899953211	0.19761495953425764	yes	0.4105476140975952	-0.13334444165229797	-0.00746407778933644	NA	0.4858609437942505	0.23247475922107697	NA	NA	unknown	NA	NA	NA	NA	NA	NA	NA	molecular
UBA7	ubiquitin like modifier activating enzyme 7	9.274677649411639e-54	3.1627693090089	0.323832460052419	0.3882471304386854	yes	0.12034597247838974	0.5389933586120605	0.5955782532691956	NA	0.2980709373950958	NA	NA	NA	unknown	NA	NA	NA	NA	NA	NA	NA	molecular
FAM102A	family with sequence similarity 102 member A	1.0143463994148e-53	3.15561841998752	0.328665968762824	-0.01680847443640232	no	NA	NA	NA	-0.01680847443640232	NA	NA	NA	6.058324838450378	yes	NA	NA	NA	2.7087065334205622	NA	NA	NA	compositional
NAMPT	nicotinamide phosphoribosyltransferase	1.11251904773878e-53	-3.71494520579678	-0.639075717206663	-0.19878937304019928	yes	NA	NA	NA	NA	-0.19878937304019928	NA	NA	2.568601402196885	no	NA	NA	NA	NA	2.0771092291817386	NA	NA	molecular
CCDC69	coiled-coil domain containing 69	1.24816277930796e-53	-4.13910476425834	-0.49148566580034603	-0.24953953783260657	yes	-0.08717092871665955	1.410538679920137e-4	-0.8745176196098328	0.100080244243145	-0.3862304389476776	NA	NA	NA	unknown	NA	NA	NA	NA	NA	NA	NA	molecular
IL17RB	interleukin 17 receptor B	1.47303919723241e-53	-3.2961214154928	-0.507031958620733	-0.40272241830825806	yes	-0.40272241830825806	NA	NA	NA	NA	NA	NA	NA	unknown	NA	NA	NA	NA	NA	NA	NA	molecular
GLUL	glutamate-ammonia ligase	1.60590042131948e-53	-3.62849259312488	-0.535598517381089	-0.349228173494339	yes	NA	NA	NA	NA	-0.349228173494339	NA	NA	2.5927190508510503	no	NA	NA	NA	NA	2.096612056892914	NA	NA	molecular
SLC11A1	solute carrier family 11 member 1	2.37209869208541e-53	-2.30673382049399	-0.388840995789764	-1.2204681634902954	yes	NA	NA	NA	NA	-1.2204681634902954	NA	NA	8.180745801399777	no	NA	NA	NA	NA	6.615391002723888	NA	NA	molecular
NPPA	natriuretic peptide A	2.64766319348826e-53	4.60581503111618	3.0208386837593	0.32799965143203735	yes	0.32799965143203735	NA	NA	NA	NA	NA	NA	-10.71997564606479	no	2.802187576231678	NA	NA	NA	NA	NA	NA	molecular
SNCAIP	synuclein alpha interacting protein	2.71535173430804e-53	3.43592400932421	0.506614343124067	0.3775412142276764	yes	NA	0.3775412142276764	NA	NA	NA	NA	NA	3.438767724837422	yes	NA	2.3083911121119907	NA	NA	NA	NA	NA	comp and mol
SAMHD1	SAM and HD domain containing deoxynucleoside triphosphate triphosphohydrolase 1	2.71581499175738e-53	-3.27161500711531	-0.502994133395981	-0.3741971674774374	yes	-0.5104609131813049	-0.1419878900051117	-0.8025181293487549	-0.162662535905838	-0.02535059675574302	-0.48325175046920776	-0.4931483566761017	NA	unknown	NA	NA	NA	NA	NA	NA	NA	molecular
APCDD1L	APC down-regulated 1 like	4.37827778487915e-53	3.56022739224935	0.971246582438759	0.2505606487393379	yes	-0.06746737658977509	NA	0.5685886740684509	NA	NA	NA	NA	NA	unknown	NA	NA	NA	NA	NA	NA	NA	molecular
SLC36A4	solute carrier family 36 member 4	5.4853726070876405e-53	-3.77836751884463	-0.524599563229166	-0.25841954350471497	yes	-0.24058857560157776	-0.12714596092700958	-0.4086478650569916	NA	-0.33927106857299805	-0.2810264527797699	-0.15383733808994293	NA	unknown	NA	NA	NA	NA	NA	NA	NA	molecular
MORN4	MORN repeat containing 4	5.59929092947379e-53	3.44246430751078	0.383095079660148	0.2246401458978653	yes	0.2246401458978653	NA	NA	NA	NA	NA	NA	-7.659206542954319	no	2.0021065464209036	NA	NA	NA	NA	NA	NA	molecular
H2AZ1	H2A.Z variant histone 1	7.7626941581150905e-53	-5.74797766597963	-0.486171301077401	-0.14940044283866882	yes	0.01966439187526703	-0.1947624832391739	-0.20560592412948608	NA	NA	-0.21689775586128235	NA	NA	unknown	NA	NA	NA	NA	NA	NA	NA	molecular
TSPAN9	tetraspanin 9	1.5223772052392e-52	3.69372983111689	0.505600453803493	0.0873045160302094	yes	0.13752757012844086	0.0577375665307045	0.20058323442935944	0.02879334613680839	-0.10181379318237305	0.10012821853160858	0.18817546963691711	NA	unknown	NA	NA	NA	NA	NA	NA	NA	molecular
SYTL2	synaptotagmin like 2	1.59414475588585e-52	3.559520135652	0.562882224097218	0.3538334245483081	yes	0.2182292640209198	NA	1.062566876411438	-0.07815203070640564	-0.17351849377155304	0.5438336730003357	0.5500412583351135	NA	unknown	NA	NA	NA	NA	NA	NA	NA	molecular
ITPK1	inositol-tetrakisphosphate 1-kinase	1.9490955063266e-52	-3.47432357403654	-0.29710210051693	0.04119410821870891	no	-0.16022230684757233	0.2117000967264175	2.0106677766307257e-5	NA	0.10671888291835784	0.14781101047992706	-0.05886314064264297	NA	unknown	NA	NA	NA	NA	NA	NA	NA	unknown
CHPT1	choline phosphotransferase 1	1.95978792612732e-52	-3.27065571052678	-0.3060137263083	-0.34722569584846497	yes	-0.34722569584846497	NA	NA	NA	NA	NA	NA	-13.859404833185764	yes	3.6228302488518263	NA	NA	NA	NA	NA	NA	comp and mol
JAM3	junctional adhesion molecule 3	4.83059515359527e-52	3.55354403063716	0.297521455212423	0.12441397681832314	yes	0.05656680092215538	0.16686582565307617	0.2055862694978714	NA	NA	0.104653961956501	0.08839702606201172	NA	unknown	NA	NA	NA	NA	NA	NA	NA	molecular
CD38	CD38 molecule	5.07904823243197e-52	-3.46397327592382	-0.653405548037713	-0.5143294930458069	yes	NA	NA	NA	NA	NA	-0.5143294930458069	NA	-14.05140985396834	yes	NA	NA	NA	NA	NA	3.538920138787301	NA	comp and mol
GGT5	gamma-glutamyltransferase 5	5.46531812393023e-52	-2.71695523811436	-0.399037991962583	-0.6677166223526001	yes	NA	NA	NA	NA	NA	-0.6677166223526001	NA	-10.056544206063627	yes	NA	NA	NA	NA	NA	2.53279259428849	NA	comp and mol
ATP1B2	ATPase Na+/K+ transporting subunit beta 2	7.48657375640648e-52	2.70811594336378	0.286871816220371	0.17017631232738495	yes	NA	NA	NA	NA	NA	0.17017631232738495	NA	-11.723826920942836	no	NA	NA	NA	NA	NA	2.952706356541438	NA	molecular
HHAT	hedgehog acyltransferase	8.8020159707944e-52	3.43839781292267	0.42021878261038	0.2951287589967251	yes	0.3419063687324524	0.2165193110704422	0.3475594222545624	NA	0.27452993392944336	NA	NA	NA	unknown	NA	NA	NA	NA	NA	NA	NA	molecular
SEMA4B	semaphorin 4B	9.39264133143232e-52	-3.93535021048037	-0.581798171361983	-0.4886339902877808	yes	-0.4886339902877808	NA	NA	NA	NA	NA	NA	-10.56125687514681	yes	2.7606986976497203	NA	NA	NA	NA	NA	NA	comp and mol
RPS6KA2	ribosomal protein S6 kinase A2	9.67120586365667e-52	-2.38318578059672	-0.198610981819785	-0.15783308073878288	yes	-0.20086844265460968	0.02050568163394928	-0.6467170715332031	0.04807594418525696	-0.24315956234931943	-0.01100445166230201	-0.07166366279125214	NA	unknown	NA	NA	NA	NA	NA	NA	NA	molecular
CYP4Z1	cytochrome P450 family 4 subfamily Z member 1	1.08462513308061e-51	-3.78835935387669	-0.979538363738642	-1.3748334646224976	yes	NA	NA	-1.3748334646224976	NA	NA	NA	NA	3.475080000224235	no	NA	NA	2.292443814958898	NA	NA	NA	NA	molecular
PRRT2	proline rich transmembrane protein 2	1.11592149325488e-51	3.3197343802438	0.499435852418199	0.6039710342884064	yes	NA	NA	0.6579245328903198	NA	NA	0.5500175356864929	NA	NA	unknown	NA	NA	NA	NA	NA	NA	NA	molecular
TPRKB	TP53RK binding protein	1.27258702884399e-51	-3.97195662495255	-0.430820033935616	0.02799188951030373	no	-0.03018496558070182	0.03617042675614357	0.00302960397675633	NA	0.07319995015859604	0.05774443224072456	NA	NA	unknown	NA	NA	NA	NA	NA	NA	NA	unknown
SLC25A45	solute carrier family 25 member 45	1.96563252257421e-51	3.81186949663728	0.384539128483719	0.3639110215008259	yes	0.24684534966945648	NA	0.5228510499000549	NA	0.27420058846473694	0.4117470979690552	NA	NA	unknown	NA	NA	NA	NA	NA	NA	NA	molecular
BOC	BOC cell adhesion associated, oncogene regulated	2.08161130044367e-51	3.54639038912775	0.508084375995402	0.6730132699012756	yes	NA	NA	0.6730132699012756	NA	NA	NA	NA	4.298508445118076	yes	NA	NA	2.8356438119190557	NA	NA	NA	NA	comp and mol
MOXD1	monooxygenase DBH like 1	4.24552584095934e-51	3.2605981682387	0.654650044431783	0.39023756980896	yes	NA	NA	0.39023756980896	NA	NA	NA	NA	8.356031350291726	yes	NA	NA	5.512314072004922	NA	NA	NA	NA	comp and mol
ZDHHC3	zinc finger DHHC-type palmitoyltransferase 3	4.51197535762166e-51	-2.43308574548403	-0.12832051139707	0.00598009452223777	no	-0.11589723080396652	0.02929548732936382	0.07890546321868896	NA	0.01746047288179397	0.02013627998530864	NA	NA	unknown	NA	NA	NA	NA	NA	NA	NA	unknown
APLNR	apelin receptor	8.33446392742808e-51	1.70298324627086	0.20588027333495099	0.28948746621608734	yes	NA	0.6379817724227905	-0.05900683999061584	NA	NA	NA	NA	NA	unknown	NA	NA	NA	NA	NA	NA	NA	molecular
MYH10	myosin heavy chain 10	9.05434153671278e-51	3.91405007041759	0.531933005292633	0.1989121466875076	yes	0.10131343454122543	0.132859468460083	0.5905587673187256	NA	NA	-0.11128724366426468	0.2811163067817688	NA	unknown	NA	NA	NA	NA	NA	NA	NA	molecular
AEBP1	AE binding protein 1	1.18455408731769e-50	3.66475069494641	0.998973029036765	0.497544378042221	yes	NA	NA	0.497544378042221	NA	NA	NA	NA	4.984009054949718	yes	NA	NA	3.2878554539698	NA	NA	NA	NA	comp and mol
LAMA4	laminin subunit alpha 4	1.2105864029015e-50	2.65317651869032	0.256427313801967	0.22071189184983572	yes	0.09268300980329514	0.42401933670043945	0.6126500964164734	0.03213988989591598	NA	0.14153364300727844	0.02124537527561187	NA	unknown	NA	NA	NA	NA	NA	NA	NA	molecular
BCL2L13	BCL2 like 13	1.45478507427375e-50	-2.72856553151653	-0.214085855348889	-0.1710870390026165	yes	-0.34589555859565735	-0.10970903933048248	-0.1481093168258667	0.08137005567550659	-0.00192402047105133	-0.30856940150260925	-0.3647719919681549	NA	unknown	NA	NA	NA	NA	NA	NA	NA	molecular
PTGFRN	prostaglandin F2 receptor inhibitor	2.19461930975733e-50	3.49099975527409	0.431287078630993	0.00726738075415293	yes	0.21708697080612183	NA	-0.04834070801734924	NA	-0.14694412052631378	NA	NA	NA	unknown	NA	NA	NA	NA	NA	NA	NA	molecular
BTN3A1	butyrophilin subfamily 3 member A1	2.71587925445655e-50	2.5222213987365	0.289057858995175	0.04741023480892181	yes	NA	NA	NA	0.04741023480892181	NA	NA	NA	6.384050282353593	yes	NA	NA	NA	2.8543399653557877	NA	NA	NA	comp and mol
KIAA1755	KIAA1755	3.57371293809973e-50	2.72525258003383	0.453482512037852	0.6680083274841309	yes	NA	NA	0.6680083274841309	NA	NA	NA	NA	8.208577310368998	yes	NA	NA	5.415041461938464	NA	NA	NA	NA	comp and mol
UNC80	unc-80 homolog, NALCN channel complex subunit	3.92901799883395e-50	3.28842295446471	0.771902396469066	0.5970743298530579	yes	0.5970743298530579	NA	NA	NA	NA	NA	NA	-13.044757940404226	no	3.4098826193666643	NA	NA	NA	NA	NA	NA	molecular
COLGALT2	collagen beta(1-O)galactosyltransferase 2	5.49402062994763e-50	3.54342111520469	0.512283475834411	0.7980210185050964	yes	NA	NA	0.7980210185050964	NA	NA	NA	NA	3.6849032060629634	yes	NA	NA	2.4308601709647464	NA	NA	NA	NA	comp and mol
RNF41	ring finger protein 41	5.51153605983972e-50	-3.110098173202	-0.198267079409921	-0.00930188480997458	yes	0.01521892100572586	-7.583441329188645e-4	-0.04888982698321342	NA	0.01248224265873432	-0.02456241659820079	NA	NA	unknown	NA	NA	NA	NA	NA	NA	NA	molecular
CYP11A1	cytochrome P450 family 11 subfamily A member 1	7.53425561288345e-50	3.45290661668763	0.756873025870244	0.3711994290351868	yes	0.3711994290351868	NA	NA	NA	NA	NA	NA	NA	unknown	NA	NA	NA	NA	NA	NA	NA	molecular
ACKR4	atypical chemokine receptor 4	7.88358229577727e-50	1.98534455249824	0.252791699613393	-0.10735616584618886	no	-0.2511146068572998	-0.14592911303043363	0.07497522234916687	NA	NA	NA	NA	NA	unknown	NA	NA	NA	NA	NA	NA	NA	unknown
KCMF1	potassium channel modulatory factor 1	8.39190745954808e-50	-3.13126723890376	-0.179146206603426	-0.05788036795066936	yes	-0.09453192353248596	-0.12222249805927277	-0.10880663990974426	0.03005818650126457	-0.01181441266089677	-0.06679245084524155	-0.03105283714830875	NA	unknown	NA	NA	NA	NA	NA	NA	NA	molecular
SYT17	synaptotagmin 17	1.13878036496301e-49	3.13633471556474	0.427892262193641	0.37510072626173496	yes	-0.09875216335058212	0.2930959463119507	0.8092900514602661	NA	0.4967690706253052	NA	NA	NA	unknown	NA	NA	NA	NA	NA	NA	NA	molecular
PIK3IP1	phosphoinositide-3-kinase interacting protein 1	2.9435359071317098e-49	3.81167367338216	0.548546542796846	-0.4612635672092438	no	NA	NA	NA	-0.4612635672092438	NA	NA	NA	4.802636347546189	yes	NA	NA	NA	2.1472820951556804	NA	NA	NA	compositional
KCNC4	potassium voltage-gated channel subfamily C member 4	3.6606156186154294e-49	3.34677030105685	0.368132263343692	0.18667850084602833	yes	0.136166051030159	0.0734911635518074	0.21381662786006927	NA	NA	0.32324016094207764	NA	NA	unknown	NA	NA	NA	NA	NA	NA	NA	molecular
PSME4	proteasome activator subunit 4	5.26514443788803e-49	-2.83910433085569	-0.234291616615713	-0.1003040937440736	yes	-0.1964382976293564	0.0237363651394844	-0.3702510595321655	0.03597718104720116	0.05243634805083275	-0.0538192018866539	-0.1937699913978577	NA	unknown	NA	NA	NA	NA	NA	NA	NA	molecular
USP51	ubiquitin specific peptidase 51	7.01193086022322e-49	3.12749838932463	0.381916558783817	0.23175381496548653	yes	0.10991425067186356	NA	0.3535933792591095	NA	NA	NA	NA	NA	unknown	NA	NA	NA	NA	NA	NA	NA	molecular
TMEM30B	transmembrane protein 30B	7.40983763736565e-49	3.52353889425628	0.890717115599799	NA	unknown	NA	NA	NA	NA	NA	NA	NA	NA	unknown	NA	NA	NA	NA	NA	NA	NA	unknown
HAAO	3-hydroxyanthranilate 3,4-dioxygenase	7.64017916171485e-49	3.11996149847433	0.489387369043355	0.3465716441472371	yes	NA	NA	0.4847780168056488	NA	0.2900157570838928	0.2649211585521698	NA	NA	unknown	NA	NA	NA	NA	NA	NA	NA	molecular
C1orf162	chromosome 1 open reading frame 162	1.01542649802174e-48	-3.28927754829192	-0.461908590567823	-0.5618902444839478	yes	NA	NA	NA	NA	-0.5618902444839478	NA	NA	5.190455429588536	no	NA	NA	NA	NA	4.1972813949388446	NA	NA	molecular
FURIN	furin, paired basic amino acid cleaving enzyme	1.03629269338501e-48	-3.28723234950099	-0.340458612080186	-0.22961410973221064	yes	-0.04919533804059028	-0.2503734230995178	-0.19213835895061493	NA	-0.4267493188381195	NA	NA	NA	unknown	NA	NA	NA	NA	NA	NA	NA	molecular
GARNL3	GTPase activating Rap/RanGAP domain like 3	1.05071445339781e-48	2.86965491624707	0.396005314335988	0.32804179191589355	yes	0.32804179191589355	NA	NA	NA	NA	NA	NA	-10.740412528572934	no	2.8075297505193824	NA	NA	NA	NA	NA	NA	molecular
ADGRD1	adhesion G protein-coupled receptor D1	1.06659554690107e-48	-3.28556268661084	-0.490676734743012	-0.5954652428627014	yes	NA	NA	-0.5954652428627014	NA	NA	NA	NA	3.7020510371893383	no	NA	NA	2.442172267205144	NA	NA	NA	NA	molecular
TENM4	teneurin transmembrane protein 4	1.095377655592e-48	3.33307340782024	0.661030693282095	0.813032865524292	yes	NA	NA	0.813032865524292	NA	NA	NA	NA	5.508781087396071	yes	NA	NA	3.634037527466648	NA	NA	NA	NA	comp and mol
TBC1D1	TBC1 domain family member 1	1.11745543090422e-48	-2.7656865588094	-0.182546703438015	-0.05050798984510558	yes	-0.13823722302913666	-0.14380411803722382	0.06881638616323471	-0.09665559232234956	0.00581909343600273	0.04020348936319351	-0.08969796448945999	NA	unknown	NA	NA	NA	NA	NA	NA	NA	molecular
ADGRF5	adhesion G protein-coupled receptor F5	1.28679637739905e-48	-3.44931171160663	-0.416932209537825	-0.28489598631858826	yes	NA	-0.28489598631858826	NA	NA	NA	NA	NA	5.759154131168635	no	NA	3.86603029732148	NA	NA	NA	NA	NA	molecular
PROM1	prominin 1	1.34961688560573e-48	2.92157184950611	0.675067637188753	0.6826594471931458	yes	0.7109882831573486	0.6543306112289429	NA	NA	NA	NA	NA	-4.667907546116855	no	2.069317075427642	2.1806122062904576	NA	NA	NA	NA	NA	molecular
ETNK2	ethanolamine kinase 2	1.47460622657606e-48	-2.37116869975661	-0.406099463130573	NA	unknown	NA	NA	NA	NA	NA	NA	NA	NA	unknown	NA	NA	NA	NA	NA	NA	NA	unknown
GUCD1	guanylyl cyclase domain containing 1	1.83509832284398e-48	-3.48368090583808	-0.332912141318226	-0.18607168942689897	yes	-0.2403157502412796	-0.18806743621826172	-0.2617824375629425	NA	-0.22500193119049072	-0.01519089192152023	NA	NA	unknown	NA	NA	NA	NA	NA	NA	NA	molecular
CRHBP	corticotropin releasing hormone binding protein	3.23063014480912e-48	2.61012309894187	0.538762265269931	0.3151136636734009	yes	NA	0.3151136636734009	NA	NA	NA	NA	NA	3.2389651695826815	yes	NA	2.1742667746651763	NA	NA	NA	NA	NA	comp and mol
ENTPD6	ectonucleoside triphosphate diphosphohydrolase 6	3.23311031033268e-48	-3.27282397955533	-0.28289722376791	-0.04353482611477375	yes	-0.04690605774521828	0.03086140193045139	-0.06887713819742203	NA	0.04619862884283066	-0.1789509654045105	NA	NA	unknown	NA	NA	NA	NA	NA	NA	NA	molecular
KIAA0040	KIAA0040	3.23311031033268e-48	-3.8469593987417	-0.552298919935302	-0.174667027592659	yes	-0.3210547864437103	0.05763845145702362	-0.5214300155639648	NA	0.05410537123680115	-0.14259415864944458	NA	NA	unknown	NA	NA	NA	NA	NA	NA	NA	molecular
FAP	fibroblast activation protein alpha	4.16463377827164e-48	3.57147023218555	1.0217667556271	1.0490212440490725	yes	NA	NA	1.0490212440490725	NA	NA	NA	NA	6.599812914263897	yes	NA	NA	4.353770357578491	NA	NA	NA	NA	comp and mol
PLXNB1	plexin B1	9.44220908089133e-48	-2.84650447487328	-0.243572351434093	-0.3395993486046791	yes	-0.10876907408237456	NA	-0.5704296231269836	NA	NA	NA	NA	NA	unknown	NA	NA	NA	NA	NA	NA	NA	molecular
RAB7B	RAB7B, member RAS oncogene family	1.21193021279474e-47	3.02587179387191	0.52859458977228	0.18592850863933563	yes	NA	NA	NA	NA	0.18592850863933563	NA	NA	2.680824202219984	yes	NA	NA	NA	NA	2.1678586204470514	NA	NA	comp and mol
SOCS2	suppressor of cytokine signaling 2	1.77909796057879e-47	3.5880687776685	0.480245350230828	0.07637782162055373	yes	0.4893332719802856	-0.1359596848487854	0.01370645873248577	NA	NA	-0.06156875938177109	NA	NA	unknown	NA	NA	NA	NA	NA	NA	NA	molecular
EIF4EBP1	eukaryotic translation initiation factor 4E binding protein 1	1.9531604384849e-47	-4.07614550093992	-0.617379797505942	-0.15765906249483427	yes	-0.20273418724536896	NA	-0.23452350497245789	NA	-0.03571949526667595	NA	NA	NA	unknown	NA	NA	NA	NA	NA	NA	NA	molecular
PPP1CC	protein phosphatase 1 catalytic subunit gamma	3.00038436212595e-47	-3.57609476004417	-0.341023153963537	-0.11962190754711628	yes	-0.30351758003234863	-0.01409071683883667	0.01943442784249782	NA	-0.2022433876991272	-0.09769228100776672	NA	NA	unknown	NA	NA	NA	NA	NA	NA	NA	molecular
SMTNL2	smoothelin like 2	3.0948593879793603e-47	-4.23183328335541	-0.988721521113567	-0.30866631865501404	yes	-0.3589303195476532	NA	NA	NA	NA	-0.2584023177623749	NA	NA	unknown	NA	NA	NA	NA	NA	NA	NA	molecular
ADAMTS4	ADAM metallopeptidase with thrombospondin type 1 motif 4	3.51227578944735e-47	-3.15840118103258	-0.872657212408643	-0.6447351574897766	yes	NA	NA	NA	NA	NA	-0.6447351574897766	NA	-9.476964440215315	yes	NA	NA	NA	NA	NA	2.386822437079321	NA	comp and mol
EIF4G1	eukaryotic translation initiation factor 4 gamma 1	3.5494780064301504e-47	-3.12002249590603	-0.25508997504622	-0.1853615239262581	yes	-0.11525245010852814	-0.10054535418748856	-0.2476600557565689	NA	-0.2448432743549347	-0.21850648522377017	NA	NA	unknown	NA	NA	NA	NA	NA	NA	NA	molecular
ETNPPL	ethanolamine-phosphate phospho-lyase	4.2038830332180702e-47	-4.29454807595785	-1.49823621467982	-0.2383665591478348	yes	-0.2383665591478348	NA	NA	NA	NA	NA	NA	NA	unknown	NA	NA	NA	NA	NA	NA	NA	molecular
PALLD	palladin, cytoskeletal associated protein	6.48162893556826e-47	-3.21099130142494	-0.347552228201858	0.03962162137031555	no	0.03962162137031555	NA	NA	NA	NA	NA	NA	-19.773067477430793	yes	5.168653909170676	NA	NA	NA	NA	NA	NA	compositional
SSR3	signal sequence receptor subunit 3	7.99050041250045e-47	-3.086177663558	-0.344566647647858	-0.17656186521053313	yes	-0.22426778078079224	-0.25525596737861633	-0.07250489294528961	NA	-0.14962662756443024	-0.1811540573835373	NA	NA	unknown	NA	NA	NA	NA	NA	NA	NA	molecular
SUN2	Sad1 and UNC84 domain containing 2	8.32692794214265e-47	-2.95958848771161	-0.287492220917382	-0.23161552846431732	yes	-0.21753591299057007	-0.3013192415237427	-0.6021260023117065	0.1629711538553238	-0.22706593573093417	-0.2046172320842743	NA	NA	unknown	NA	NA	NA	NA	NA	NA	NA	molecular
GRB14	growth factor receptor bound protein 14	8.65905239772438e-47	-3.80733817808493	-0.713354042708513	-0.4873433709144592	yes	-0.4873433709144592	NA	NA	NA	NA	NA	NA	-11.290445407563157	yes	2.951307623801318	NA	NA	NA	NA	NA	NA	comp and mol
GDF6	growth differentiation factor 6	1.1528030237057e-46	3.35106734920536	0.912297748998799	0.5565431118011475	yes	NA	NA	0.5565431118011475	NA	NA	NA	NA	NA	unknown	NA	NA	NA	NA	NA	NA	NA	molecular
NSG1	neuronal vesicle trafficking associated 1	1.80432468288998e-46	-3.91030442753846	-0.886414600478197	-0.19580529630184176	yes	-0.19580529630184176	NA	NA	NA	NA	NA	NA	NA	unknown	NA	NA	NA	NA	NA	NA	NA	molecular
EGLN1	egl-9 family hypoxia inducible factor 1	2.69037014256286e-46	-3.11303043701907	-0.291228931176191	-0.07208299341922005	yes	-0.34526288509368896	0.08136505633592606	-0.13581624627113342	NA	-0.07540055364370346	0.05029069632291794	-0.00767402816563844	NA	unknown	NA	NA	NA	NA	NA	NA	NA	molecular
ZMAT1	zinc finger matrin-type 1	3.1643698135977996e-46	3.74870465244381	0.600698577986846	0.350729063898325	yes	0.34160512685775757	0.2346041053533554	0.6135923266410828	NA	0.5098381638526917	0.05400559678673744	NA	NA	unknown	NA	NA	NA	NA	NA	NA	NA	molecular
OXER1	oxoeicosanoid receptor 1	3.55776884905291e-46	3.23975410246479	0.589603412428065	NA	unknown	NA	NA	NA	NA	NA	NA	NA	NA	unknown	NA	NA	NA	NA	NA	NA	NA	unknown
CCDC3	coiled-coil domain containing 3	3.669095221894099e-46	2.96469869142022	0.461184604301143	0.3469143211841583	yes	NA	NA	NA	NA	NA	NA	0.3469143211841583	9.09498945169848	yes	NA	NA	NA	NA	NA	NA	3.983124673037599	comp and mol
MME	membrane metalloendopeptidase	5.86312876096738e-46	3.96002321792036	1.00338422085946	0.5767831206321716	yes	NA	NA	0.5767831206321716	NA	NA	NA	NA	6.449664516248466	yes	NA	NA	4.254720331008095	NA	NA	NA	NA	comp and mol
PPP2R2B	protein phosphatase 2 regulatory subunit Bbeta	7.39448886925416e-46	2.56790080412801	0.492865486879693	0.01948505826294422	yes	NA	NA	NA	0.01948505826294422	NA	NA	NA	9.155827683718684	yes	NA	NA	NA	4.0936151373661245	NA	NA	NA	comp and mol
RASL11B	RAS like family 11 member B	7.652315982789071e-46	4.05115984605052	1.08543937426684	0.03748175874352455	yes	0.03748175874352455	NA	NA	NA	NA	NA	NA	NA	unknown	NA	NA	NA	NA	NA	NA	NA	molecular
ATP2A2	ATPase sarcoplasmic/endoplasmic reticulum Ca2+ transporting 2	8.06031715818637e-46	-3.56570051761864	-0.481662099171643	-0.5204794406890869	yes	-0.5204794406890869	NA	NA	NA	NA	NA	NA	-14.058859107921943	yes	3.674967334713322	NA	NA	NA	NA	NA	NA	comp and mol
LTBP4	latent transforming growth factor beta binding protein 4	8.532093478874571e-46	3.35295703691919	0.489669001262299	0.2217874825000763	yes	NA	NA	0.2217874825000763	NA	NA	NA	NA	4.498556724093382	yes	NA	NA	2.96761183561938	NA	NA	NA	NA	comp and mol
ORMDL3	ORMDL sphingolipid biosynthesis regulator 3	1.06737908204294e-45	3.81814896202798	0.393531194125478	0.2218811884522438	yes	0.2856227457523346	NA	0.15813963115215302	NA	NA	NA	NA	NA	unknown	NA	NA	NA	NA	NA	NA	NA	molecular
CADPS2	calcium dependent secretion activator 2	1.18401283836335e-45	-4.03314428053821	-0.651261989677887	-0.16847799718379974	yes	NA	-0.16847799718379974	NA	NA	NA	NA	NA	5.342213769711687	no	NA	3.5861447389813974	NA	NA	NA	NA	NA	molecular
TIMP4	TIMP metallopeptidase inhibitor 4	1.3048529188173298e-45	-2.32141456152792	-0.38630640352379497	-0.2752242386341095	yes	NA	-0.2752242386341095	NA	NA	NA	NA	NA	3.4815126996830497	no	NA	2.3370851466954874	NA	NA	NA	NA	NA	molecular
C11orf80	chromosome 11 open reading frame 80	1.7865706410499698e-45	3.1998317430896	0.537034085151402	0.6218358278274536	yes	NA	NA	0.6218358278274536	NA	NA	NA	NA	3.2889260360941734	yes	NA	NA	2.1696416050320755	NA	NA	NA	NA	comp and mol
AK5	adenylate kinase 5	2.1806833444627898e-45	2.093907931099	0.206018300686429	0.547321820165962	yes	0.00650541763752698	NA	1.088138222694397	NA	NA	NA	NA	NA	unknown	NA	NA	NA	NA	NA	NA	NA	molecular
CX3CR1	C-X3-C motif chemokine receptor 1	2.74503682577756e-45	2.5490513545412	0.521137869534346	NA	unknown	NA	NA	NA	NA	NA	NA	NA	8.866438893414694	yes	NA	NA	NA	3.964228000179273	NA	NA	NA	compositional
IL1R2	interleukin 1 receptor type 2	3.0210422244588195e-45	-3.22448629208786	-0.775743648966507	-0.6809116005897522	yes	NA	NA	NA	NA	-0.6809116005897522	NA	NA	8.20702205930544	no	NA	NA	NA	NA	6.636639397962454	NA	NA	molecular
TGFBR2	transforming growth factor beta receptor 2	3.1681910612051e-45	-3.66587492245487	-0.421753282026529	-0.08622523290770394	yes	-0.30672475695610046	-0.05285084992647171	-0.49412280321121216	-0.05749004334211349	-0.10715435445308684	0.3581095337867737	0.05665664374828338	NA	unknown	NA	NA	NA	NA	NA	NA	NA	molecular
THBS4	thrombospondin 4	4.39871442122076e-45	3.59742429856446	0.952337402951633	-0.26047855615615845	no	NA	NA	NA	NA	NA	-0.26047855615615845	NA	-12.48298319913217	no	NA	NA	NA	NA	NA	3.1439037857881775	NA	unknown
CA14	carbonic anhydrase 14	4.7906192032590593e-45	-4.12982109170582	-1.04430661641132	-0.2198597639799118	yes	-0.2198597639799118	NA	NA	NA	NA	NA	NA	NA	unknown	NA	NA	NA	NA	NA	NA	NA	molecular
ZMYND12	zinc finger MYND-type containing 12	8.353723536434759e-45	3.13966438596601	0.525079665148004	0.12726205587387085	yes	0.12726205587387085	NA	NA	NA	NA	NA	NA	NA	unknown	NA	NA	NA	NA	NA	NA	NA	molecular
SLC6A1	solute carrier family 6 member 1	8.482902083404839e-45	3.76371386452799	0.71123862520936	0.588959276676178	yes	NA	NA	NA	NA	NA	0.588959276676178	NA	-11.707862258585994	no	NA	NA	NA	NA	NA	2.948685573879006	NA	molecular
MAP3K6	mitogen-activated protein kinase kinase kinase 6	9.59990812741051e-45	-2.98281750126148	-0.382247429173071	-0.5905541777610779	yes	NA	-0.5905541777610779	NA	NA	NA	NA	NA	3.934943331850813	no	NA	2.6414660543373003	NA	NA	NA	NA	NA	molecular
C8orf88	chromosome 8 open reading frame 88	1.05361127916189e-44	-2.95518402585156	-0.386749087823218	-0.19055638710657757	yes	-0.22179171442985535	NA	-0.24682676792144775	NA	NA	-0.10305067896842957	NA	NA	unknown	NA	NA	NA	NA	NA	NA	NA	molecular
ANOS1	anosmin 1	1.5482950686751598e-44	3.20199282453789	0.462009824646463	0.4312320053577423	yes	NA	NA	0.4312320053577423	NA	NA	NA	NA	5.5001591032969595	yes	NA	NA	3.6283497694526146	NA	NA	NA	NA	comp and mol
DYNC2LI1	dynein cytoplasmic 2 light intermediate chain 1	1.60030690515358e-44	3.33135088818364	0.309393858691783	0.1965121115402629	yes	0.10562147200107574	0.00772193307057023	0.35909438133239746	NA	0.0368688739836216	0.3566257655620575	0.31314024329185486	NA	unknown	NA	NA	NA	NA	NA	NA	NA	molecular
CLC	Charcot-Leyden crystal galectin	1.63915687913141e-44	3.17689653375149	0.870479520166676	0.02980329096317291	yes	0.02980329096317291	NA	NA	NA	NA	NA	NA	NA	unknown	NA	NA	NA	NA	NA	NA	NA	molecular
CPM	carboxypeptidase M	1.84829563359367e-44	-2.25695272025464	-0.312502983759503	-0.4798972308635712	yes	NA	NA	NA	NA	NA	-0.4798972308635712	NA	-8.95924124578516	yes	NA	NA	NA	NA	NA	2.2564311768337357	NA	comp and mol
ANPEP	alanyl aminopeptidase, membrane	1.92100656579638e-44	-3.12627127099454	-0.765157106498025	-0.6669818758964539	yes	NA	NA	NA	NA	-0.6669818758964539	NA	NA	3.325543558295465	no	NA	NA	NA	NA	2.689213363768118	NA	NA	molecular
SLC1A7	solute carrier family 1 member 7	2.85365841157016e-44	2.44918034630821	0.583840938849324	0.5373842120170593	yes	NA	NA	0.5373842120170593	NA	NA	NA	NA	7.78989460323313	yes	NA	NA	5.138844487381926	NA	NA	NA	NA	comp and mol
SNCA	synuclein alpha	2.99631694209077e-44	3.79887753264551	0.720395259597132	-0.04783033207058906	no	NA	NA	NA	NA	-0.04783033207058906	NA	NA	4.893393703578494	yes	NA	NA	NA	NA	3.9570613077721943	NA	NA	compositional
SLC31A1	solute carrier family 31 member 1	3.3302422782623993e-44	-2.7331203402314	-0.223359118068268	-0.24113868921995163	yes	-0.2867744565010071	-0.32868579030036926	-0.11687581986188889	NA	-0.2374746799468994	-0.2358826994895935	NA	NA	unknown	NA	NA	NA	NA	NA	NA	NA	molecular
TGM2	transglutaminase 2	3.6752841162571395e-44	-1.97738932444039	-0.244289476865565	-0.26368395090103147	yes	-0.22288915514945984	-0.2586927115917206	-0.3442303538322449	NA	-0.2030668556690216	NA	-0.28954067826271057	NA	unknown	NA	NA	NA	NA	NA	NA	NA	molecular
PLD4	phospholipase D family member 4	3.99477598570572e-44	3.10744285840319	0.886692357203089	NA	unknown	NA	NA	NA	NA	NA	NA	NA	NA	unknown	NA	NA	NA	NA	NA	NA	NA	unknown
OSMR	oncostatin M receptor	5.01671527738203e-44	-3.58430840354549	-0.639701571037993	-0.33971835728734734	yes	-0.01329903583973646	-0.47437360882759094	-0.29505982995033264	NA	NA	-0.45179399847984314	-0.4640653133392334	NA	unknown	NA	NA	NA	NA	NA	NA	NA	molecular
ANTXR1	ANTXR cell adhesion molecule 1	5.073034620089278e-44	3.24071529227078	0.492611526051885	0.441428005695343	yes	NA	NA	NA	NA	NA	NA	0.441428005695343	5.55944715950497	yes	NA	NA	NA	NA	NA	NA	2.4347440167000607	comp and mol
KPNA2	karyopherin subunit alpha 2	5.16801502756878e-44	-3.33763168647377	-0.428003104444583	-0.41178691387176514	yes	NA	-0.41178691387176514	NA	NA	NA	NA	NA	3.30498644804866	no	NA	2.218585828644997	NA	NA	NA	NA	NA	molecular
FCGBP	Fc gamma binding protein	6.158149474274858e-44	-3.37633391005235	-1.16878341767802	-0.06246980279684067	yes	NA	NA	NA	NA	-0.06246980279684067	NA	NA	6.61589699467048	no	NA	NA	NA	NA	5.3499701024816515	NA	NA	molecular
MAP6	microtubule associated protein 6	6.24406625988143e-44	3.29737396341326	0.369001874279347	0.3738544831673304	yes	0.24040432274341583	NA	0.5823825597763062	NA	NA	0.2987765669822693	NA	NA	unknown	NA	NA	NA	NA	NA	NA	NA	molecular
PTPRU	protein tyrosine phosphatase receptor type U	7.696094162130838e-44	-3.49797800189344	-0.405168503636473	-0.1191605911590159	yes	-0.2339806705713272	NA	-0.00434051174670457	NA	NA	NA	NA	NA	unknown	NA	NA	NA	NA	NA	NA	NA	molecular
NKG7	natural killer cell granule protein 7	9.983788807462619e-44	2.96122367221164	0.625715557713274	NA	unknown	NA	NA	NA	NA	NA	NA	NA	16.980031212839915	yes	NA	NA	NA	7.591854631497285	NA	NA	NA	compositional
MLX	MAX dimerization protein MLX	1.0492532863697798e-43	-2.78279764787374	-0.206285691205493	-0.06863648500293493	yes	-0.10698802024126051	-0.00283048581331968	-0.075162373483181	NA	-0.21407611668109897	0.05587457120418548	NA	NA	unknown	NA	NA	NA	NA	NA	NA	NA	molecular
MGST1	microsomal glutathione S-transferase 1	1.4760701519296394e-43	-3.40547949671389	-0.854900659205193	-1.2832646369934082	yes	NA	NA	-1.2832646369934082	NA	NA	NA	NA	8.853020075544517	no	NA	NA	5.840168029104198	NA	NA	NA	NA	molecular
ZDHHC9	zinc finger DHHC-type palmitoyltransferase 9	1.4844418468256999e-43	-3.1584378757208	-0.4077277982876	-0.21568114558855692	yes	-0.2282492220401764	-0.07928046584129333	-0.33951374888420105	NA	NA	NA	NA	NA	unknown	NA	NA	NA	NA	NA	NA	NA	molecular
RNF157	ring finger protein 157	1.8732831422602596e-43	-3.28300511333729	-0.560461345978812	-0.13171648979187012	yes	NA	NA	NA	-0.13171648979187012	NA	NA	NA	6.732915042513391	no	NA	NA	NA	3.010319098255296	NA	NA	NA	molecular
XAF1	XIAP associated factor 1	2.2289714611363495e-43	3.00231606553039	0.395330059295055	0.5329146385192871	yes	NA	0.5329146385192871	NA	NA	NA	NA	NA	4.206725031567213	yes	NA	2.8239088682350286	NA	NA	NA	NA	NA	comp and mol
COL21A1	collagen type XXI alpha 1 chain	2.388924192582169e-43	3.84203272239634	0.611799144044628	0.34819769859313965	yes	0.34819769859313965	NA	NA	NA	NA	NA	NA	-10.846329867384954	no	2.8352164039900476	NA	NA	NA	NA	NA	NA	molecular
NT5DC2	5'-nucleotidase domain containing 2	2.4619710076061095e-43	-3.08906012289169	-0.417405954066947	-0.2150242899854978	yes	-0.12151435762643814	NA	NA	NA	-0.24508963525295255	-0.27846887707710266	NA	NA	unknown	NA	NA	NA	NA	NA	NA	NA	molecular
COL15A1	collagen type XV alpha 1 chain	4.0484053155884185e-43	1.83286471050626	0.195555718048948	0.3208160698413849	yes	NA	NA	0.3208160698413849	NA	NA	NA	NA	6.182154438143977	yes	NA	NA	4.078249048634672	NA	NA	NA	NA	comp and mol
PODN	podocan	5.554547828417139e-43	3.21451552136224	0.503434755045365	0.3921754062175751	yes	NA	NA	0.3921754062175751	NA	NA	NA	NA	8.01821224033648	yes	NA	NA	5.289461265985535	NA	NA	NA	NA	comp and mol
FZD7	frizzled class receptor 7	5.5622607924799885e-43	3.55935357891113	0.589239622758235	0.19186732172966003	yes	0.19186732172966003	NA	NA	NA	NA	NA	NA	NA	unknown	NA	NA	NA	NA	NA	NA	NA	molecular
CDC42EP4	CDC42 effector protein 4	5.6083498562955885e-43	-2.67871826822146	-0.29930903257551	-0.3660476952791214	yes	-0.32285216450691223	-0.20825977623462677	-0.3516075015068054	NA	NA	-0.5790857076644897	-0.3684333264827728	NA	unknown	NA	NA	NA	NA	NA	NA	NA	molecular
GTF3A	general transcription factor IIIA	5.6797713502055884e-43	-3.75330547618971	-0.382103675285366	-0.02161197415553033	yes	0.01276574283838272	0.1598161906003952	0.03380194306373596	NA	0.0024995703715831	-0.31694331765174866	NA	NA	unknown	NA	NA	NA	NA	NA	NA	NA	molecular
PTDSS1	phosphatidylserine synthase 1	6.571814289680749e-43	-3.37952237009734	-0.618250443813465	-0.2394496649503708	yes	-0.2394496649503708	NA	NA	NA	NA	NA	NA	-10.45656376841539	yes	2.733332056839526	NA	NA	NA	NA	NA	NA	comp and mol
PAFAH2	platelet activating factor acetylhydrolase 2	6.7516336375027874e-43	3.23885339870155	0.412578268037694	0.2177830858854577	yes	0.5261162519454956	0.00604622019454836	0.2351551502943039	NA	0.10381472110748292	NA	NA	NA	unknown	NA	NA	NA	NA	NA	NA	NA	molecular
C11orf65	chromosome 11 open reading frame 65	7.1269258164806285e-43	2.99802376339115	0.411762700749068	0.01916538598015904	yes	0.13617153465747833	-0.04147706180810928	-0.00577741954475641	-0.07898451387882233	0.05929768458008766	0.04576209187507629	NA	NA	unknown	NA	NA	NA	NA	NA	NA	NA	molecular
NGLY1	N-glycanase 1	7.816917320159478e-43	-3.21356056410756	-0.221441001216918	-0.06549863291937592	yes	-0.1306372582912445	0.04853413254022598	-9.565950022079e-4	-0.03046748228371143	0.01245770882815122	-0.17026996612548828	-0.1871509701013565	NA	unknown	NA	NA	NA	NA	NA	NA	NA	molecular
TNMD	tenomodulin	8.955460038024177e-43	3.50512501207684	1.4065213387034	NA	unknown	NA	NA	NA	NA	NA	NA	NA	NA	unknown	NA	NA	NA	NA	NA	NA	NA	unknown
EPHX2	epoxide hydrolase 2	1.16470310271337e-42	2.58862093789398	0.405056453595582	0.14576131105422974	yes	0.14576131105422974	NA	NA	NA	NA	NA	NA	-12.307971933429885	no	3.2172877233285604	NA	NA	NA	NA	NA	NA	molecular
SHISA3	shisa family member 3	1.2194180035725799e-42	-2.91054172214196	-0.73256275624544	-0.96430242061615	yes	NA	NA	-0.96430242061615	NA	NA	NA	NA	5.902973160321937	no	NA	NA	3.894078499020229	NA	NA	NA	NA	molecular
CCNG1	cyclin G1	1.30619023515315e-42	-3.2628317290841	-0.371574930720999	-0.11376067325472831	yes	-0.19090276956558228	0.04412836208939552	-0.17964251339435575	NA	-0.03820432722568512	-0.2041821181774139	NA	NA	unknown	NA	NA	NA	NA	NA	NA	NA	molecular
EI24	EI24 autophagy associated transmembrane protein	1.6544852030432695e-42	-3.15628513177221	-0.226921181949511	-0.08989498503506184	yes	-0.03968671336770058	-0.02034015022218227	-0.18178005516529083	NA	-0.09813512116670609	-0.1095328852534294	NA	NA	unknown	NA	NA	NA	NA	NA	NA	NA	molecular
STRBP	spermatid perinuclear RNA binding protein	1.8830338082721594e-42	-2.89393487123473	-0.279042569611009	-0.20444230735301971	yes	-0.20444230735301971	NA	NA	NA	NA	NA	NA	-10.886393558831296	yes	2.845689000396564	NA	NA	NA	NA	NA	NA	comp and mol
POM121L9P	POM121 transmembrane nucleoporin like 9, pseudogene	1.9584378218611398e-42	-2.6780190256043	-0.589489127700158	NA	unknown	NA	NA	NA	NA	NA	NA	NA	NA	unknown	NA	NA	NA	NA	NA	NA	NA	unknown
DTX4	deltex E3 ubiquitin ligase 4	2.3668929544493394e-42	3.09953262552993	0.496758385722671	0.6030189394950867	yes	NA	NA	0.6030189394950867	NA	NA	NA	NA	3.303434870925612	yes	NA	NA	2.1792128058877234	NA	NA	NA	NA	comp and mol
PIWIL4	piwi like RNA-mediated gene silencing 4	2.6787458801460793e-42	4.02865628190592	0.588581116759014	0.19852330908179283	yes	0.15744875371456146	NA	0.14625316858291626	NA	0.3099077343940735	0.18048357963562012	NA	NA	unknown	NA	NA	NA	NA	NA	NA	NA	molecular
MDK	midkine	4.298386983476529e-42	3.22463721842564	0.64180383838864	NA	unknown	NA	NA	NA	NA	NA	NA	NA	NA	unknown	NA	NA	NA	NA	NA	NA	NA	unknown
XG	Xg glycoprotein (Xg blood group)	4.53650057086036e-42	3.91386850281225	1.50830495910075	0.6812629103660583	yes	NA	NA	0.6812629103660583	NA	NA	NA	NA	3.1575890233270547	yes	NA	NA	2.0830010895407107	NA	NA	NA	NA	comp and mol
WNT9A	Wnt family member 9A	4.58617518826373e-42	3.58134225549376	1.36875638331871	0.2766087055206299	yes	0.2766087055206299	NA	NA	NA	NA	NA	NA	-12.959761803192826	no	3.387664740559365	NA	NA	NA	NA	NA	NA	molecular
PCNT	pericentrin	5.31418496677602e-42	-2.5234179497649	-0.317164660685891	-0.08156088118751843	yes	-0.5788877606391907	0.04040125384926796	0.06950438022613525	NA	-0.1296386867761612	-0.05591345950961113	0.16516898572444916	NA	unknown	NA	NA	NA	NA	NA	NA	NA	molecular
ART3	ADP-ribosyltransferase 3 (inactive)	6.369289595715448e-42	-3.38296041404094	-0.580469462062112	-0.13806872069835663	yes	-0.13806872069835663	NA	NA	NA	NA	NA	NA	-27.98660767845861	yes	7.3156625468860526	NA	NA	NA	NA	NA	NA	comp and mol
LSP1	lymphocyte specific protein 1	8.588195090602868e-42	2.36855561079936	0.383285921474434	0.7687373757362366	yes	NA	NA	0.7687373757362366	NA	NA	NA	NA	4.405247157016479	yes	NA	NA	2.9060572987718434	NA	NA	NA	NA	comp and mol
ALOX5	arachidonate 5-lipoxygenase	1.00427448512092e-41	-2.92216679106522	-0.52819497342369	-0.4622153043746948	yes	NA	NA	NA	NA	-0.4622153043746948	NA	NA	7.266358023736964	no	NA	NA	NA	NA	5.875967871361435	NA	NA	molecular
HOOK1	hook microtubule tethering protein 1	1.1154953343326898e-41	-3.35244165053564	-0.797457424206115	-0.34683242440223694	yes	-0.34683242440223694	NA	NA	NA	NA	NA	NA	-16.090581027823227	yes	4.206056780275159	NA	NA	NA	NA	NA	NA	comp and mol
IL17D	interleukin 17D	1.116770516154e-41	2.90776919460173	0.474883819847014	0.2468547374010086	yes	NA	NA	0.2468547374010086	NA	NA	NA	NA	3.541417221276102	yes	NA	NA	2.3362052109820404	NA	NA	NA	NA	comp and mol
TSPAN14	tetraspanin 14	1.55706793313414e-41	-2.32238531528741	-0.198249942523192	-0.092795933862882	yes	-0.12671202421188354	-0.190582811832428	-0.06944094598293304	-0.01569259725511074	-0.20267783105373385	0.0075730113312602	-0.05203833803534508	NA	unknown	NA	NA	NA	NA	NA	NA	NA	molecular
MX1	MX dynamin like GTPase 1	1.62924136213087e-41	2.01482356323816	0.191976268541407	0.4228605329990387	yes	NA	0.4228605329990387	NA	NA	NA	NA	NA	3.2703493026914487	yes	NA	2.195334453475336	NA	NA	NA	NA	NA	comp and mol
C1QTNF1	C1q and TNF related 1	1.67665475621319e-41	-2.65167181340772	-0.542639369922177	-0.4280586838722229	yes	NA	NA	NA	NA	NA	NA	-0.4280586838722229	5.35264889051391	no	NA	NA	NA	NA	NA	NA	2.344177305003003	molecular
SLC31A2	solute carrier family 31 member 2	2.217858494527e-41	-2.93217982470866	-0.419001671518671	-0.4276651442050934	yes	NA	NA	NA	NA	-0.4276651442050934	NA	NA	3.7255909466243833	no	NA	NA	NA	NA	3.01271319589363	NA	NA	molecular
TDRD9	tudor domain containing 9	2.8984868447663e-41	-2.52582449964195	-0.521691439016904	-0.2387079894542694	yes	-0.2387079894542694	NA	NA	NA	NA	NA	NA	NA	unknown	NA	NA	NA	NA	NA	NA	NA	molecular
BRSK1	BR serine/threonine kinase 1	2.9973186342188987e-41	3.74017808010925	0.711699188993427	0.23212770745158195	yes	0.3906830251216888	0.256882905960083	0.23450307548046112	NA	NA	0.04644182324409485	NA	NA	unknown	NA	NA	NA	NA	NA	NA	NA	molecular
KIAA1549	KIAA1549	3.86995358825177e-41	-2.51699363546515	-0.331053597238486	-0.494512677192688	yes	NA	-0.494512677192688	NA	NA	NA	NA	NA	3.937708892751429	no	NA	2.6433225322136265	NA	NA	NA	NA	NA	molecular
TIMP3	TIMP metallopeptidase inhibitor 3	4.37231130891657e-41	-2.57209679713295	-0.331576725504232	-0.3134999003793512	yes	-0.0574728362262249	-0.4771357476711273	-0.49000799655914307	-0.04237451404333114	-0.2456593960523605	-0.6879222989082336	-0.19392651319503784	NA	unknown	NA	NA	NA	NA	NA	NA	NA	molecular
NUDT4	nudix hydrolase 4	4.41687705026239e-41	-3.21499605710643	-0.404935615296237	-0.4991456270217895	yes	-0.4991456270217895	NA	NA	NA	NA	NA	NA	-9.708353134677468	yes	2.537750778347118	NA	NA	NA	NA	NA	NA	comp and mol
IFIT2	interferon induced protein with tetratricopeptide repeats 2	4.672083596643498e-41	2.36730330935564	0.312940785239414	0.01402281178161501	yes	0.21456176042556763	0.19009913504123688	0.02371285669505596	NA	NA	-0.3722825050354004	NA	NA	unknown	NA	NA	NA	NA	NA	NA	NA	molecular
ELK1	ETS transcription factor ELK1	4.74341285620451e-41	-1.83173762923154	-0.125812153801169	-0.16965518395105997	yes	-0.07092618942260742	NA	-0.24073678255081177	NA	NA	-0.19730257987976071	NA	NA	unknown	NA	NA	NA	NA	NA	NA	NA	molecular
CPEB1	cytoplasmic polyadenylation element binding protein 1	5.57068500834833e-41	2.6834584315777	0.351208841984628	0.3512289524078369	yes	NA	NA	0.3512289524078369	NA	NA	NA	NA	4.7412659128137	yes	NA	NA	3.127722445585102	NA	NA	NA	NA	comp and mol
PCYOX1L	prenylcysteine oxidase 1 like	6.75971220042348e-41	2.83363236465314	0.256580352937914	0.17294756695628166	yes	0.2682403028011322	NA	0.07765483111143112	NA	NA	NA	NA	NA	unknown	NA	NA	NA	NA	NA	NA	NA	molecular
LYPD1	LY6/PLAUR domain containing 1	8.62001577391256e-41	3.13357526662699	0.972348311734211	NA	unknown	NA	NA	NA	NA	NA	NA	NA	NA	unknown	NA	NA	NA	NA	NA	NA	NA	unknown
PARVA	parvin alpha	1.1343366637905e-40	-1.73325519018695	-0.108250789832504	-0.03744649048894644	yes	-0.187905877828598	0.05857489630579948	-0.01195658557116985	NA	-0.10988421738147736	0.0913596898317337	-0.06486684828996658	NA	unknown	NA	NA	NA	NA	NA	NA	NA	molecular
TMEM71	transmembrane protein 71	1.27415587114596e-40	3.69649908964054	0.779785037896391	0.2656647264957428	yes	0.2656647264957428	NA	NA	NA	NA	NA	NA	-19.332815842497855	no	5.05357270912358	NA	NA	NA	NA	NA	NA	molecular
CCT2	chaperonin containing TCP1 subunit 2	1.33052464011484e-40	-2.59331339681297	-0.330583233598942	-0.09976797550916672	yes	-0.0206244196742773	-0.02702631615102291	-0.22037222981452945	NA	0.00800161436200141	-0.23881852626800537	NA	NA	unknown	NA	NA	NA	NA	NA	NA	NA	molecular
NAALADL2	N-acetylated alpha-linked acidic dipeptidase like 2	1.5802870544779896e-40	3.62950682727918	0.445585999030398	0.24123187363147736	yes	NA	NA	0.24123187363147736	NA	NA	NA	NA	3.090430946176532	yes	NA	NA	2.0386981904482253	NA	NA	NA	NA	comp and mol
GTF2IRD1	GTF2I repeat domain containing 1	1.67968008346934e-40	-2.55044361441778	-0.228858727285539	-0.43931153416633606	yes	-0.43931153416633606	NA	NA	NA	NA	NA	NA	-13.022411300780902	yes	3.404041237073413	NA	NA	NA	NA	NA	NA	comp and mol
SERPINE2	serpin family E member 2	2.0484747727529e-40	3.33171059128323	0.799206471138783	0.4276268482208252	yes	NA	NA	0.4276268482208252	NA	NA	NA	NA	6.765578770802491	yes	NA	NA	4.463122922851447	NA	NA	NA	NA	comp and mol
TTLL3	tubulin tyrosine ligase like 3	2.90104127107986e-40	3.89168435649692	0.429568089349832	0.17606726040442786	yes	0.09761570394039154	0.08529963344335556	0.3245440721511841	NA	0.0986909195780754	0.24627144634723663	0.20398178696632385	NA	unknown	NA	NA	NA	NA	NA	NA	NA	molecular
S100A9	S100 calcium binding protein A9	3.2463978083273192e-40	-3.41388832530589	-1.07873890366784	-0.4043665528297424	yes	NA	NA	NA	NA	-0.4043665528297424	NA	NA	3.630304086085261	no	NA	NA	NA	NA	2.935659116083393	NA	NA	molecular
PPEF1	protein phosphatase with EF-hand domain 1	4.9425332252826894e-40	-3.48149496705505	-0.633608085152944	-0.08591513335704803	yes	-0.08591513335704803	NA	NA	NA	NA	NA	NA	NA	unknown	NA	NA	NA	NA	NA	NA	NA	molecular
GSPT1	G1 to S phase transition 1	5.1559862126177494e-40	-3.16573312846396	-0.206357788694516	-0.12968194697584426	yes	-0.04720065742731094	-0.04069820046424866	-0.17397139966487885	-0.27836671471595764	-0.12974119186401367	-0.12793263792991638	-0.1098628267645836	NA	unknown	NA	NA	NA	NA	NA	NA	NA	molecular
JAM2	junctional adhesion molecule 2	5.9180696138388e-40	2.15467811442382	0.218868689919555	0.30740681290626526	yes	NA	0.30740681290626526	NA	NA	NA	NA	NA	5.075938593447282	yes	NA	3.407398368348334	NA	NA	NA	NA	NA	comp and mol
ZNF682	zinc finger protein 682	7.044301393243849e-40	-2.47665598850058	-0.227147014521814	-0.4744615852832794	yes	-0.4744615852832794	NA	NA	NA	NA	NA	NA	-8.32091999231638	yes	2.1750775743456225	NA	NA	NA	NA	NA	NA	comp and mol
BMP4	bone morphogenetic protein 4	7.3185013718476e-40	3.30313720553224	0.497779591768135	0.352904349565506	yes	NA	NA	0.352904349565506	NA	NA	NA	NA	4.843435699336639	yes	NA	NA	3.195121899748767	NA	NA	NA	NA	comp and mol
PARVB	parvin beta	8.19692305246264e-40	-3.26066118510777	-0.402302211935845	-0.2220220613060519	yes	-0.4061214625835418	-0.1914302110671997	3.751280019059777e-4	NA	-0.1635761559009552	-0.34935760498046875	NA	NA	unknown	NA	NA	NA	NA	NA	NA	NA	molecular
VPS13D	vacuolar protein sorting 13 homolog D	8.742301262235239e-40	-3.16242393376023	-0.280235181371474	-0.04590030679745333	yes	-0.11444355547428132	-0.08844762295484543	-0.02853999845683574	0.07735096663236618	0.01701545342803001	-0.05391816794872284	-0.13031922280788422	NA	unknown	NA	NA	NA	NA	NA	NA	NA	molecular
TXNRD1	thioredoxin reductase 1	1.23321933460607e-39	-1.95922213217655	-0.286816274792614	-0.26630672599588123	yes	0.12762275338172913	-0.24674710631370544	-0.8131513595581055	-0.06751050055027008	-0.17346766591072085	-0.29135972261428833	-0.3995334804058075	NA	unknown	NA	NA	NA	NA	NA	NA	NA	molecular
COPZ2	COPI coat complex subunit zeta 2	1.44476094708351e-39	3.60366884776147	0.366257728496738	0.28178369998931885	yes	0.20756790041923523	NA	0.35599949955940247	NA	NA	NA	NA	NA	unknown	NA	NA	NA	NA	NA	NA	NA	molecular
KCNS3	potassium voltage-gated channel modifier subfamily S member 3	1.67383449017891e-39	2.35202527621901	0.32782094540661	0.7412066459655762	yes	NA	NA	0.7412066459655762	NA	NA	NA	NA	5.708579377459338	yes	NA	NA	3.7658406382627576	NA	NA	NA	NA	comp and mol
NQO1	NAD(P)H quinone dehydrogenase 1	2.17091060938221e-39	-3.08958601573697	-0.516675445922937	-0.4238665699958801	yes	NA	-0.4238665699958801	NA	NA	NA	NA	NA	3.498158851254689	no	NA	2.348259448484265	NA	NA	NA	NA	NA	molecular
GSDMB	gasdermin B	2.23459098517654e-39	3.06229130541956	0.410008598299884	0.2108701854944229	yes	0.46076470613479614	-0.0186205506324768	0.32749760150909424	NA	0.13044194877147677	0.15426722168922424	NA	NA	unknown	NA	NA	NA	NA	NA	NA	NA	molecular
LIPH	lipase H	2.59340097893637e-39	2.78515750611898	0.453524972983926	0.39083734154701233	yes	NA	NA	0.39083734154701233	NA	NA	NA	NA	6.741687241974629	yes	NA	NA	4.447362138211148	NA	NA	NA	NA	comp and mol
CD1C	CD1c molecule	2.65992698287993e-39	2.6809969331431	0.741565477683461	NA	unknown	NA	NA	NA	NA	NA	NA	NA	NA	unknown	NA	NA	NA	NA	NA	NA	NA	unknown
IFT43	intraflagellar transport 43	3.71471561333668e-39	3.75453883464075	0.428997830920077	0.02919216019411881	yes	0.23760230839252472	0.02728820964694023	0.1776386797428131	NA	0.05516336113214493	-0.2503224015235901	-0.07221719622612	NA	unknown	NA	NA	NA	NA	NA	NA	NA	molecular
ITGAL	integrin subunit alpha L	4.15582903143079e-39	2.39631499912917	0.465110832034089	0.46704545617103577	yes	NA	NA	NA	0.46704545617103577	NA	NA	NA	11.0619209071531	yes	NA	NA	NA	4.945838698383709	NA	NA	NA	comp and mol
MRC2	mannose receptor C type 2	5.98081989706714e-39	2.88350304360343	0.451340371634369	0.1990201026201248	yes	NA	NA	0.1990201026201248	NA	NA	NA	NA	6.879482415583289	yes	NA	NA	4.538262978896824	NA	NA	NA	NA	comp and mol
TMEM231	transmembrane protein 231	6.53347047022275e-39	3.3473693985902	0.303066428549039	0.17425129562616348	yes	0.08502669632434845	0.0396333709359169	0.3980938196182251	NA	NA	NA	NA	NA	unknown	NA	NA	NA	NA	NA	NA	NA	molecular
KLHL41	kelch like family member 41	7.29361470865202e-39	-3.24555488069688	-0.562965460396485	-0.06591841578483582	yes	-0.06591841578483582	NA	NA	NA	NA	NA	NA	-18.041109809804592	yes	4.715922446057424	NA	NA	NA	NA	NA	NA	comp and mol
OPN3	opsin 3	7.29960216060293e-39	-3.12122382374951	-0.389771582495209	-0.04413497447967529	yes	NA	NA	NA	NA	-0.04413497447967529	NA	NA	3.0385680682344467	no	NA	NA	NA	NA	2.45714954941184	NA	NA	molecular
MFHAS1	multifunctional ROCO family signaling regulator 1	7.43679131836365e-39	-3.22785040384329	-0.315722902727618	0.06412074311325948	no	-0.01863572932779789	-0.2969820499420166	0.2367033809423447	0.08947776257991791	0.23188526928424835	NA	0.1422758251428604	NA	unknown	NA	NA	NA	NA	NA	NA	NA	unknown
CCND2	cyclin D2	7.53681018674659e-39	2.704554772052	0.321635639796628	0.07353003770112991	yes	0.24503085017204285	-0.06331906467676163	0.0800967887043953	NA	0.03265964984893799	0.07318196445703506	NA	NA	unknown	NA	NA	NA	NA	NA	NA	NA	molecular
ZBTB7B	zinc finger and BTB domain containing 7B	9.56324706924738e-39	-2.55662976133934	-0.244878538269601	-0.25531619787216187	yes	NA	NA	NA	NA	-0.25531619787216187	NA	NA	2.5540883125505447	no	NA	NA	NA	NA	2.0653731644024496	NA	NA	molecular
ANO1	anoctamin 1	1.45858441808493e-38	3.09843012125266	0.408430920494265	0.09903062507510184	yes	NA	NA	NA	NA	NA	0.15034186840057373	0.04771938174962997	-5.009204833832259	no	NA	NA	NA	NA	NA	2.437889899285418	2.045443008159473	molecular
UAP1	UDP-N-acetylglucosamine pyrophosphorylase 1	1.49640444179527e-38	-3.35355118057615	-0.45895886032442	-0.7151530385017395	yes	NA	NA	-0.7151530385017395	NA	NA	NA	NA	5.090805764969145	no	NA	NA	3.358307201073808	NA	NA	NA	NA	molecular
SVEP1	sushi, von Willebrand factor type A, EGF and pentraxin domain containing 1	1.52172851557382e-38	3.46698104213842	0.574795098985629	0.1022651344537735	yes	NA	NA	0.1022651344537735	NA	NA	NA	NA	6.783125184276855	yes	NA	NA	4.474697956243894	NA	NA	NA	NA	comp and mol
IL10	interleukin 10	1.59996040504641e-38	-2.69520809592276	-0.521928574774579	-0.23654592037200928	yes	NA	NA	NA	NA	-0.23654592037200928	NA	NA	7.763423065391918	no	NA	NA	NA	NA	6.27792139542401	NA	NA	molecular
ACVRL1	activin A receptor like type 1	1.62912291099286e-38	-3.03206579713187	-0.330386336262411	-0.34248021245002747	yes	NA	-0.34248021245002747	NA	NA	NA	NA	NA	3.9131845245001986	no	NA	2.626859706506497	NA	NA	NA	NA	NA	molecular
LARP6	La ribonucleoprotein 6, translational regulator	1.92663988621145e-38	-3.60669738257306	-0.412322889597001	-0.34466788172721863	yes	NA	NA	-0.34466788172721863	NA	NA	NA	NA	4.017761609492054	no	NA	NA	2.650440493762747	NA	NA	NA	NA	molecular
CCDC80	coiled-coil domain containing 80	2.18286591391947e-38	3.29378923105763	0.772135777469049	0.3682999610900879	yes	NA	NA	0.3682999610900879	NA	NA	NA	NA	8.335951520046848	yes	NA	NA	5.499067792020771	NA	NA	NA	NA	comp and mol
DRC3	dynein regulatory complex subunit 3	2.2198240222295e-38	2.45313517099477	0.238483897490995	0.03254613652825355	yes	-0.05390216782689094	-0.04244174063205719	0.1939823180437088	NA	NA	NA	NA	NA	unknown	NA	NA	NA	NA	NA	NA	NA	molecular
PHYHD1	phytanoyl-CoA dioxygenase domain containing 1	2.34962464595675e-38	-2.49427741463287	-0.283783035778739	-0.116216363850981	yes	-0.16069062054157257	-0.1438041925430298	0.0200998242944479	NA	NA	-0.18047046661376953	NA	NA	unknown	NA	NA	NA	NA	NA	NA	NA	molecular
SLCO2A1	solute carrier organic anion transporter family member 2A1	2.35518785540889e-38	-2.70572949325123	-0.5743702567327	-0.46703848242759705	yes	NA	-0.46703848242759705	NA	NA	NA	NA	NA	9.593163353789862	no	NA	6.439740859198023	NA	NA	NA	NA	NA	molecular
MAP2K1	mitogen-activated protein kinase kinase 1	2.57188324979167e-38	-2.9410864744799	-0.325619772177518	-0.0743361192622355	yes	-0.17802609503269196	0.06939120590686798	0.02341934107244014	-0.1409965455532074	-0.47776558995246887	0.08968137204647064	0.09394347667694092	NA	unknown	NA	NA	NA	NA	NA	NA	NA	molecular
CD83	CD83 molecule	3.9454242219519e-38	1.93662173847071	0.202112260139824	0.695228636264801	yes	NA	NA	NA	NA	0.695228636264801	NA	NA	5.700968555205148	yes	NA	NA	NA	NA	4.610109762909735	NA	NA	comp and mol
DAG1	dystroglycan 1	4.54127928469623e-38	-2.67849392208413	-0.21228324490947	-0.11243540048599245	yes	-0.11243540048599245	NA	NA	NA	NA	NA	NA	-7.9662647240242705	yes	2.0823711522915684	NA	NA	NA	NA	NA	NA	comp and mol
CPQ	carboxypeptidase Q	4.582914879935999e-38	2.65890789448405	0.236600454593081	0.1837564842509372	yes	0.04743939638137817	0.2442300170660019	0.32612380385398865	0.20509567856788635	0.0178512092679739	0.21954740583896637	0.226007878780365	NA	unknown	NA	NA	NA	NA	NA	NA	NA	molecular
QPCT	glutaminyl-peptide cyclotransferase	5.11286121722667e-38	3.40529269421471	0.682196854243367	0.5053126215934753	yes	NA	NA	0.5053126215934753	NA	NA	NA	NA	3.451709343022397	yes	NA	NA	2.2770266393685747	NA	NA	NA	NA	comp and mol
OVCH1	ovochymase 1	5.569709162830871e-38	-2.30384978797828	-0.438807805171469	-0.21088667050935328	yes	-0.0114602530375123	-0.4457866847515106	-0.10802985727787018	NA	NA	-0.27826988697052	NA	NA	unknown	NA	NA	NA	NA	NA	NA	NA	molecular
RPGR	retinitis pigmentosa GTPase regulator	6.05288555834263e-38	-1.69272270901329	-0.187892244902004	-0.6295451521873474	yes	NA	-0.6295451521873474	NA	NA	NA	NA	NA	3.3487928530270015	no	NA	2.2479923847130907	NA	NA	NA	NA	NA	molecular
MEG3	maternally expressed 3	6.80186083497664e-38	3.11701615563083	0.254805472037549	0.07055898010730743	yes	NA	NA	0.07055898010730743	NA	NA	NA	NA	8.935105814889669	yes	NA	NA	5.894318421453721	NA	NA	NA	NA	comp and mol
RPN1	ribophorin I	7.06867917544641e-38	-2.99127210235485	-0.244536894456673	-0.15345483794808387	yes	-0.05440101400017738	-0.2412368655204773	-0.11802181601524352	NA	-0.21173211932182312	-0.14188237488269806	NA	NA	unknown	NA	NA	NA	NA	NA	NA	NA	molecular
KAZALD1	Kazal type serine peptidase inhibitor domain 1	7.30249598102043e-38	2.49190106503283	0.354635805495981	0.07989022880792618	yes	NA	0.07989022880792618	NA	NA	NA	NA	NA	5.60968466916698	yes	NA	3.7656937799333825	NA	NA	NA	NA	NA	comp and mol
ALDH1A2	aldehyde dehydrogenase 1 family member A2	7.66418487337755e-38	2.26977115964497	0.29224867999752	0.3506842851638794	yes	NA	NA	0.3506842851638794	NA	NA	NA	NA	4.697826329575007	yes	NA	NA	3.0990661833081163	NA	NA	NA	NA	comp and mol
HIVEP3	HIVEP zinc finger 3	8.08059384535228e-38	-3.0222440921242	-0.361437625163599	0.02847429045609065	no	-0.3194071054458618	-0.01803967356681823	-0.2647792100906372	0.26513931155204773	0.31957998871803284	0.1401766836643219	0.07665003836154938	NA	unknown	NA	NA	NA	NA	NA	NA	NA	unknown
ST3GAL1	ST3 beta-galactoside alpha-2,3-sialyltransferase 1	8.32294242405802e-38	-2.07381025408232	-0.175267689429625	-0.22185049640635648	yes	-0.19386282563209536	-0.07671903073787689	-0.6356131434440613	-0.242157980799675	-0.03553108498454094	-0.14721891283988953	NA	NA	unknown	NA	NA	NA	NA	NA	NA	NA	molecular
KLHL13	kelch like family member 13	8.65153389105917e-38	3.63043761393237	0.519495933179971	0.28848465625196695	yes	0.2282029539346695	0.0862775519490242	0.4111501276493073	NA	0.8637078404426575	0.13910062611103058	0.00246883742511272	NA	unknown	NA	NA	NA	NA	NA	NA	NA	molecular
IFIT3	interferon induced protein with tetratricopeptide repeats 3	8.90806569138947e-38	2.11459238237448	0.280686907869198	0.09244972839951517	yes	0.1817949116230011	0.3328484892845154	0.19600658118724823	NA	NA	-0.3408510684967041	NA	NA	unknown	NA	NA	NA	NA	NA	NA	NA	molecular
STEAP4	STEAP4 metalloreductase	1.14805813897184e-37	-3.39723833860176	-0.615837832835781	-0.40406686067581177	yes	NA	NA	NA	NA	NA	-0.40406686067581177	NA	-15.065918046594968	yes	NA	NA	NA	NA	NA	3.794429266423852	NA	comp and mol
FBXL2	F-box and leucine rich repeat protein 2	1.29138572808621e-37	2.92756802095208	0.327889028037739	-0.02815098911523819	no	0.06665080040693283	-0.10731349140405656	0.06207155808806419	NA	NA	-0.13766780495643616	-0.02449600771069526	NA	unknown	NA	NA	NA	NA	NA	NA	NA	unknown
SNAP47	synaptosome associated protein 47	1.49258463020089e-37	3.82789493063036	0.746169977701557	0.24010798335075376	yes	0.24010798335075376	NA	NA	NA	NA	NA	NA	-7.695154694294679	no	2.0115033460406333	NA	NA	NA	NA	NA	NA	molecular
DELE1	DAP3 binding cell death enhancer 1	1.57972527812862e-37	3.82513981212599	0.231443628651837	0.0593284823000431	yes	0.08463834226131439	-0.03670775145292282	0.04632558301091194	NA	0.14615105092525482	0.05623518675565719	NA	NA	unknown	NA	NA	NA	NA	NA	NA	NA	molecular
ZNF423	zinc finger protein 423	1.64261650688845e-37	2.38746337865429	0.245395531697284	0.18240792416036128	yes	0.4306469261646271	0.11273248493671416	0.2908346354961395	NA	NA	0.02066330425441265	0.05716226994991302	NA	unknown	NA	NA	NA	NA	NA	NA	NA	molecular
PODXL2	podocalyxin like 2	1.6774094904567901e-37	2.77242856174872	0.512459360614786	NA	unknown	NA	NA	NA	NA	NA	NA	NA	5.392194156724615	yes	NA	NA	NA	NA	NA	NA	2.3614960414767747	compositional
PLCD3	phospholipase C delta 3	1.72040637666914e-37	-3.467257383434	-0.447439582833969	-0.23710027833779657	yes	-0.13442452251911163	-0.22608765959739685	-0.3507886528968811	NA	NA	NA	NA	NA	unknown	NA	NA	NA	NA	NA	NA	NA	molecular
SCGN	secretagogin, EF-hand calcium binding protein	2.08730327310233e-37	-2.74419877869651	-1.03404029032888	-0.4890024960041046	yes	NA	NA	NA	NA	NA	-0.4890024960041046	NA	-7.423683143407905	yes	NA	NA	NA	NA	NA	3.0251676418609517	2.009237530567719	comp and mol
AGFG1	ArfGAP with FG repeats 1	2.47359572345265e-37	-2.94388825024374	-0.219918613841335	-0.6884303092956543	yes	NA	NA	NA	NA	-0.6884303092956543	NA	NA	3.0936936909046366	no	NA	NA	NA	NA	2.5017270924727093	NA	NA	molecular
DUOX1	dual oxidase 1	2.82644260529049e-37	2.12749893158625	0.197300293366127	-0.02772798497850696	no	-0.0867520272731781	-0.1057443991303444	0.09922435879707336	NA	0.00829788297414779	-0.07717959582805634	-0.0042141294106841	NA	unknown	NA	NA	NA	NA	NA	NA	NA	unknown
EFCC1	EF-hand and coiled-coil domain containing 1	4.20674258570308e-37	2.06919460142007	0.280760674425987	0.6786368489265442	yes	NA	NA	0.6786368489265442	NA	NA	NA	NA	4.122299992752767	yes	NA	NA	2.7194024658947153	NA	NA	NA	NA	comp and mol
SEMA5B	semaphorin 5B	4.44952553192511e-37	3.09633369335754	0.549373601286384	0.5969403088092804	yes	NA	NA	NA	NA	NA	0.5154834389686584	0.6783971786499023	-5.558186302932518	no	NA	NA	NA	NA	NA	2.6003341773935085	2.0874900452004277	molecular
PRF1	perforin 1	4.47366775985527e-37	2.4702709115847	0.515172499805911	0.00188767001964151	yes	NA	NA	NA	0.00188767001964151	NA	NA	NA	17.960245073926142	yes	NA	NA	NA	8.030113021477046	NA	NA	NA	comp and mol
SLC29A2	solute carrier family 29 member 2	4.75640114471348e-37	-2.24252271229041	-0.217573223912324	-0.16870436072349548	yes	-0.16870436072349548	NA	NA	NA	NA	NA	NA	-17.11100472581258	yes	4.4727941967960465	NA	NA	NA	NA	NA	NA	comp and mol
ALOX15B	arachidonate 15-lipoxygenase type B	5.20948686603249e-37	-2.310475020126	-0.561178083770431	NA	unknown	NA	NA	NA	NA	NA	NA	NA	NA	unknown	NA	NA	NA	NA	NA	NA	NA	unknown
MRPL3	mitochondrial ribosomal protein L3	5.83286303206833e-37	-3.18077412111423	-0.239134234921951	-0.11888610245659947	yes	-0.01251384895294904	-0.08711036294698715	-0.20770913362503052	NA	-0.16180501878261566	-0.17151403427124023	-0.07266421616077423	NA	unknown	NA	NA	NA	NA	NA	NA	NA	molecular
KCNK1	potassium two pore domain channel subfamily K member 1	1.06022586033491e-36	-2.43348486758235	-0.384639619549819	-0.3636930286884308	yes	-0.3636930286884308	NA	NA	NA	NA	NA	NA	-13.443168164939062	yes	3.5140265296044655	NA	NA	NA	NA	NA	NA	comp and mol
ATF4	activating transcription factor 4	1.1622849858449e-36	-3.85524765683922	-0.466638714788514	-0.0931498482823372	yes	-0.03566630929708481	-0.10749928653240204	-0.11194947361946106	NA	-0.03851827979087829	-0.17211589217185974	NA	NA	unknown	NA	NA	NA	NA	NA	NA	NA	molecular
GZMH	granzyme H	1.2830632711691698e-36	2.87581100346148	0.71748096662845	NA	unknown	NA	NA	NA	NA	NA	NA	NA	17.119806946513666	yes	NA	NA	NA	7.654349042594691	NA	NA	NA	compositional
AHCY	adenosylhomocysteinase	1.35420940324309e-36	-2.79444868532225	-0.247680706818223	-0.06899266131222248	yes	-0.01026958599686622	NA	-0.12771573662757874	NA	NA	NA	NA	NA	unknown	NA	NA	NA	NA	NA	NA	NA	molecular
ARL2BP	ADP ribosylation factor like GTPase 2 binding protein	1.44014042803862e-36	-2.72752879190708	-0.194825144725716	-0.1172221029177308	yes	-0.07753010094165802	-0.1768801212310791	-0.00561932194977998	NA	-0.21707721054553983	-0.10900375992059708	NA	NA	unknown	NA	NA	NA	NA	NA	NA	NA	molecular
FCER1G	Fc epsilon receptor Ig	1.52314337267782e-36	-3.37221650222485	-0.841229428637056	-0.34814637899398804	yes	NA	NA	NA	NA	-0.34814637899398804	NA	NA	6.415449258065175	no	NA	NA	NA	NA	5.187877282896888	NA	NA	molecular
SERPINI1	serpin family I member 1	1.5745256407777e-36	2.85234402322429	0.376495528730861	0.3585153128951788	yes	0.3940892517566681	0.07426940649747849	0.32424741983413696	NA	NA	0.6414551734924316	NA	NA	unknown	NA	NA	NA	NA	NA	NA	NA	molecular
NHLRC1	NHL repeat containing E3 ubiquitin protein ligase 1	1.84689196105807e-36	2.92480205385833	0.457810486957358	NA	unknown	NA	NA	NA	NA	NA	NA	NA	NA	unknown	NA	NA	NA	NA	NA	NA	NA	unknown
PLP2	proteolipid protein 2	2.2589226820557e-36	-3.36294163017184	-0.587909003946683	-0.3310493677854538	yes	-0.2965922951698303	NA	-0.36550644040107727	NA	NA	NA	NA	NA	unknown	NA	NA	NA	NA	NA	NA	NA	molecular
STAT4	signal transducer and activator of transcription 4	2.53246204157528e-36	3.18010695004694	1.08266061712874	-0.12754204869270325	no	NA	NA	NA	-0.12754204869270325	NA	NA	NA	7.12552260990476	yes	NA	NA	NA	3.1858558532529644	NA	NA	NA	compositional
GSTM5	glutathione S-transferase mu 5	2.7511817718290097e-36	2.22084063942818	0.457873400409278	0.6610697507858276	yes	NA	NA	0.6610697507858276	NA	NA	NA	NA	5.547012274086505	yes	NA	NA	3.659257910151757	NA	NA	NA	NA	comp and mol
TAB2	TGF-beta activated kinase 1 (MAP3K7) binding protein 2	3.0504297393948295e-36	-3.04142542354609	-0.235885482331544	0.00694187650723116	no	-0.04820837825536728	-0.03097294270992279	-0.02533295750617981	-0.03978767991065979	0.25186407566070557	-0.03270922973752022	-0.0262597519904375	NA	unknown	NA	NA	NA	NA	NA	NA	NA	unknown
NUP62CL	nucleoporin 62 C-terminal like	3.27593896249202e-36	3.56036325138034	0.563529725930795	0.1703561395406723	yes	0.1703561395406723	NA	NA	NA	NA	NA	NA	NA	unknown	NA	NA	NA	NA	NA	NA	NA	molecular
CRY2	cryptochrome circadian regulator 2	3.34959638064116e-36	1.68593690983026	0.218520830676251	0.05724214781075716	yes	0.01012857351452112	0.05218087509274483	0.21795891225337985	NA	-0.01860858313739299	0.02455096133053302	NA	NA	unknown	NA	NA	NA	NA	NA	NA	NA	molecular
DEGS1	delta 4-desaturase, sphingolipid 1	3.6039372288515096e-36	-2.95198913611767	-0.264573763141094	-0.05972051322460174	yes	-0.08893384784460068	0.03542432934045791	-0.1887671947479248	NA	0.15456052124500275	-0.2108863741159439	NA	NA	unknown	NA	NA	NA	NA	NA	NA	NA	molecular
ZSCAN18	zinc finger and SCAN domain containing 18	4.12013494666146e-36	3.50339100436643	0.332360586805212	-0.05262851792698105	no	-0.04298471659421921	-0.08177445083856583	0.00105328019708395	NA	-0.0369255505502224	-0.05250246077775955	-0.10263720899820328	NA	unknown	NA	NA	NA	NA	NA	NA	NA	unknown
NRG1	neuregulin 1	4.3185778710474195e-36	2.95649461704984	1.11236001913528	0.16352927219122648	yes	-0.02669056877493858	0.10313301533460616	0.4486855864524842	NA	0.1289890557527542	NA	NA	NA	unknown	NA	NA	NA	NA	NA	NA	NA	molecular
TANC2	tetratricopeptide repeat, ankyrin repeat and coiled-coil containing 2	4.4202235902878494e-36	3.03017885131299	0.376322733530675	0.3008260956654946	yes	0.4317067861557007	0.3707393407821655	0.6641271114349365	0.07672854512929916	0.04587654396891594	0.21577824652194977	NA	NA	unknown	NA	NA	NA	NA	NA	NA	NA	molecular
FMN1	formin 1	4.4941424752531195e-36	-2.21343069023045	-0.423768639063941	-0.5331733226776123	yes	NA	NA	NA	NA	-0.5331733226776123	NA	NA	7.642784046126012	no	NA	NA	NA	NA	6.180366196667858	NA	NA	molecular
PCOLCE2	procollagen C-endopeptidase enhancer 2	4.78826026358633e-36	2.98646948283069	0.437445210252465	-0.04477547854185104	no	NA	NA	-0.04477547854185104	NA	NA	NA	NA	5.938713994982107	yes	NA	NA	3.917656044099159	NA	NA	NA	NA	compositional
LPAR4	lysophosphatidic acid receptor 4	5.992979833582629e-36	3.17141543753135	0.577030771443582	0.5942168831825256	yes	NA	NA	0.5942168831825256	NA	NA	NA	NA	8.434449752505802	yes	NA	NA	5.564045192187197	NA	NA	NA	NA	comp and mol
ATP1B1	ATPase Na+/K+ transporting subunit beta 1	7.237538251069569e-36	-2.58633403615407	-0.233177957082009	-0.30607736110687256	yes	-0.30607736110687256	NA	NA	NA	NA	NA	NA	-16.25069195352517	yes	4.247909566292041	NA	NA	NA	NA	NA	NA	comp and mol
SPEF2	sperm flagellar 2	7.245401738966389e-36	3.10486133248484	0.341280060835557	0.12611401546746492	yes	0.11679517477750778	0.02189070545136928	0.3001420199871063	-0.13776753842830658	0.1876847892999649	0.2679389417171478	NA	NA	unknown	NA	NA	NA	NA	NA	NA	NA	molecular
CHRAC1	chromatin accessibility complex subunit 1	9.00364033193774e-36	-2.87725198345449	-0.268049798773532	-0.09763366915285587	yes	-0.0577365793287754	NA	-0.13753075897693634	NA	NA	NA	NA	NA	unknown	NA	NA	NA	NA	NA	NA	NA	molecular
HLA-DPB1	major histocompatibility complex, class II, DP beta 1	9.78182353059298e-36	2.22511681559032	0.29210038763105	0.6711953282356262	yes	NA	NA	NA	NA	0.6711953282356262	NA	NA	3.6219669011013993	yes	NA	NA	NA	NA	2.9289172199446765	NA	NA	comp and mol
ZDHHC16	zinc finger DHHC-type palmitoyltransferase 16	1.00830239130103e-35	-3.17290761095446	-0.319076327610361	-0.12238316982984544	yes	-0.11109885573387146	-0.09853769838809968	-0.13728217780590057	NA	NA	-0.14261394739151	NA	NA	unknown	NA	NA	NA	NA	NA	NA	NA	molecular
CASP1	caspase 1	1.03431507535281e-35	2.22320256194997	0.237959203512945	0.5560853481292725	yes	NA	NA	NA	NA	0.5560853481292725	NA	NA	2.8433113607963096	yes	NA	NA	NA	NA	2.299254475177077	NA	NA	comp and mol
STX1B	syntaxin 1B	1.23036121965602e-35	3.35514455333993	0.633439363079702	NA	unknown	NA	NA	NA	NA	NA	NA	NA	NA	unknown	NA	NA	NA	NA	NA	NA	NA	unknown
HBA1	hemoglobin subunit alpha 1	1.2400192209960498e-35	4.16979783779696	2.61989319853896	NA	unknown	NA	NA	NA	NA	NA	NA	NA	NA	unknown	NA	NA	NA	NA	NA	NA	NA	unknown
NCOA3	nuclear receptor coactivator 3	1.34325958326556e-35	-2.36035200625661	-0.19583312666515101	-0.18181529454886913	yes	-0.21795423328876495	-0.3352232575416565	-0.14475373923778534	0.01715356670320034	-0.10726945847272872	-0.23366767168045044	-0.2509922683238983	NA	unknown	NA	NA	NA	NA	NA	NA	NA	molecular
TPO	thyroid peroxidase	1.54546369253604e-35	-2.47523582885685	-0.407456530281786	-0.5839481949806213	yes	NA	-0.5839481949806213	NA	NA	NA	NA	NA	10.520616730587776	no	NA	7.062325838240125	NA	NA	NA	NA	NA	molecular
ARMC9	armadillo repeat containing 9	1.6169773378075898e-35	2.53772000255742	0.229581557646102	0.2626837243636449	yes	0.2996799349784851	0.23472699522972107	0.23393750190734863	NA	0.43462109565734863	0.20765559375286105	0.16548122465610504	NA	unknown	NA	NA	NA	NA	NA	NA	NA	molecular
AMOT	angiomotin	1.74743294917012e-35	2.14675234841938	0.199986328193935	0.28124338388442993	yes	NA	NA	0.28124338388442993	NA	NA	NA	NA	NA	unknown	NA	NA	NA	NA	NA	NA	NA	molecular
USP22	ubiquitin specific peptidase 22	1.8222493401120895e-35	2.94577222673819	0.220060761634685	0.03064360267793138	yes	0.01228540670126676	0.08253666758537292	0.0094583760946989	NA	0.02641883678734302	0.01179463788866996	0.04136769101023674	NA	unknown	NA	NA	NA	NA	NA	NA	NA	molecular
RANBP17	RAN binding protein 17	1.96524763867469e-35	3.00425149863396	0.402725198015864	0.31057460606098175	yes	0.4368402063846588	0.18132410943508148	0.4248621463775635	NA	0.19854240119457245	0.3426838517189026	0.2791949212551117	NA	unknown	NA	NA	NA	NA	NA	NA	NA	molecular
GZMA	granzyme A	2.05427221066262e-35	2.82192839009817	0.665056386887621	0.14780259132385254	yes	NA	NA	NA	0.14780259132385254	NA	NA	NA	17.703891449452307	yes	NA	NA	NA	7.915496067781984	NA	NA	NA	comp and mol
PIK3R6	phosphoinositide-3-kinase regulatory subunit 6	2.26347068706406e-35	2.55337783598312	0.421303100026321	0.07759267836809158	yes	NA	NA	NA	NA	0.07759267836809158	NA	NA	2.871884210970933	yes	NA	NA	NA	NA	2.3223600184314632	NA	NA	comp and mol
CD109	CD109 molecule	2.3151265922218897e-35	-2.85095885910012	-0.438335857160272	-0.38285204768180847	yes	NA	-0.38285204768180847	NA	NA	NA	NA	NA	3.926823270217909	no	NA	2.6360151836757515	NA	NA	NA	NA	NA	molecular
STAMBPL1	STAM binding protein like 1	2.35007033381623e-35	1.87774712209214	0.187018535249099	0.15445653083068983	yes	0.2779276967048645	-0.06618627160787582	0.5087974667549133	0.11754623055458067	0.4040203392505646	0.04095841571688652	-0.20186816155910492	NA	unknown	NA	NA	NA	NA	NA	NA	NA	molecular
GLOD4	glyoxalase domain containing 4	2.5659131997883197e-35	2.65921871552166	0.215506498507677	0.057102297246456143	yes	0.11991699039936066	0.06956589967012405	0.11348705738782884	NA	-0.04549406841397285	0.02803560718894004	NA	NA	unknown	NA	NA	NA	NA	NA	NA	NA	molecular
F8	coagulation factor VIII	2.62265323718483e-35	-2.56781837138877	-0.395551833338048	-0.45338425040245056	yes	NA	-0.45338425040245056	NA	NA	NA	NA	NA	8.141475162938823	no	NA	5.465245230105511	NA	NA	NA	NA	NA	molecular
RYR3	ryanodine receptor 3	2.68651046639237e-35	2.51614554710594	0.390755632829043	0.8380499482154846	yes	NA	NA	0.8380499482154846	NA	NA	NA	NA	3.033556184622124	yes	NA	NA	2.001178997985246	NA	NA	NA	NA	comp and mol
SOX6	SRY-box transcription factor 6	2.9137296490899796e-35	3.52733360486561	0.412381904200449	0.10576216876506804	yes	0.10576216876506804	NA	NA	NA	NA	NA	NA	-11.372322871105268	no	2.972710285401141	NA	NA	NA	NA	NA	NA	molecular
HBA2	hemoglobin subunit alpha 2	4.150500322899279e-35	3.55015998470336	2.27864693529742	NA	unknown	NA	NA	NA	NA	NA	NA	NA	NA	unknown	NA	NA	NA	NA	NA	NA	NA	unknown
OCRL	OCRL inositol polyphosphate-5-phosphatase	4.28675235573714e-35	-2.7213037230146	-0.222041508303107	-0.08753866739571095	yes	-0.19928178191185	-0.00974918343126773	-0.07289022952318192	NA	-0.10262443870306016	-0.05314770340919494	NA	NA	unknown	NA	NA	NA	NA	NA	NA	NA	molecular
GPCPD1	glycerophosphocholine phosphodiesterase 1	4.45268882720248e-35	3.28091278334581	0.394437032284728	-0.03669710883072445	no	-0.0718546211719513	0.12814107537269592	-0.10904291272163393	-0.14887911081314087	-0.00895476154983043	0.0094237457960844	-0.05571317672729492	NA	unknown	NA	NA	NA	NA	NA	NA	NA	unknown
TUBB4A	tubulin beta 4A class IVa	4.469491725361599e-35	-3.09608144578128	-0.75060977358152	NA	unknown	NA	NA	NA	NA	NA	NA	NA	NA	unknown	NA	NA	NA	NA	NA	NA	NA	unknown
C19orf12	chromosome 19 open reading frame 12	4.5812536841264594e-35	-2.71485225999306	-0.198103039363907	0.00231275334954261	no	-0.11758463084697723	NA	0.07328895479440689	NA	-0.05270691215991974	0.10625360161066057	NA	NA	unknown	NA	NA	NA	NA	NA	NA	NA	unknown
THOC5	THO complex subunit 5	5.774110521545578e-35	-2.0774912859296	-0.135232676906287	0.03246520534157753	no	-0.05181353539228439	0.1077519878745079	-0.05792384967207908	NA	0.1136760711669922	0.05063535273075104	NA	NA	unknown	NA	NA	NA	NA	NA	NA	NA	unknown
CMA1	chymase 1	5.93535561653778e-35	1.73874172836636	0.326933133070825	NA	unknown	NA	NA	NA	NA	NA	NA	NA	NA	unknown	NA	NA	NA	NA	NA	NA	NA	unknown
IL17RA	interleukin 17 receptor A	7.676306652082818e-35	-2.46570264389416	-0.225368503507618	-0.11922410720338424	yes	0.03038002736866474	-0.16401323676109314	-0.32491397857666016	0.10543914884328842	-0.3194701373577118	-0.04276646673679352	NA	NA	unknown	NA	NA	NA	NA	NA	NA	NA	molecular
FAM83B	family with sequence similarity 83 member B	7.6953751363276e-35	-3.12178425266312	-1.4002893367223	-0.2956136167049408	yes	-0.2956136167049408	NA	NA	NA	NA	NA	NA	NA	unknown	NA	NA	NA	NA	NA	NA	NA	molecular
SULT1B1	sulfotransferase family 1B member 1	7.6953751363276e-35	-1.16821455450762	-0.0606462664457518	-0.9789793491363524	yes	NA	NA	NA	NA	-0.9789793491363524	NA	NA	3.857490489554648	no	NA	NA	NA	NA	3.1193742596581298	NA	NA	molecular
CFTR	CF transmembrane conductance regulator	1.04311449735722e-34	-2.42235391969826	-0.6441566028641	-0.20054613053798676	yes	-0.3325539827346802	NA	-0.06853827834129333	NA	NA	NA	NA	NA	unknown	NA	NA	NA	NA	NA	NA	NA	molecular
MED12L	mediator complex subunit 12L	1.05874907498473e-34	3.36632256989281	0.722483213257672	0.08770564198493958	yes	0.618514895439148	NA	0.35983574390411377	NA	-0.21830493211746216	-0.1150495857000351	-0.2064679116010666	NA	unknown	NA	NA	NA	NA	NA	NA	NA	molecular
GNB3	G protein subunit beta 3	1.08791082852642e-34	2.43094799785487	0.408350422651622	0.38361287117004395	yes	0.38361287117004395	NA	NA	NA	NA	NA	NA	-10.48156229924356	no	2.739866640016164	NA	NA	NA	NA	NA	NA	molecular
CAPN6	calpain 6	1.22800764579045e-34	2.56893834457069	0.778325105286806	NA	unknown	NA	NA	NA	NA	NA	NA	NA	NA	unknown	NA	NA	NA	NA	NA	NA	NA	unknown
SHISA2	shisa family member 2	1.3857342494646496e-34	3.63771059415961	0.868538192313258	NA	unknown	NA	NA	NA	NA	NA	NA	NA	NA	unknown	NA	NA	NA	NA	NA	NA	NA	unknown
ALOX5AP	arachidonate 5-lipoxygenase activating protein	1.40148870397974e-34	-3.33777443183863	-0.75362617127741	-0.35768747329711914	yes	NA	NA	NA	NA	-0.35768747329711914	NA	NA	8.749667555582612	no	NA	NA	NA	2.3246589317877335	2.8709700535747555	NA	NA	molecular
GABPB2	GA binding protein transcription factor subunit beta 2	1.5081533181295499e-34	3.62714327599945	0.368920726396029	0.0990050967472295	yes	0.1789698451757431	0.1418164223432541	0.01484553795307874	NA	0.12291759997606276	0.10336705297231674	0.03211412206292152	NA	unknown	NA	NA	NA	NA	NA	NA	NA	molecular
MXRA8	matrix remodeling associated 8	1.9203893889993294e-34	3.15048581446422	0.496926464884186	0.3257107734680176	yes	NA	NA	0.3257107734680176	NA	NA	NA	NA	6.529837158124743	yes	NA	NA	4.307608689545547	NA	NA	NA	NA	comp and mol
FLII	FLII actin remodeling protein	2.0722094310327493e-34	-3.04736749489949	-0.265795666211024	0.03335990367922932	no	0.05715657770633697	0.06642203032970428	0.02975949272513389	NA	0.00101576570887118	0.01244565192610025	NA	NA	unknown	NA	NA	NA	NA	NA	NA	NA	unknown
TSPY26P	testis specific protein Y-linked 26, pseudogene	2.1402430620505793e-34	2.69398773151552	0.255091236868019	NA	unknown	NA	NA	NA	NA	NA	NA	NA	NA	unknown	NA	NA	NA	NA	NA	NA	NA	unknown
KCNIP1	potassium voltage-gated channel interacting protein 1	2.2450398399822e-34	1.76260510371425	0.233415221774951	0.13460665941238403	yes	NA	NA	NA	0.13460665941238403	NA	NA	NA	5.438742413901478	yes	NA	NA	NA	2.4316882146409715	NA	NA	NA	comp and mol
TMEM178B	transmembrane protein 178B	2.2450398399822e-34	-3.36092106824054	-0.492228663238335	-0.4884833097457886	yes	-0.4884833097457886	NA	NA	NA	NA	NA	NA	-27.477077730964695	yes	7.182472086783696	NA	NA	NA	NA	NA	NA	comp and mol
LRRC8A	leucine rich repeat containing 8 VRAC subunit A	2.82950142717694e-34	-2.37046893127816	-0.292410263586416	-0.34203046560287476	yes	NA	-0.34203046560287476	NA	NA	NA	NA	NA	3.251997732455831	no	NA	2.18301533075029	NA	NA	NA	NA	NA	molecular
GAB3	GRB2 associated binding protein 3	2.8487633880700793e-34	3.80402076704948	0.538268201586754	0.05893932779630025	yes	0.09736920148134232	-0.2215653359889984	0.35712558031082153	0.06140145659446716	0.08816187083721161	-0.02885680645704269	NA	NA	unknown	NA	NA	NA	NA	NA	NA	NA	molecular
P2RY2	purinergic receptor P2Y2	3.2027460178262493e-34	-3.52722620264066	-0.447492229816027	-0.17457686364650726	yes	-0.17457686364650726	NA	NA	NA	NA	NA	NA	NA	unknown	NA	NA	NA	NA	NA	NA	NA	molecular
CTF1	cardiotrophin 1	3.46885682206519e-34	3.55867101262533	0.502775267099465	0.2926599383354187	yes	0.2926599383354187	NA	NA	NA	NA	NA	NA	NA	unknown	NA	NA	NA	NA	NA	NA	NA	molecular
CYP2J2	cytochrome P450 family 2 subfamily J member 2	3.52961736218651e-34	3.24332863236368	0.542030122230324	0.4240449070930481	yes	0.4240449070930481	NA	NA	NA	NA	NA	NA	-30.434897887933214	no	7.955642397075158	NA	NA	NA	NA	NA	NA	molecular
PREX1	phosphatidylinositol-3,4,5-trisphosphate dependent Rac exchange factor 1	3.9196747771372e-34	-2.55183203108374	-0.323392426288658	0.01960957795381546	no	NA	NA	NA	NA	0.01960957795381546	NA	NA	2.643646631130799	no	NA	NA	NA	NA	2.13779483711272	NA	NA	unknown
HTATIP2	HIV-1 Tat interactive protein 2	4.45208239522043e-34	-2.63140676477996	-0.313938300948686	-0.1882469579577446	yes	0.1095891147851944	-0.23219528794288635	-0.4086865186691284	NA	-0.221695140004158	NA	NA	NA	unknown	NA	NA	NA	NA	NA	NA	NA	molecular
ABCB6	ATP binding cassette subfamily B member 6 (Langereis blood group)	5.18985586351051e-34	-3.43566062466054	-0.391111916922172	-0.19729874469339848	yes	0.059452157467603677	NA	-0.45404964685440063	NA	NA	NA	NA	NA	unknown	NA	NA	NA	NA	NA	NA	NA	molecular
SSPN	sarcospan	5.661994139524699e-34	3.80476442048219	0.531657358236002	0.26834988594055176	yes	0.15667518973350525	NA	0.38002458214759827	NA	NA	NA	NA	NA	unknown	NA	NA	NA	NA	NA	NA	NA	molecular
ELL2	elongation factor for RNA polymerase II 2	8.1134205834063e-34	-2.71172096599348	-0.426233264024936	-0.532203309237957	yes	-0.6521657705307007	-0.17143337428569794	-0.7552483677864075	NA	-0.4673515856266022	-0.5901960730552673	-0.5568246841430664	NA	unknown	NA	NA	NA	NA	NA	NA	NA	molecular
KIF13A	kinesin family member 13A	8.62151146957076e-34	3.60098430636403	0.455050209439448	0.11877484406743732	yes	0.3550949990749359	-0.23329003155231476	0.25475284457206726	0.00947253406047821	-0.19379770755767825	0.3633570969104767	0.27583417296409607	NA	unknown	NA	NA	NA	NA	NA	NA	NA	molecular
GLRX2	glutaredoxin 2	8.895064986494339e-34	-2.93671596901623	-0.339181639918708	-0.14976783655583858	yes	-0.1400941163301468	-0.07708563655614853	-0.1525561362504959	NA	-0.2293354570865631	NA	NA	NA	unknown	NA	NA	NA	NA	NA	NA	NA	molecular
EPHA3	EPH receptor A3	9.0334865700577e-34	3.16299299856691	0.571197553925493	0.17486094385385514	yes	0.03999563306570053	-0.06665255129337311	0.6870325207710266	NA	NA	0.06926161050796509	0.14466750621795654	NA	unknown	NA	NA	NA	NA	NA	NA	NA	molecular
ZNF365	zinc finger protein 365	9.54035010821421e-34	2.81156459632325	0.577410401025252	0.9698913097381592	yes	NA	NA	0.9698913097381592	NA	NA	NA	NA	4.499636766317035	yes	NA	NA	2.968324318818428	NA	NA	NA	NA	comp and mol
MCFD2	multiple coagulation factor deficiency 2, ER cargo receptor complex subunit	1.01145518493298e-33	-2.76263308789121	-0.259272283124846	-0.2728723347187042	yes	-0.23204576969146729	-0.33267274498939514	-0.3545515537261963	NA	-0.16180849075317383	-0.2832831144332886	NA	NA	unknown	NA	NA	NA	NA	NA	NA	NA	molecular
ZNF252P	zinc finger protein 252, pseudogene	1.1813416621141199e-33	-3.69089045657498	-0.343800894225047	NA	unknown	NA	NA	NA	NA	NA	NA	NA	NA	unknown	NA	NA	NA	NA	NA	NA	NA	unknown
HDGF	heparin binding growth factor	1.2952591237236199e-33	-3.22660753424979	-0.249397748421136	-0.05568078607320785	yes	0.07004279643297195	0.00442609190940856	-0.16971774399280548	NA	-0.08414279669523239	-0.09901227802038191	NA	NA	unknown	NA	NA	NA	NA	NA	NA	NA	molecular
ABHD5	abhydrolase domain containing 5, lysophosphatidic acid acyltransferase	1.33593046186414e-33	-2.974301501634	-0.32597192781964	-0.17959204530343414	yes	0.00442305440083146	-0.05460144206881523	-0.5422976613044739	NA	-0.28233495354652405	-0.02314922399818897	NA	NA	unknown	NA	NA	NA	NA	NA	NA	NA	molecular
LGALS2	galectin 2	1.41299944929336e-33	1.46463188715185	0.371972586155971	-0.33142144481341046	no	NA	-0.34004878997802734	-0.3585270941257477	NA	NA	-0.2956884503364563	NA	NA	unknown	NA	NA	NA	NA	NA	NA	NA	unknown
KCNJ11	potassium inwardly rectifying channel subfamily J member 11	1.5394070068859899e-33	-3.1198979195826	-0.415670463030721	NA	unknown	NA	NA	NA	NA	NA	NA	NA	NA	unknown	NA	NA	NA	NA	NA	NA	NA	unknown
FAM107A	family with sequence similarity 107 member A	1.69870429208335e-33	-2.47349076770809	-0.384639619606582	-0.34391504526138306	yes	-0.18096381425857544	-0.5068662762641907	NA	NA	NA	NA	NA	-4.669411932710626	yes	2.121258837021111	2.312991275107959	NA	NA	NA	NA	NA	comp and mol
TMEM62	transmembrane protein 62	1.69870429208335e-33	-2.83206628004795	-0.206347089957548	0.03841188523386206	no	0.01129622943699359	0.06842805445194244	0.0877746045589447	0.04510454833507538	-0.01079230010509491	0.02704048901796341	0.04003157094120979	NA	unknown	NA	NA	NA	NA	NA	NA	NA	unknown
ZC3H12B	zinc finger CCCH-type containing 12B	1.84002475153998e-33	2.95025623478055	0.35780970137756	0.2053072713315487	yes	0.01591220870614051	NA	0.4103740453720093	NA	NA	0.18963555991649628	NA	NA	unknown	NA	NA	NA	NA	NA	NA	NA	molecular
ANKRD29	ankyrin repeat domain 29	1.94412395338835e-33	2.99071121676628	0.474842077630919	0.4290646612644195	yes	NA	NA	NA	NA	NA	NA	0.4290646612644195	5.2307431674762235	yes	NA	NA	NA	NA	NA	NA	2.2907890415207164	comp and mol
SEMA6B	semaphorin 6B	1.99079162932571e-33	-3.2342780424508	-0.558717256944207	-0.2573755383491516	yes	NA	-0.2573755383491516	NA	NA	NA	NA	NA	5.976996536862245	no	NA	4.012264504858135	NA	NA	NA	NA	NA	molecular
CFAP20	cilia and flagella associated protein 20	2.1713454985654398e-33	1.31179435026385	0.110636586016392	0.14710321525732675	yes	-0.06639118492603302	0.37892040610313416	0.12878042459487915	NA	NA	NA	NA	NA	unknown	NA	NA	NA	NA	NA	NA	NA	molecular
PLBD1	phospholipase B domain containing 1	2.22947132587235e-33	2.90284232307036	0.255554003341744	0.10394433233886956	yes	0.13370633125305176	0.0274445079267025	0.15906888246536255	NA	0.09555760771036148	NA	NA	NA	unknown	NA	NA	NA	NA	NA	NA	NA	molecular
SLC7A6	solute carrier family 7 member 6	2.37379144543521e-33	-1.71697212452327	-0.0943807233754038	-0.07263462245464325	yes	-0.07263462245464325	NA	NA	NA	NA	NA	NA	-12.077987516661295	yes	3.157170098375522	NA	NA	NA	NA	NA	NA	comp and mol
ARRDC3	arrestin domain containing 3	2.39652643373186e-33	3.37068499752558	0.575008454676886	0.03566029369831085	yes	0.3839052617549896	-0.0404508151113987	-0.04849735274910927	NA	-0.15233214199543	0.03567651659250259	NA	NA	unknown	NA	NA	NA	NA	NA	NA	NA	molecular
TEAD4	TEA domain transcription factor 4	2.5677263660624e-33	-3.00440219376769	-0.484233385309321	-0.17684406042099	yes	NA	-0.17684406042099	NA	NA	NA	NA	NA	5.409512520676883	no	NA	3.631321340315133	NA	NA	NA	NA	NA	molecular
RHNO1	RAD9-HUS1-RAD1 interacting nuclear orphan 1	3.49049052169164e-33	3.00544439379861	0.293455785778216	NA	unknown	NA	NA	NA	NA	NA	NA	NA	NA	unknown	NA	NA	NA	NA	NA	NA	NA	unknown
SRCIN1	SRC kinase signaling inhibitor 1	3.94607327531057e-33	3.23568438631982	0.709346277875771	0.4404407739639282	yes	0.4404407739639282	NA	NA	NA	NA	NA	NA	NA	unknown	NA	NA	NA	NA	NA	NA	NA	molecular
OSBPL11	oxysterol binding protein like 11	3.99199469727077e-33	-2.1112488526862	-0.211616896992239	0.1260143667459488	no	NA	NA	NA	NA	0.1260143667459488	NA	NA	2.5367394102206484	no	NA	NA	NA	NA	2.051343908981667	NA	NA	unknown
CPXM2	carboxypeptidase X, M14 family member 2	4.69242107407912e-33	3.00289601237762	0.727251556041042	-0.0323183611035347	no	NA	-0.0323183611035347	NA	NA	NA	NA	NA	4.096993426820045	yes	NA	2.7502477543172152	NA	NA	NA	NA	NA	compositional
ATP1B4	ATPase Na+/K+ transporting family member beta 4	5.141634518783389e-33	3.07698643610211	1.09680027504888	NA	unknown	NA	NA	NA	NA	NA	NA	NA	NA	unknown	NA	NA	NA	NA	NA	NA	NA	unknown
DOK5	docking protein 5	5.31021427406849e-33	2.6347135107863	0.561833210164725	0.5476672649383545	yes	NA	NA	0.5476672649383545	NA	NA	NA	NA	3.058327368026704	yes	NA	NA	2.01752007392634	NA	NA	NA	NA	comp and mol
TTC3	tetratricopeptide repeat domain 3	5.981960274688469e-33	2.4713914430073	0.219705427510364	0.17580161030803407	yes	0.01543463580310344	0.3328002691268921	0.4332467317581177	0.06553911417722702	0.2244441956281662	0.14841291308403015	0.01073341257870197	NA	unknown	NA	NA	NA	NA	NA	NA	NA	molecular
MAFK	MAF bZIP transcription factor K	6.41406077769964e-33	3.29382612454826	0.553441917195631	0.3702629506587982	yes	0.3702629506587982	NA	NA	NA	NA	NA	NA	-8.47657849747252	no	2.215766503470517	NA	NA	NA	NA	NA	NA	molecular
RNF144B	ring finger protein 144B	7.421983111132329e-33	-2.63056553009469	-0.368087802349217	-0.24613945931196213	yes	NA	-0.41511213779449463	NA	NA	-0.07716678082942963	NA	NA	6.374174088426668	no	NA	2.1912569319224255	NA	NA	2.5148315724515045	NA	NA	molecular
SOX8	SRY-box transcription factor 8	7.52435778996474e-33	2.29796902831252	0.446352141531369	0.4341645836830139	yes	NA	NA	0.4341645836830139	NA	NA	NA	NA	NA	unknown	NA	NA	NA	NA	NA	NA	NA	molecular
MKS1	MKS transition zone complex subunit 1	8.425370203066329e-33	2.49568845692935	0.224528300634629	0.20720679312944412	yes	0.22474586963653564	NA	0.1896677166223526	NA	NA	NA	NA	NA	unknown	NA	NA	NA	NA	NA	NA	NA	molecular
PARD3	par-3 family cell polarity regulator	8.89885743611439e-33	-2.69638332538941	-0.231973670631075	0.1510125994682312	no	NA	NA	NA	NA	NA	0.1510125994682312	NA	-9.34691394691977	yes	NA	NA	NA	NA	NA	2.3540685487104005	NA	compositional
RXRG	retinoid X receptor gamma	9.944745900317548e-33	2.14232975792266	0.428525656829368	0.8705880641937256	yes	NA	NA	0.8705880641937256	NA	NA	NA	NA	5.362356116140489	yes	NA	NA	3.537443774318884	NA	NA	NA	NA	comp and mol
NRIP2	nuclear receptor interacting protein 2	1.05163964011624e-32	1.80054539010053	0.170642632668628	NA	unknown	NA	NA	NA	NA	NA	NA	NA	6.99812797997035	yes	NA	NA	NA	NA	NA	NA	3.06481017599082	compositional
PITPNC1	phosphatidylinositol transfer protein cytoplasmic 1	1.07240727351123e-32	-2.74131592265191	-0.3282471105314	-0.1521116942167282	yes	NA	-0.1521116942167282	NA	NA	NA	NA	NA	3.872948320710599	no	NA	2.5998497707838304	NA	NA	NA	NA	NA	molecular
SLC52A3	solute carrier family 52 member 3	1.1494853671498999e-32	-1.46561003445719	-0.157306700218972	-0.5534722208976746	yes	NA	-0.5534722208976746	NA	NA	NA	NA	NA	7.9526896557346225	no	NA	5.3385164650952674	NA	NA	NA	NA	NA	molecular
COQ8A	coenzyme Q8A	1.26528890084359e-32	-3.67521885701437	-0.366694471750196	-0.21837539970874784	yes	-0.21837539970874784	NA	NA	NA	NA	NA	NA	-13.131230000237224	yes	3.4324863024117964	NA	NA	NA	NA	NA	NA	comp and mol
APLP1	amyloid beta precursor like protein 1	1.27632810927422e-32	3.25017918446429	0.547198244671825	NA	unknown	NA	NA	NA	NA	NA	NA	NA	NA	unknown	NA	NA	NA	NA	NA	NA	NA	unknown
ALG3	ALG3 alpha-1,3- mannosyltransferase	1.31176210486478e-32	-2.88584553068388	-0.3327579743753	-0.22208694741129875	yes	-0.0686475858092308	NA	-0.3755263090133667	NA	NA	NA	NA	NA	unknown	NA	NA	NA	NA	NA	NA	NA	molecular
RNF10	ring finger protein 10	1.50708963290935e-32	-2.85875236037689	-0.191100574723528	-0.0762649883649179	yes	-0.11803144216537476	-0.03454377502202988	-0.12652777135372162	-0.04931626841425896	-0.04660877212882042	-0.02892917580902576	-0.12989771366119385	NA	unknown	NA	NA	NA	NA	NA	NA	NA	molecular
MT1X	metallothionein 1X	1.94335675435631e-32	-3.07303311331754	-0.719066926308891	-0.17579172551631927	yes	-0.17579172551631927	NA	NA	NA	NA	NA	NA	NA	unknown	NA	NA	NA	NA	NA	NA	NA	molecular
TMED4	transmembrane p24 trafficking protein 4	2.15828392920219e-32	3.12528738867154	0.22316260112334	-0.10974185899831354	no	-0.16664277017116547	-0.15043549239635468	0.0029491193126887	NA	-0.05206175893545151	-0.1825183928012848	NA	NA	unknown	NA	NA	NA	NA	NA	NA	NA	unknown
FMO5	flavin containing dimethylaniline monoxygenase 5	2.19740635454359e-32	-1.21432753888394	-0.148994117390575	-0.07296751183457673	yes	-0.3397540748119354	-0.00356201943941414	0.06541150063276291	NA	0.00743479188531637	-0.09436775743961334	NA	NA	unknown	NA	NA	NA	NA	NA	NA	NA	molecular
SESN3	sestrin 3	2.21183364905583e-32	3.16858711748443	0.568327826484718	0.31308142455028637	yes	0.11715958267450333	0.02246565744280815	0.5784428715705872	-0.00944870803505182	0.4621860384941101	0.6227968335151672	0.3979676961898804	NA	unknown	NA	NA	NA	NA	NA	NA	NA	molecular
CYP46A1	cytochrome P450 family 46 subfamily A member 1	2.63838633025962e-32	2.86193743371069	0.320450548397118	0.21236856281757355	yes	0.21236856281757355	NA	NA	NA	NA	NA	NA	-10.1576109220495	no	2.6551861748315653	NA	NA	NA	NA	NA	NA	molecular
DUSP15	dual specificity phosphatase 15	2.83193078665341e-32	3.15808771325546	0.709014841286016	0.1306721717119217	yes	0.1306721717119217	NA	NA	NA	NA	NA	NA	NA	unknown	NA	NA	NA	NA	NA	NA	NA	molecular
ADH1B	alcohol dehydrogenase 1B (class I), beta polypeptide	3.2531377994612997e-32	-3.15368676515254	-0.81975728912746	-1.070254921913147	yes	NA	NA	-1.070254921913147	NA	NA	NA	NA	7.744243863761319	no	NA	NA	5.108729567626495	NA	NA	NA	NA	molecular
CLU	clusterin	3.45386031311373e-32	2.59900379641279	0.322505644863137	0.19908306996027628	yes	0.2079399973154068	0.13451920449733734	0.2547900080680847	NA	NA	NA	NA	NA	unknown	NA	NA	NA	NA	NA	NA	NA	molecular
TGFBR3	transforming growth factor beta receptor 3	3.88807130757805e-32	-2.94681025007365	-0.451543128791159	-0.8196691870689392	yes	NA	NA	-0.8196691870689392	NA	NA	NA	NA	3.7754678210979784	no	NA	NA	2.4906039154476813	NA	NA	NA	NA	molecular
COL1A2	collagen type I alpha 2 chain	3.89723074702683e-32	2.93361418532731	0.625493694053118	0.257241427898407	yes	NA	NA	0.257241427898407	NA	NA	NA	NA	4.167180520810063	yes	NA	NA	2.7490092919103457	NA	NA	NA	NA	comp and mol
SSTR2	somatostatin receptor 2	4.09833557598771e-32	-1.92275807166317	-0.267866582385434	-0.5941138863563538	yes	NA	NA	NA	NA	NA	-0.5941138863563538	NA	-16.54056891137058	yes	NA	NA	NA	NA	NA	4.165827702400772	NA	comp and mol
ANXA3	annexin A3	4.16662223551869e-32	-2.38539274413495	-0.307694785615222	-0.4463522732257843	yes	NA	-0.4463522732257843	NA	NA	NA	NA	NA	9.261561145566771	no	NA	6.21714147143185	NA	NA	NA	NA	NA	molecular
RSAD2	radical S-adenosyl methionine domain containing 2	4.30977626830824e-32	1.71084480486149	0.219662914745712	0.4275782704353333	yes	NA	0.4275782704353333	NA	NA	NA	NA	NA	3.982061984037147	yes	NA	2.673096070268886	NA	NA	NA	NA	NA	comp and mol
ESM1	endothelial cell specific molecule 1	5.23864595478689e-32	3.10618363545165	1.18688632361714	NA	unknown	NA	NA	NA	NA	NA	NA	NA	NA	unknown	NA	NA	NA	NA	NA	NA	NA	unknown
MAPKAP1	MAPK associated protein 1	5.43395061056362e-32	-2.90600902820323	-0.21074588997718	-0.00875009157295738	yes	-0.01241326052695512	-0.01598554477095604	-0.01676102913916111	0.05464615300297737	0.04787227883934975	-0.05808396637439728	-0.06052527204155922	NA	unknown	NA	NA	NA	NA	NA	NA	NA	molecular
TBX3	T-box transcription factor 3	5.61040034060962e-32	-2.84836383128724	-0.39543449856942	-0.3926859498023987	yes	NA	-0.3926859498023987	NA	NA	NA	NA	NA	3.535811530606092	no	NA	2.373535104567169	NA	NA	NA	NA	NA	molecular
PPP1R11	protein phosphatase 1 regulatory inhibitor subunit 11	6.32005920567407e-32	-3.01934662293849	-0.248541409527147	-0.08150570604484528	yes	-0.17427250742912292	-0.0089593157172203	-0.11760858446359634	NA	-7.194163044914603e-4	-0.10596870630979538	NA	NA	unknown	NA	NA	NA	NA	NA	NA	NA	molecular
KCNH2	potassium voltage-gated channel subfamily H member 2	6.48128373546119e-32	-2.99283493985516	-0.301917194832083	-0.08099992573261261	yes	-0.08099992573261261	NA	NA	NA	NA	NA	NA	-24.50556910311582	yes	6.405723628154499	NA	NA	NA	NA	NA	NA	comp and mol
AQP4	aquaporin 4	7.32603414756491e-32	-3.08390029896593	-1.56171595251954	-0.4088198244571686	yes	-0.4088198244571686	NA	NA	NA	NA	NA	NA	NA	unknown	NA	NA	NA	NA	NA	NA	NA	molecular
SPACA9	sperm acrosome associated 9	7.88823068352158e-32	3.0526228347585	0.415428275622161	0.13188335299491882	yes	0.13188335299491882	NA	NA	NA	NA	NA	NA	NA	unknown	NA	NA	NA	NA	NA	NA	NA	molecular
COLQ	collagen like tail subunit of asymmetric acetylcholinesterase	8.23433244510323e-32	3.47800346676842	1.03242952697925	0.2914089560508728	yes	0.2914089560508728	NA	NA	NA	NA	NA	NA	-11.61835718308503	no	3.0370233319153357	NA	NA	NA	NA	NA	NA	molecular
CFAP77	cilia and flagella associated protein 77	8.93614673140042e-32	-2.47077243368189	-0.410442659761258	-0.4246637225151062	yes	-0.4246637225151062	NA	NA	NA	NA	NA	NA	-14.22421099691813	yes	3.718190101662577	NA	NA	NA	NA	NA	NA	comp and mol
ANKRD2	ankyrin repeat domain 2	9.20008846409116e-32	-2.29009036991113	-0.725793129126555	-0.33739176392555237	yes	-0.33739176392555237	NA	NA	NA	NA	NA	NA	-24.604121403606666	yes	6.431485070266159	NA	NA	NA	NA	NA	NA	comp and mol
DCUN1D5	defective in cullin neddylation 1 domain containing 5	9.40363882208027e-32	-3.53293296622096	-0.335343139861794	-0.04522257409989834	yes	-0.04937091842293739	-0.04474100843071937	-0.07350703328847885	NA	0.02841007150709629	-0.08690398186445236	NA	NA	unknown	NA	NA	NA	NA	NA	NA	NA	molecular
CCDC168	coiled-coil domain containing 168	9.75013328272426e-32	3.13168680862742	0.743250495763114	0.44208699464797974	yes	0.44208699464797974	NA	NA	NA	NA	NA	NA	NA	unknown	NA	NA	NA	NA	NA	NA	NA	molecular
OMD	osteomodulin	1.03314327091823e-31	3.3177609291652	0.823199153892209	0.0834927037358284	yes	NA	NA	0.0834927037358284	NA	NA	NA	NA	4.34019914444524	yes	NA	NA	2.863146368927154	NA	NA	NA	NA	comp and mol
SYN2	synapsin II	1.13813885763899e-31	-1.75269089933227	-0.287686044763787	-0.6747214794158936	yes	NA	-0.6747214794158936	NA	NA	NA	NA	NA	4.831495657980881	no	NA	3.243307640273386	NA	NA	NA	NA	NA	molecular
FBLIM1	filamin binding LIM protein 1	1.1981711970364999e-31	-2.99763883450105	-0.323604319766174	-0.27077557146549225	yes	-0.16982749104499817	0.01905834674835205	-0.30894362926483154	NA	NA	-0.6510053873062134	-0.2431596964597702	NA	unknown	NA	NA	NA	NA	NA	NA	NA	molecular
MRC1	mannose receptor C-type 1	1.3039864713032798e-31	-2.79710346214006	-0.570567402389825	-0.06889110803604126	yes	NA	NA	NA	NA	-0.06889110803604126	NA	NA	7.9967879305955405	no	NA	NA	NA	NA	6.466632775425056	NA	NA	molecular
MAPK10	mitogen-activated protein kinase 10	1.32597002851712e-31	2.59722632254479	0.366992013903119	0.34134504199028015	yes	NA	NA	0.34134504199028015	NA	NA	NA	NA	3.51624331205106	yes	NA	NA	2.3195984645193515	NA	NA	NA	NA	comp and mol
CXCL12	C-X-C motif chemokine ligand 12	1.3378987100831098e-31	1.4681774633187	0.144668875350735	-0.18415524065494537	no	NA	-0.18415524065494537	NA	NA	NA	NA	NA	3.4204089891307854	yes	NA	2.296067179318066	NA	NA	NA	NA	NA	compositional
FCGR3A	Fc gamma receptor IIIa	1.3378987100831098e-31	-2.49444183856941	-0.770447626832981	-0.3639294505119324	yes	NA	NA	NA	NA	-0.3639294505119324	NA	NA	5.299130166081893	no	NA	NA	NA	NA	4.285161631224701	NA	NA	molecular
SGCE	sarcoglycan epsilon	1.3378987100831098e-31	2.83717429280209	0.289195069898362	-0.02028578023115794	no	0.15722350776195526	-0.0975118651986122	0.03587676212191582	NA	-0.31662604212760925	0.04145960882306099	0.05786334723234176	NA	unknown	NA	NA	NA	NA	NA	NA	NA	unknown
ATRNL1	attractin like 1	1.34129793535492e-31	3.0225099024934	1.25292726785304	0.35961413383483887	yes	0.35961413383483887	NA	NA	NA	NA	NA	NA	-17.363355520722614	no	4.538758363665089	NA	NA	NA	NA	NA	NA	molecular
BRPF3	bromodomain and PHD finger containing 3	1.3867116205599698e-31	-2.93459599038804	-0.262577081928727	0.00830358415842056	no	-0.04304985702037811	0.09328999370336533	0.04408726841211319	NA	-0.04584963992238045	-0.00695984438061714	NA	NA	unknown	NA	NA	NA	NA	NA	NA	NA	unknown
IRX6	iroquois homeobox 6	1.43383053756784e-31	3.27765962618654	1.11454248114199	0.11727751791477203	yes	0.11727751791477203	NA	NA	NA	NA	NA	NA	-26.33491570012455	no	6.883912429697284	NA	NA	NA	NA	NA	NA	molecular
LRP10	LDL receptor related protein 10	1.46287055914007e-31	-2.05637673999846	-0.198047983088728	-0.08581913188099861	yes	-0.09126897901296616	-0.07669644802808762	-0.19830256700515747	NA	0.0436890609562397	-0.10651672631502151	NA	NA	unknown	NA	NA	NA	NA	NA	NA	NA	molecular
KCNA5	potassium voltage-gated channel subfamily A member 5	1.4768807547691798e-31	2.46182472467996	0.39951054499236	NA	unknown	NA	NA	NA	NA	NA	NA	NA	9.578375030104803	yes	NA	NA	NA	NA	NA	NA	4.1948220075057785	compositional
NRXN2	neurexin 2	1.52720290331526e-31	2.5659433998533	0.61381767545645	0.30480312183499336	yes	-0.07170393317937851	NA	0.6813101768493652	NA	NA	NA	NA	NA	unknown	NA	NA	NA	NA	NA	NA	NA	molecular
ST7	suppression of tumorigenicity 7	1.5598592359941699e-31	-3.25190876190492	-0.250609573154789	-0.11093080043792725	yes	-0.11093080043792725	NA	NA	NA	NA	NA	NA	-9.576609079446737	yes	2.5033130550724887	NA	NA	NA	NA	NA	NA	comp and mol
C1QTNF3	C1q and TNF related 3	1.7148947978860998e-31	2.83554800697584	0.525628073303196	0.20142138501008353	yes	0.16033732891082764	0.07985354959964752	0.3640732765197754	NA	NA	NA	NA	NA	unknown	NA	NA	NA	NA	NA	NA	NA	molecular
GLIS1	GLIS family zinc finger 1	1.925305076014e-31	2.68327616376434	0.937126648036689	1.1026681661605835	yes	NA	NA	1.1026681661605835	NA	NA	NA	NA	6.411325930704807	yes	NA	NA	4.229429099353526	NA	NA	NA	NA	comp and mol
P3H2	prolyl 3-hydroxylase 2	2.10134683144579e-31	3.12910457077908	0.903063494400903	0.3485880717635155	yes	0.3821260929107666	0.11743245273828506	0.5341730713844299	NA	0.8102837204933167	0.14448446035385132	0.10302863270044328	NA	unknown	NA	NA	NA	NA	NA	NA	NA	molecular
DTNB	dystrobrevin beta	2.37593381672034e-31	1.92490656530974	0.144254222625917	0.17990558915438928	yes	0.23222091794013977	0.21452178061008453	0.1997825801372528	-0.00114805984776467	0.3291209042072296	0.1646733582019806	0.12016764283180235	NA	unknown	NA	NA	NA	NA	NA	NA	NA	molecular
CPE	carboxypeptidase E	2.4982254687392297e-31	3.00034838844564	0.3807771708329	0.2247169613838196	yes	NA	NA	NA	NA	NA	0.2247169613838196	NA	-12.894856138301998	no	NA	NA	NA	NA	NA	3.24763611259366	NA	molecular
HIF3A	hypoxia inducible factor 3 subunit alpha	2.65879397650867e-31	-1.84059442258609	-0.204939939622606	-0.5335181564092636	yes	-0.2779654264450073	-0.37958693504333496	-1.2705042362213137	-0.10424594581127168	NA	NA	-0.6352882385253906	NA	unknown	NA	NA	NA	NA	NA	NA	NA	molecular
SLC26A11	solute carrier family 26 member 11	2.71403535191344e-31	2.51823657528288	0.249828085332824	0.2084752947092056	yes	0.21718786656856537	0.08195511996746063	0.41054102778434753	NA	-0.06295450031757355	0.39564695954322815	NA	NA	unknown	NA	NA	NA	NA	NA	NA	NA	molecular
COL8A2	collagen type VIII alpha 2 chain	2.8111914706160196e-31	2.18687670912688	0.436578514500531	0.13557638227939606	yes	NA	NA	0.13557638227939606	NA	NA	NA	NA	NA	unknown	NA	NA	NA	NA	NA	NA	NA	molecular
SLC36A1	solute carrier family 36 member 1	2.8773422255285e-31	-2.01996777061364	-0.32413999503027	-0.4197472035884857	yes	NA	NA	NA	NA	-0.4197472035884857	NA	NA	3.720775432927187	no	NA	NA	NA	NA	3.008819112547284	NA	NA	molecular
YBX3	Y-box binding protein 3	3.1173238756041198e-31	-1.52035402510707	-0.109522670800605	-0.25278712157160044	yes	-0.166060209274292	-0.03113103471696376	-0.3906557261943817	NA	-0.15321077406406405	-0.3413926661014557	-0.43427231907844543	NA	unknown	NA	NA	NA	NA	NA	NA	NA	molecular
SAMD3	sterile alpha motif domain containing 3	3.16883602059455e-31	2.82245854137576	0.580733077971564	0.20642617344856265	yes	NA	NA	NA	0.20642617344856265	NA	NA	NA	15.684605363323705	yes	NA	NA	NA	7.012663426714682	NA	NA	NA	comp and mol
LEF1	lymphoid enhancer binding factor 1	3.3243271647030396e-31	2.77080109980334	0.672234351279095	-0.08164141327142715	no	NA	NA	NA	-0.08164141327142715	NA	NA	NA	10.312465620684792	yes	NA	NA	NA	4.610753590685433	NA	NA	NA	compositional
CACNA2D3	calcium voltage-gated channel auxiliary subunit alpha2delta 3	3.3423255399466196e-31	-2.60302691656682	-0.328164168583684	0.0837203323841095	no	-0.38082191348075867	NA	0.08734369277954102	NA	0.12620708346366882	0.3000427782535553	0.285830020904541	NA	unknown	NA	NA	NA	NA	NA	NA	NA	unknown
COL8A1	collagen type VIII alpha 1 chain	3.3434336860132596e-31	3.1071773820912	0.556084867840858	0.26392248272895813	yes	NA	NA	0.26392248272895813	NA	NA	NA	NA	6.113828887522628	yes	NA	NA	4.033175989621508	NA	NA	NA	NA	comp and mol
LTBP1	latent transforming growth factor beta binding protein 1	4.60860861564218e-31	3.53208602488146	0.450052652475928	0.12546144425868988	yes	0.12546144425868988	NA	NA	NA	NA	NA	NA	-9.063426531971942	no	2.3691678101249707	NA	NA	NA	NA	NA	NA	molecular
FPR1	formyl peptide receptor 1	4.7330733025584796e-31	-3.0296828457558	-0.65454924248995106	-0.3506191372871399	yes	NA	NA	NA	NA	-0.3506191372871399	NA	NA	7.633759894226067	no	NA	NA	NA	NA	6.17306878213679	NA	NA	molecular
BCL6B	BCL6B transcription repressor	4.94885573358052e-31	1.8075227459053	0.233196087836155	0.3463914692401886	yes	NA	0.3463914692401886	NA	NA	NA	NA	NA	8.823916227659433	yes	NA	5.92335726743882	NA	NA	NA	NA	NA	comp and mol
SMIM3	small integral membrane protein 3	6.60143788003748e-31	-2.08339923648217	-0.261439360153181	-0.29593226313591003	yes	NA	NA	NA	NA	NA	-0.29593226313591003	NA	-9.0506923224282545	yes	NA	NA	NA	NA	NA	2.279463602776007	NA	comp and mol
SPC24	SPC24 component of NDC80 kinetochore complex	6.773325404783869e-31	-2.88171312613521	-0.471307123581208	-0.1454559564590454	yes	-0.1454559564590454	NA	NA	NA	NA	NA	NA	NA	unknown	NA	NA	NA	NA	NA	NA	NA	molecular
CACYBP	calcyclin binding protein	7.22501138430863e-31	-3.34909637466858	-0.340828817449605	-0.0903263309970498	yes	-0.16037020087242126	-0.10579991340637208	-0.11144036799669266	NA	0.01352124195545911	-0.08754241466522217	NA	NA	unknown	NA	NA	NA	NA	NA	NA	NA	molecular
ADAMTSL1	ADAMTS like 1	7.99651168688141e-31	2.26347250925004	0.531084631575827	0.4006284475326538	yes	NA	0.4006284475326538	NA	NA	NA	NA	NA	4.089780235645654	yes	NA	2.7454056516428578	NA	NA	NA	NA	NA	comp and mol
IFRD2	interferon related developmental regulator 2	8.536137462652088e-31	-3.25112763111667	-0.314096710670733	-0.2596240520477295	yes	-0.07650197297334671	-0.10017963498830797	-0.5232513546943665	NA	-0.2487813830375671	-0.3494059145450592	NA	NA	unknown	NA	NA	NA	NA	NA	NA	NA	molecular
GLI2	GLI family zinc finger 2	8.898233428568709e-31	2.17207687376443	0.362055800906497	0.5415830016136169	yes	NA	NA	0.5415830016136169	NA	NA	NA	NA	4.62918825162588	yes	NA	NA	3.0537869559939277	NA	NA	NA	NA	comp and mol
SAMD11	sterile alpha motif domain containing 11	9.08751575823901e-31	2.66573675688808	0.880385845309469	0.5640089511871338	yes	NA	NA	0.5640089511871338	NA	NA	NA	NA	5.237660083753809	yes	NA	NA	3.4551841865752015	NA	NA	NA	NA	comp and mol
ITGBL1	integrin subunit beta like 1	9.52770254908099e-31	3.03379239657859	0.993453767180641	0.6498974561691284	yes	NA	NA	0.6498974561691284	NA	NA	NA	NA	5.311488975366016	yes	NA	NA	3.503887694388188	NA	NA	NA	NA	comp and mol
AKTIP	AKT interacting protein	1.00583759725963e-30	-2.37454539720083	-0.208391824985892	0.02112665399909019	no	-0.05638894438743591	-0.01407650113105774	0.13845445215702057	NA	NA	0.01651760935783386	NA	NA	unknown	NA	NA	NA	NA	NA	NA	NA	unknown
WTIP	WT1 interacting protein	1.00809452629936e-30	3.09307028649255	0.27476846380385	0.30525270104408264	yes	NA	NA	NA	NA	NA	NA	0.30525270104408264	6.28433232063661	yes	NA	NA	NA	NA	NA	NA	2.752205404176774	comp and mol
SLC16A2	solute carrier family 16 member 2	1.02051454801305e-30	1.63161617074604	0.0675705834609591	0.15793991275131702	yes	0.07965076714754105	0.12618926167488098	0.2886175215244293	NA	NA	0.13730210065841675	NA	NA	unknown	NA	NA	NA	NA	NA	NA	NA	molecular
ANKRD33B	ankyrin repeat domain 33B	1.06055100662029e-30	3.19187844153814	0.822162668366042	-0.06403827741742134	no	0.6840623617172241	-0.45536622405052185	-0.4140715003013611	NA	NA	-0.03989255055785179	-0.0949234738945961	NA	unknown	NA	NA	NA	NA	NA	NA	NA	unknown
LRRN4CL	LRRN4 C-terminal like	1.06055100662029e-30	1.55511871117884	0.107552893252589	-0.01351652573794126	no	NA	NA	-0.01351652573794126	NA	NA	NA	NA	6.135999910395258	yes	NA	NA	4.047801789387957	NA	NA	NA	NA	compositional
MN1	MN1 proto-oncogene, transcriptional regulator	1.28139262478712e-30	2.56066903740258	0.330380969898718	0.4307020306587219	yes	NA	NA	0.4307020306587219	NA	NA	NA	NA	4.1399006686642545	yes	NA	NA	2.7310132951791584	NA	NA	NA	NA	comp and mol
PCNX2	pecanex 2	1.35204348121125e-30	2.7764977038829	0.365175173476963	-0.03221951052546501	no	NA	NA	NA	-0.03221951052546501	NA	NA	NA	6.107933819605819	yes	NA	NA	NA	2.7308869504426463	NA	NA	NA	compositional
DUSP13	dual specificity phosphatase 13	1.4741715064159598e-30	-2.84907686457738	-0.470816282503948	-0.0508197583258152	yes	-0.0508197583258152	NA	NA	NA	NA	NA	NA	NA	unknown	NA	NA	NA	NA	NA	NA	NA	molecular
SLC7A8	solute carrier family 7 member 8	1.74834602707297e-30	-2.13813247024371	-0.32168432587011	-0.10165287554264069	yes	NA	NA	NA	NA	-0.10165287554264069	NA	NA	3.600779565996191	no	NA	NA	NA	NA	2.9117840013568665	NA	NA	molecular
F13A1	coagulation factor XIII A chain	1.89573327813158e-30	-3.3340116426651	-0.93148829059709	-0.02718997560441494	yes	NA	NA	NA	NA	-0.02718997560441494	NA	NA	9.34798966506215	no	NA	NA	NA	NA	7.559287163430345	NA	NA	molecular
MMP16	matrix metallopeptidase 16	2.13742602827561e-30	2.43498325983378	0.463532020968549	0.26401695162057875	yes	0.10028458386659622	0.2778942286968231	0.4843907356262207	NA	NA	0.27271145582199097	0.1848037540912628	NA	unknown	NA	NA	NA	NA	NA	NA	NA	molecular
ADGRG1	adhesion G protein-coupled receptor G1	2.1722713423828697e-30	-2.71480657991141	-0.293133298149114	-0.1860802173614502	yes	NA	-0.1860802173614502	NA	NA	NA	NA	NA	7.082289158578481	no	NA	4.754230193853122	NA	NA	NA	NA	NA	molecular
MTERF3	mitochondrial transcription termination factor 3	2.2759540800309097e-30	-2.64163054212557	-0.26948835917928	-0.03123966120183468	yes	-0.0917292907834053	0.10794529318809508	-0.11255693435668944	NA	0.02478927560150623	-0.08464664965867996	NA	NA	unknown	NA	NA	NA	NA	NA	NA	NA	molecular
FLRT2	fibronectin leucine rich transmembrane protein 2	2.44766270292478e-30	2.21973402933821	0.278812458343264	0.3320359028875828	yes	NA	NA	0.5940021872520447	0.07006961852312088	NA	NA	NA	9.055147639813176	yes	NA	NA	2.3241566084163945	2.473381769456967	NA	NA	NA	comp and mol
AGTR2	angiotensin II receptor type 2	3.14292227469639e-30	1.97514826690267	0.281386198483354	NA	unknown	NA	NA	NA	NA	NA	NA	NA	NA	unknown	NA	NA	NA	NA	NA	NA	NA	unknown
SFRP1	secreted frizzled related protein 1	3.40712457086853e-30	2.01882242718807	0.496443838877394	0.5819481611251831	yes	0.5819481611251831	NA	NA	NA	NA	NA	NA	-16.53033807925613	no	4.321008696843917	NA	NA	NA	NA	NA	NA	molecular
LARP1B	La ribonucleoprotein 1B	3.57115141295438e-30	-3.34855528410686	-0.306052024412129	-0.09175152331590652	yes	-0.04175859689712524	-0.15871207416057587	-0.11239631474018096	NA	-0.06705015152692795	-0.09689270704984664	-0.07369929552078247	NA	unknown	NA	NA	NA	NA	NA	NA	NA	molecular
SERPINB8	serpin family B member 8	3.7404531903598196e-30	-2.18102937560786	-0.377499171182679	-0.21265252927939096	yes	-0.1612156331539154	NA	-0.29081207513809204	NA	-0.18592987954616547	NA	NA	NA	unknown	NA	NA	NA	NA	NA	NA	NA	molecular
ATP1B3	ATPase Na+/K+ transporting subunit beta 3	3.89472865786695e-30	-2.91998463518924	-0.521110166528042	-0.35980942213375655	yes	-0.3376227915287018	-0.07665648311376572	-0.7463012337684631	-0.00560732977464795	-0.4028245806694031	-0.4403882920742035	-0.5092652440071106	NA	unknown	NA	NA	NA	NA	NA	NA	NA	molecular
ITGA5	integrin subunit alpha 5	4.4029268435586e-30	-1.90211163465744	-0.32971675883197	-0.17615257557481528	yes	0.06632617115974426	0.01227879989892244	-0.900257408618927	0.07447373121976852	-0.1335841715335846	NA	NA	NA	unknown	NA	NA	NA	NA	NA	NA	NA	molecular
GADD45A	growth arrest and DNA damage inducible alpha	4.4134087970226386e-30	2.59855823052599	0.372837462046581	0.08356989547610283	yes	0.2130737751722336	0.02544092200696468	0.01219498924911022	NA	NA	NA	NA	NA	unknown	NA	NA	NA	NA	NA	NA	NA	molecular
SLC25A18	solute carrier family 25 member 18	4.4134087970226386e-30	-1.54705464170377	-0.149169857527282	-0.6411596536636353	yes	-0.6411596536636353	NA	NA	NA	NA	NA	NA	-7.954268938319736	yes	2.0792354696390873	NA	NA	NA	NA	NA	NA	comp and mol
TCN2	transcobalamin 2	4.56423123642201e-30	-2.60700539420448	-0.387217945392892	-0.2640096843242645	yes	NA	-0.2640096843242645	NA	NA	NA	NA	NA	3.770512325631192	no	NA	2.531086085788843	NA	NA	NA	NA	NA	molecular
NREP	neuronal regeneration related protein	4.7329919857099286e-30	2.03181872064681	0.250579093452848	0.6382478872934977	yes	0.31517767906188965	0.4757214784622192	1.1345038414001465	NA	0.38517308235168457	0.8619731664657593	0.6569380760192871	NA	unknown	NA	NA	NA	NA	NA	NA	NA	molecular
TEAD1	TEA domain transcription factor 1	6.0466119138377696e-30	-2.76810311467898	-0.249277269386874	-0.06025771543915782	yes	-0.07689716666936874	-0.1147652193903923	0.04848237708210945	0.00526510085910558	-0.3089163303375244	0.06596944481134415	-0.04094221442937851	NA	unknown	NA	NA	NA	NA	NA	NA	NA	molecular
SLC39A14	solute carrier family 39 member 14	6.567836195001429e-30	-3.12860119219198	-0.393306691407297	-0.13036122918128967	yes	-0.13036122918128967	NA	NA	NA	NA	NA	NA	-9.456552852853678	yes	2.4719305148769037	NA	NA	NA	NA	NA	NA	comp and mol
NTNG2	netrin G2	6.605227524834909e-30	3.30344042254778	0.682877910483511	0.13735241070389748	yes	0.214668408036232	NA	0.06003641337156296	NA	NA	NA	NA	NA	unknown	NA	NA	NA	NA	NA	NA	NA	molecular
PRKAG3	protein kinase AMP-activated non-catalytic subunit gamma 3	6.722670606864309e-30	3.12728835479596	0.827702548226762	NA	unknown	NA	NA	NA	NA	NA	NA	NA	NA	unknown	NA	NA	NA	NA	NA	NA	NA	unknown
DERL1	derlin 1	6.73741239494472e-30	-2.18065819729926	-0.20954832478495	-0.14859097003936766	yes	-0.22923925518989563	-0.13534298539161682	-0.0942750871181488	NA	-0.06651864945888519	-0.21757887303829193	NA	NA	unknown	NA	NA	NA	NA	NA	NA	NA	molecular
COL9A1	collagen type IX alpha 1 chain	6.901667374868038e-30	2.77671229819709	0.843700768747056	NA	unknown	NA	NA	NA	NA	NA	NA	NA	-11.913051760378082	no	NA	NA	NA	NA	NA	3.0003636095854853	NA	unknown
HSH2D	hematopoietic SH2 domain containing	7.42795621787721e-30	2.88992858297233	0.679069766499194	0.11358678340911864	yes	NA	NA	NA	0.11358678340911864	NA	NA	NA	11.112003546708634	yes	NA	NA	NA	4.96823089038273	NA	NA	NA	comp and mol
RTP4	receptor transporter protein 4	9.0339651152431e-30	2.31705765666104	0.321645796550453	NA	unknown	NA	NA	NA	NA	NA	NA	NA	NA	unknown	NA	NA	NA	NA	NA	NA	NA	unknown
MTFR1	mitochondrial fission regulator 1	9.361001556872059e-30	-2.21501126135396	-0.24435240498636	-0.47210562229156494	yes	-0.47210562229156494	NA	NA	NA	NA	NA	NA	-9.026484944696584	yes	2.359511327654576	NA	NA	NA	NA	NA	NA	comp and mol
BEND5	BEN domain containing 5	9.408930092738237e-30	2.34704507302672	0.322247575973144	NA	unknown	NA	NA	NA	NA	NA	NA	NA	NA	unknown	NA	NA	NA	NA	NA	NA	NA	unknown
INTU	inturned planar cell polarity protein	1.00919612167537e-29	2.84809611072753	0.319190779941922	0.17127612009644508	yes	0.1779412180185318	0.16864337027072906	0.3308145999908447	NA	0.05272773280739784	0.12625367939472198	NA	NA	unknown	NA	NA	NA	NA	NA	NA	NA	molecular
STRADB	STE20 related adaptor beta	1.02821349755805e-29	-3.04205007788217	-0.31484007030598	0.02377434074878692	no	0.02377434074878692	NA	NA	NA	NA	NA	NA	-9.053907114793033	yes	2.3666794469577	NA	NA	NA	NA	NA	NA	compositional
FMO4	flavin containing dimethylaniline monoxygenase 4	1.04258159509252e-29	2.98994191996087	0.403040139819505	0.22314464896917344	yes	0.3735200762748718	0.09113647788763046	0.2819371819496155	NA	0.22314006090164185	0.14598944783210754	NA	NA	unknown	NA	NA	NA	NA	NA	NA	NA	molecular
CGNL1	cingulin like 1	1.10444641667458e-29	2.79723557296353	0.509761714696946	0.45701709389686584	yes	NA	NA	0.45701709389686584	NA	NA	NA	NA	3.7764075699521578	yes	NA	NA	2.4912238497940096	NA	NA	NA	NA	comp and mol
NPR3	natriuretic peptide receptor 3	1.10689868753485e-29	3.39083062156213	0.928130097164879	0.3928892910480499	yes	0.3928892910480499	NA	NA	NA	NA	NA	NA	-12.620360379353851	no	3.298945653442218	NA	NA	NA	NA	NA	NA	molecular
SLC2A9	solute carrier family 2 member 9	1.15157393669537e-29	-1.80036230730167	-0.139932363704103	-0.04848682507872581	yes	NA	NA	NA	NA	-0.04848682507872581	NA	NA	4.667306295068167	no	NA	NA	NA	NA	3.774234870623584	NA	NA	molecular
XPC	XPC complex subunit, DNA damage recognition and repair factor	1.21027794348982e-29	3.0426596016811	0.244298298177791	0.01965231681242585	yes	0.12730765342712402	0.00714123295620083	-0.03588313236832619	-0.06922436505556107	0.01071965601295232	0.07878951728343964	0.01871565543115139	NA	unknown	NA	NA	NA	NA	NA	NA	NA	molecular
SEPHS2	selenophosphate synthetase 2	1.25870258985742e-29	-2.68616492746624	-0.189003233486728	-0.06062109023332596	yes	-0.06062109023332596	NA	NA	NA	NA	NA	NA	NA	unknown	NA	NA	NA	NA	NA	NA	NA	molecular
CDH23	cadherin related 23	1.28920225009568e-29	2.64234739925859	0.347447820295397	0.29330623149871826	yes	NA	0.29330623149871826	NA	NA	NA	NA	NA	4.363471883045856	yes	NA	2.92913058361621	NA	NA	NA	NA	NA	comp and mol
F2R	coagulation factor II thrombin receptor	1.28992270554975e-29	3.27156460755833	0.661079718419732	0.29285892844200134	yes	NA	NA	0.29285892844200134	NA	NA	NA	NA	4.540135460483699	yes	NA	NA	2.99504053281934	NA	NA	NA	NA	comp and mol
NSDHL	NAD(P) dependent steroid dehydrogenase-like	1.33435465385666e-29	-2.52738432071022	-0.316636665578278	-0.10734952241182329	yes	-0.23426061868667605	NA	0.01956157386302948	NA	NA	NA	NA	NA	unknown	NA	NA	NA	NA	NA	NA	NA	molecular
ODC1	ornithine decarboxylase 1	1.38059776256628e-29	3.2730198537321	0.448204677510481	0.15000684559345245	yes	0.15000684559345245	NA	NA	NA	NA	NA	NA	NA	unknown	NA	NA	NA	NA	NA	NA	NA	molecular
LRRC1	leucine rich repeat containing 1	1.71802238219647e-29	3.20960114743188	0.435552134612384	0.08099195919930935	yes	0.1978198438882828	NA	NA	-0.03583592548966408	NA	NA	NA	-3.3892940505923645	no	2.084513478575375	NA	NA	2.0500501784513605	NA	NA	NA	molecular
GPSM2	G protein signaling modulator 2	1.79721002075638e-29	-2.52647613910938	-0.385414518392985	-0.26825493822495144	yes	-0.2144967615604401	-0.19680041074752808	-0.5235603451728821	NA	-0.22904300689697263	-0.26888516545295715	-0.17674393951892853	NA	unknown	NA	NA	NA	NA	NA	NA	NA	molecular
DCAF11	DDB1 and CUL4 associated factor 11	1.83631032083539e-29	-2.88858226121543	-0.21204701198801	0.04353912733495235	no	-0.07959384471178055	0.1837877631187439	-0.11000876128673552	NA	0.1799713522195816	NA	NA	NA	unknown	NA	NA	NA	NA	NA	NA	NA	unknown
TMUB1	transmembrane and ubiquitin like domain containing 1	2.02211790488807e-29	-2.68740791756899	-0.271357392449562	-0.2290839776396751	yes	-0.12934429943561554	NA	-0.32882365584373474	NA	NA	NA	NA	NA	unknown	NA	NA	NA	NA	NA	NA	NA	molecular
TP63	tumor protein p63	2.06678209914698e-29	2.428493860454	0.540710049432229	0.2716664532199502	yes	0.00688706617802381	0.32857343554496765	0.47953885793685913	NA	NA	NA	NA	NA	unknown	NA	NA	NA	NA	NA	NA	NA	molecular
UCHL1	ubiquitin C-terminal hydrolase L1	2.13229775578512e-29	3.19479940045602	0.982605901685757	NA	unknown	NA	NA	NA	NA	NA	NA	NA	NA	unknown	NA	NA	NA	NA	NA	NA	NA	unknown
CERS1	ceramide synthase 1	2.2621363123775299e-29	3.49381527452248	0.871716832377142	NA	unknown	NA	NA	NA	NA	NA	NA	NA	NA	unknown	NA	NA	NA	NA	NA	NA	NA	unknown
LIN7A	lin-7 homolog A, crumbs cell polarity complex component	2.45714133372483e-29	-1.97716476057609	-0.198528726850245	-0.27701911330223083	yes	NA	NA	NA	NA	NA	-0.27701911330223083	NA	-12.256888103292736	yes	NA	NA	NA	NA	NA	3.0869605682560772	NA	comp and mol
HRK	harakiri, BCL2 interacting protein	2.45833849367611e-29	2.24716632155425	0.611832059132914	0.1185525879263878	yes	0.1185525879263878	NA	NA	NA	NA	NA	NA	NA	unknown	NA	NA	NA	NA	NA	NA	NA	molecular
PMP22	peripheral myelin protein 22	2.64875735431109e-29	-2.43465506079703	-0.242101564163955	-0.21371200382709504	yes	-0.2202244848012924	-0.5024062395095825	-0.04772411286830902	NA	-0.1504185050725937	-0.1477866768836975	NA	NA	unknown	NA	NA	NA	NA	NA	NA	NA	molecular
SLC38A2	solute carrier family 38 member 2	2.64962373026987e-29	-2.14780952452258	-0.318707938861462	-0.17407917816724097	yes	-0.26325055956840515	-0.16317108273506165	-0.285971075296402	0.04940111562609672	-0.2630923390388489	-0.09745603799819946	-0.19501426815986633	NA	unknown	NA	NA	NA	NA	NA	NA	NA	molecular
FZD1	frizzled class receptor 1	2.69041902160323e-29	2.64992472195584	0.348813145582116	0.20513829588890076	yes	0.20513829588890076	NA	NA	NA	NA	NA	NA	NA	unknown	NA	NA	NA	NA	NA	NA	NA	molecular
STON2	stonin 2	3.07657681201745e-29	1.74526328543383	0.171544027835601	0.2834586165845394	yes	0.11405740678310394	0.3456682562828064	0.2445993721485138	0.05926733464002609	0.6561218500137329	0.28103747963905334	NA	NA	unknown	NA	NA	NA	NA	NA	NA	NA	molecular
SLC41A1	solute carrier family 41 member 1	3.123250238663629e-29	-3.09304807472546	-0.332688648629741	-0.11124545335769652	yes	-0.11124545335769652	NA	NA	NA	NA	NA	NA	-20.10075171445309	yes	5.254310139019286	NA	NA	NA	NA	NA	NA	comp and mol
CATSPERB	cation channel sperm associated auxiliary subunit beta	3.12503586821301e-29	-2.08054941358156	-0.320190539222914	-1.042436957359314	yes	NA	NA	-1.042436957359314	NA	NA	NA	NA	4.089871610204317	no	NA	NA	2.6980100821229693	NA	NA	NA	NA	molecular
CARNS1	carnosine synthase 1	3.15528372570388e-29	2.83551581781215	0.494677524577824	0.40477579832077026	yes	0.40477579832077026	NA	NA	NA	NA	NA	NA	-3.749647901763336	no	2.2950267523358088	NA	NA	NA	NA	NA	2.202938318763936	molecular
RBPMS2	RNA binding protein, mRNA processing factor 2	3.20817901536525e-29	-2.9750624820574	-0.306320924776774	0.15790697932243347	no	NA	NA	NA	NA	NA	NA	0.15790697932243347	4.607898673506134	no	NA	NA	NA	NA	NA	NA	2.0180160730007164	unknown
IL34	interleukin 34	3.27913958851034e-29	1.68390114200772	0.25231171214863	0.5459800958633423	yes	NA	NA	NA	NA	NA	0.5459800958633423	NA	-14.363841022533013	no	NA	NA	NA	NA	NA	3.617607542109048	NA	molecular
SCAMP5	secretory carrier membrane protein 5	3.756693004829e-29	3.01265983979044	0.548569763072939	0.29901938140392303	yes	0.2318524420261383	NA	0.18410484492778775	NA	0.481100857257843	NA	NA	NA	unknown	NA	NA	NA	NA	NA	NA	NA	molecular
CCDC191	coiled-coil domain containing 191	3.88405020439591e-29	2.92305609171865	0.384465497891764	0.309489506483078	yes	0.21296824514865875	0.15075160562992096	0.42889371514320374	NA	0.3599589467048645	0.39487501978874207	NA	NA	unknown	NA	NA	NA	NA	NA	NA	NA	molecular
MAVS	mitochondrial antiviral signaling protein	3.9116356986011197e-29	-1.88148891496258	-0.112653302995253	-0.06835601370160778	yes	-0.1015855073928833	-0.03699604421854019	-0.2067939341068268	NA	-0.01289356593042612	-0.01565677672624588	-0.03621025383472442	NA	unknown	NA	NA	NA	NA	NA	NA	NA	molecular
LDHA	lactate dehydrogenase A	4.17021246747279e-29	-2.66097925274233	-0.419995252325072	-0.4685311734676361	yes	-0.4624220132827759	-0.4116196632385254	-0.5201268196105957	NA	-0.529021680355072	-0.4194656908512115	NA	NA	unknown	NA	NA	NA	NA	NA	NA	NA	molecular
SNTB1	syntrophin beta 1	4.80037652523436e-29	2.33077095347631	0.222656642129151	0.30939425634486334	yes	0.1925140917301178	0.5408355593681335	0.20047175884246823	0.38499680161476135	-0.08311731368303299	0.6341164112091064	0.295942485332489	NA	unknown	NA	NA	NA	NA	NA	NA	NA	molecular
ZNF135	zinc finger protein 135	5.22296427237066e-29	2.33503418470738	0.190671435072027	0.18051160871982577	yes	0.10780847072601318	0.12703312933444977	0.3172682225704193	NA	NA	0.16993661224842072	NA	NA	unknown	NA	NA	NA	NA	NA	NA	NA	molecular
GZMB	granzyme B	5.39189442977242e-29	2.391017564085	0.547851519030074	NA	unknown	NA	NA	NA	NA	NA	NA	NA	18.578554332937617	yes	NA	NA	NA	8.306562101745776	NA	NA	NA	compositional
MDH1B	malate dehydrogenase 1B	5.85581103686745e-29	1.88994412253788	0.225964054337932	0.1843193918466568	yes	0.1843193918466568	NA	NA	NA	NA	NA	NA	NA	unknown	NA	NA	NA	NA	NA	NA	NA	molecular
GATM	glycine amidinotransferase	5.885083333690608e-29	2.79588018081176	0.594671012482021	0.4699569158256054	yes	0.4417190551757813	NA	0.8089528679847717	NA	0.49064627289772034	0.13850946724414823	NA	NA	unknown	NA	NA	NA	NA	NA	NA	NA	molecular
TCEAL7	transcription elongation factor A like 7	6.24112834357542e-29	2.22219423796535	0.189538502561199	NA	unknown	NA	NA	NA	NA	NA	NA	NA	NA	unknown	NA	NA	NA	NA	NA	NA	NA	unknown
WBP1	WW domain binding protein 1	6.24112834357542e-29	3.81169456150347	0.351306821295836	0.18889325857162476	yes	0.16114404797554016	NA	0.21664246916770935	NA	NA	NA	NA	NA	unknown	NA	NA	NA	NA	NA	NA	NA	molecular
ZMPSTE24	zinc metallopeptidase STE24	6.3334299007724e-29	-2.92817874037763	-0.303140603990822	-0.00712686119368299	yes	-0.02123597264289856	0.03342742100358009	5.015445058234036e-4	NA	-0.01220477931201458	-0.03612251952290535	NA	NA	unknown	NA	NA	NA	NA	NA	NA	NA	molecular
HERC6	HECT and RLD domain containing E3 ubiquitin protein ligase family member 6	6.54915013850953e-29	2.16521182639742	0.291546155880058	0.3521122932434082	yes	NA	0.3521122932434082	NA	NA	NA	NA	NA	3.2289643313794887	yes	NA	2.167553368041293	NA	NA	NA	NA	NA	comp and mol
LAPTM5	lysosomal protein transmembrane 5	6.71713744738635e-29	-2.56615814548923	-0.569552577913838	-0.4801807999610901	yes	NA	NA	NA	NA	-0.4801807999610901	NA	NA	4.848003931613276	no	NA	NA	NA	NA	3.920356697170186	NA	NA	molecular
SMYD1	SET and MYND domain containing 1	6.82676015392591e-29	-2.85960941663258	-0.346710930342048	-0.1350570172071457	yes	-0.1350570172071457	NA	NA	NA	NA	NA	NA	-29.46704682033857	yes	7.70264739719828	NA	NA	NA	NA	NA	NA	comp and mol
PI15	peptidase inhibitor 15	7.440628610122558e-29	-2.36898454636304	-0.786787609833849	NA	unknown	NA	NA	NA	NA	NA	NA	NA	13.99775790993183	no	NA	NA	NA	NA	NA	NA	6.130278126693652	unknown
RERE	arginine-glutamic acid dipeptide repeats	8.24467204505028e-29	-1.13124866959123	-0.024600612295343	0.01709527921463762	no	-0.06198691576719284	-0.01571851596236229	-0.02892593294382095	0.03507678583264351	0.12099066376686096	0.05685898289084434	0.0133718866854906	NA	unknown	NA	NA	NA	NA	NA	NA	NA	unknown
CFAP70	cilia and flagella associated protein 70	8.88942943433318e-29	2.3718297189717	0.33653612819475	0.2243966907262802	yes	0.2243966907262802	NA	NA	NA	NA	NA	NA	-8.624463710180402	no	2.2544235041429515	NA	NA	NA	NA	NA	NA	molecular
MX2	MX dynamin like GTPase 2	8.93080703566807e-29	1.58070710188909	0.096052544035775	0.264300175011158	yes	NA	0.42367076873779297	0.16732028126716614	NA	0.05388921499252319	0.41232043504714966	NA	NA	unknown	NA	NA	NA	NA	NA	NA	NA	molecular
KCNB1	potassium voltage-gated channel subfamily B member 1	9.2851623384342e-29	-0.942922150539257	-0.0665680420213155	-0.17291691899299622	yes	NA	-0.5687738656997681	NA	NA	NA	NA	0.22294002771377563	8.021302741008606	no	NA	2.182814687107441	NA	NA	NA	NA	2.088834417049804	molecular
COL9A2	collagen type IX alpha 2 chain	9.83699525114929e-29	2.43332377623988	0.579640921951449	NA	unknown	NA	NA	NA	NA	NA	NA	NA	NA	unknown	NA	NA	NA	NA	NA	NA	NA	unknown
ANKMY2	ankyrin repeat and MYND domain containing 2	1.16740764172693e-28	2.64992703029516	0.314277955307199	0.21897349264472724	yes	0.2316531389951706	-0.03070476651191711	0.36038491129875183	NA	0.00472040008753538	0.5288137793540955	NA	NA	unknown	NA	NA	NA	NA	NA	NA	NA	molecular
ALPL	alkaline phosphatase, biomineralization associated	1.23315337690288e-28	-2.69798430848188	-0.491839388630256	-0.4396084249019623	yes	NA	-0.4396084249019623	NA	NA	NA	NA	NA	6.821391388456753	no	NA	4.579093592049838	NA	NA	NA	NA	NA	molecular
SPATA18	spermatogenesis associated 18	1.27278006746436e-28	3.27442709524164	0.531912832138348	0.44304895401000977	yes	NA	NA	0.44304895401000977	NA	NA	NA	NA	3.34023388981133	yes	NA	NA	2.2034884148623877	NA	NA	NA	NA	comp and mol
GPR89A	G protein-coupled receptor 89A	1.29310945688896e-28	-2.69281080375591	-0.199839839597235	-0.04344010315835476	yes	-0.04182393848896026	-0.00602514669299125	-0.06527256220579147	NA	-0.02124612964689731	-0.08283273875713348	NA	NA	unknown	NA	NA	NA	NA	NA	NA	NA	molecular
PSME3	proteasome activator subunit 3	1.36597056237382e-28	-2.24934680475936	-0.12597628524922	-0.13366889357566833	yes	-0.03657829761505127	-0.04393437504768371	-0.26959532499313354	NA	-0.1622307300567627	-0.15600574016571045	NA	NA	unknown	NA	NA	NA	NA	NA	NA	NA	molecular
FHAD1	forkhead associated phosphopeptide binding domain 1	1.38148279963559e-28	3.7003947234249	1.04133336436015	0.19781742990016937	yes	0.24605898559093475	NA	NA	NA	0.149575874209404	NA	NA	NA	unknown	NA	NA	NA	NA	NA	NA	NA	molecular
CHRNA3	cholinergic receptor nicotinic alpha 3 subunit	1.48677474544601e-28	2.25395281281729	0.562384824764696	NA	unknown	NA	NA	NA	NA	NA	NA	NA	NA	unknown	NA	NA	NA	NA	NA	NA	NA	unknown
OASL	2'-5'-oligoadenylate synthetase like	1.61023395985035e-28	2.03407232135034	0.415395640057148	NA	unknown	NA	NA	NA	NA	NA	NA	NA	5.5329548888190345	yes	NA	NA	NA	2.473811070899729	NA	NA	NA	compositional
SLC25A13	solute carrier family 25 member 13	1.63322073958217e-28	-2.19776044305316	-0.17965835423201	-0.06588379632947701	yes	-0.05074715986847877	-0.26777657866477966	-0.268072247505188	-0.0036781090311706	0.01371103711426258	0.04027441516518593	0.0751020684838295	NA	unknown	NA	NA	NA	NA	NA	NA	NA	molecular
TRIM45	tripartite motif containing 45	1.70993730264974e-28	2.38580292092652	0.334359796328199	0.3731611669063568	yes	0.3731611669063568	NA	NA	NA	NA	NA	NA	-10.467510830490204	no	2.7361936045104427	NA	NA	NA	NA	NA	NA	molecular
TMEM8B	transmembrane protein 8B	1.78930595923724e-28	2.57852835240159	0.280049643382408	0.3033393969138463	yes	0.1876707226037979	NA	0.39896902441978455	NA	NA	0.32337844371795654	NA	NA	unknown	NA	NA	NA	NA	NA	NA	NA	molecular
PCCB	propionyl-CoA carboxylase subunit beta	1.87939533955018e-28	2.46694563099405	0.336195741614273	0.07351626511663198	yes	0.0728638619184494	0.03310531750321388	0.2294670045375824	NA	0.0076208347454667	0.02452430687844753	NA	NA	unknown	NA	NA	NA	NA	NA	NA	NA	molecular
SMO	smoothened, frizzled class receptor	1.90712048617592e-28	2.09708694474887	0.210743809582565	0.3061387464404106	yes	0.12348775565624236	NA	0.48878973722457886	NA	NA	NA	NA	NA	unknown	NA	NA	NA	NA	NA	NA	NA	molecular
ADAM22	ADAM metallopeptidase domain 22	1.94820929829661e-28	2.4775987310575	0.351120679157466	0.3108900288740794	yes	0.25459736585617065	0.25109681487083435	0.4269759058952331	NA	NA	NA	NA	NA	unknown	NA	NA	NA	NA	NA	NA	NA	molecular
RANGAP1	Ran GTPase activating protein 1	1.96301799132975e-28	-2.55747762367288	-0.237561606599631	-0.11256113350391388	yes	-0.1143147200345993	-0.06740733981132507	-0.16318932175636292	NA	-0.090555340051651	-0.1273389458656311	NA	NA	unknown	NA	NA	NA	NA	NA	NA	NA	molecular
NHSL1	NHS like 1	2.16082443626329e-28	2.79910792386514	0.355652303990369	-0.03212607705167362	no	0.18460150063037872	0.1402822732925415	0.10713060945272446	-0.02900430187582969	-0.34426504373550415	-0.09411903470754623	-0.18950854241847992	NA	unknown	NA	NA	NA	NA	NA	NA	NA	unknown
PPDPF	pancreatic progenitor cell differentiation and proliferation factor	2.20137204762634e-28	3.0889639467506	0.556098352818579	0.11874089180491865	yes	0.4097039103507995	-0.0562874935567379	0.2139728218317032	NA	0.00247666495852172	0.02383855544030666	NA	NA	unknown	NA	NA	NA	NA	NA	NA	NA	molecular
NPPB	natriuretic peptide B	2.2687132874936e-28	3.50104646477912	2.64178908630077	0.2618178129196167	yes	0.2618178129196167	NA	NA	NA	NA	NA	NA	-17.9497776113971	no	4.692048329162265	NA	NA	NA	NA	NA	NA	molecular
HLTF	helicase like transcription factor	2.3654327984027e-28	2.37808107614747	0.34248705256629	0.33357801536719006	yes	0.34707656502723694	0.2795332372188568	0.4714792668819427	NA	0.1895006000995636	0.3726009428501129	0.34127748012542725	NA	unknown	NA	NA	NA	NA	NA	NA	NA	molecular
CC2D2A	coiled-coil and C2 domain containing 2A	2.51106599386209e-28	2.53188594066846	0.243820956890349	0.05065240990370512	yes	0.2754795551300049	-0.07916848361492157	0.19504043459892273	NA	-0.19964823126792908	-0.02140809409320354	0.1336192786693573	NA	unknown	NA	NA	NA	NA	NA	NA	NA	molecular
DNAAF3	dynein axonemal assembly factor 3	2.6952174475173e-28	3.49393868344164	1.06108546127475	0.5984635949134827	yes	0.5984635949134827	NA	NA	NA	NA	NA	NA	-26.258441358698004	no	6.8639221371330805	NA	NA	NA	NA	NA	NA	molecular
RAB37	RAB37, member RAS oncogene family	2.71990366629789e-28	1.72523036211068	0.194797549348053	NA	unknown	NA	NA	NA	NA	NA	NA	NA	5.032539660699977	yes	NA	NA	NA	2.250072985872261	NA	NA	NA	compositional
TLR2	toll like receptor 2	3.09462848941288e-28	-2.13207560737804	-0.451995241668415	-0.4752677381038666	yes	NA	NA	NA	NA	-0.4752677381038666	NA	NA	8.533392420088598	no	NA	NA	NA	NA	6.900560023379175	NA	NA	molecular
P2RX6	purinergic receptor P2X 6	3.13720792147615e-28	2.62071815078281	0.656481764584475	0.3389768898487091	yes	0.3389768898487091	NA	NA	NA	NA	NA	NA	NA	unknown	NA	NA	NA	NA	NA	NA	NA	molecular
ZNF610	zinc finger protein 610	3.2858670597775592e-28	3.43457475694633	0.502176878633535	0.1915765653053919	yes	0.17100496590137482	0.07637494802474976	0.32734978199005127	NA	NA	NA	NA	NA	unknown	NA	NA	NA	NA	NA	NA	NA	molecular
PPIP5K2	diphosphoinositol pentakisphosphate kinase 2	3.31255206287642e-28	-2.15689641471395	-0.248829717854501	0.03394854627549648	no	-0.18043839931488037	0.06425733864307404	0.1542607992887497	0.06105279177427292	0.0280915405601263	0.07472193986177444	0.03569381311535835	NA	unknown	NA	NA	NA	NA	NA	NA	NA	unknown
AFF3	ALF transcription elongation factor 3	3.37296339692213e-28	2.39880238343253	0.311148567187246	0.430358262360096	yes	0.11029311269521712	NA	0.624714732170105	NA	0.9057250022888184	0.3410284221172333	0.17003004252910614	NA	unknown	NA	NA	NA	NA	NA	NA	NA	molecular
MYOZ1	myozenin 1	3.70181556196772e-28	2.95125313690507	0.900920445143683	0.22042877972126007	yes	0.22042877972126007	NA	NA	NA	NA	NA	NA	NA	unknown	NA	NA	NA	NA	NA	NA	NA	molecular
SLC27A4	solute carrier family 27 member 4	3.84052755020264e-28	-3.13434234173751	-0.302748595597748	-0.03437482640147209	yes	-0.08314017206430435	0.07672693580389023	-0.05373958125710487	NA	-0.05446759238839149	-0.05725372210144996	NA	NA	unknown	NA	NA	NA	NA	NA	NA	NA	molecular
MFSD6	major facilitator superfamily domain containing 6	3.9529882108386293e-28	-2.35790776342527	-0.253902400845466	-0.12767738050648145	yes	-0.10415352135896684	-0.2261382043361664	-0.05473357066512108	-0.08260925859212875	-0.2217554003000259	-0.074840545654296875	-0.12951116263866425	NA	unknown	NA	NA	NA	NA	NA	NA	NA	molecular
UBE2H	ubiquitin conjugating enzyme E2 H	3.99779768943558e-28	3.19037862094907	0.362356634491085	-0.01756486110389232	no	0.1645541489124298	-0.05534860491752624	-0.2664264440536499	0.05957189574837684	-0.0314096100628376	-0.02071679383516311	0.02682138048112392	NA	unknown	NA	NA	NA	NA	NA	NA	NA	unknown
OAS1	2'-5'-oligoadenylate synthetase 1	4.06688123338677e-28	1.84423433873052	0.201071787009137	0.36687013506889343	yes	NA	NA	NA	NA	0.36687013506889343	NA	NA	3.178099699338558	yes	NA	NA	NA	NA	2.5699823301154754	NA	NA	comp and mol
FBLN1	fibulin 1	4.1066720109218085e-28	2.43009019069465	0.343400983921434	0.3136928975582123	yes	NA	NA	0.3136928975582123	NA	NA	NA	NA	5.521323405346865	yes	NA	NA	3.642311454745931	NA	NA	NA	NA	comp and mol
TMEM131L	transmembrane 131 like	4.13624698989878e-28	3.77625916830123	0.34687454579103	0.17541600125176565	yes	0.24453602731227875	0.32372698187828064	0.19026640057563785	0.09697157889604568	-0.08117448538541794	0.247379332780838	0.20620617270469663	NA	unknown	NA	NA	NA	NA	NA	NA	NA	molecular
TK2	thymidine kinase 2	4.3339865177921e-28	2.60683486297545	0.180599746096898	0.12361332029104231	yes	0.14576922357082367	0.09340142458677292	0.10212324559688568	NA	0.13747885823249817	0.1392938494682312	NA	NA	unknown	NA	NA	NA	NA	NA	NA	NA	molecular
ERGIC1	endoplasmic reticulum-golgi intermediate compartment 1	4.48084760771023e-28	-2.32644109436545	-0.16983575106455	0.01152753617082323	no	-0.04165268689393997	0.22900840640068057	0.07406944781541824	-0.15010394155979156	-0.4570484161376953	0.2065768986940384	0.2198430448770523	NA	unknown	NA	NA	NA	NA	NA	NA	NA	unknown
GPR4	G protein-coupled receptor 4	4.7808025754582695e-28	-3.10216284346304	-0.461974701944775	NA	unknown	NA	NA	NA	NA	NA	NA	NA	NA	unknown	NA	NA	NA	NA	NA	NA	NA	unknown
KIT	KIT proto-oncogene, receptor tyrosine kinase	4.953452385878739e-28	2.49244795119551	0.517058777149087	-0.18626505136489868	no	NA	NA	NA	NA	-0.18626505136489868	NA	NA	4.712784041279268	yes	NA	NA	NA	NA	3.8110106219319304	NA	NA	compositional
CYYR1	cysteine and tyrosine rich 1	5.45535544010195e-28	-3.28743932722666	-0.390848295584846	-0.1809189021587372	yes	NA	-0.1809189021587372	NA	NA	NA	NA	NA	10.029754538481477	no	NA	6.732817708526721	NA	NA	NA	NA	NA	molecular
SLC1A1	solute carrier family 1 member 1	6.20907526574214e-28	-2.75807527417694	-0.40452750410443	-0.4276476204395294	yes	NA	-0.4276476204395294	NA	NA	NA	NA	NA	5.408735417689652	no	NA	3.6307996832064062	NA	NA	NA	NA	NA	molecular
FAM180B	family with sequence similarity 180 member B	6.454148991610549e-28	1.65504364855853	0.276845868774122	NA	unknown	NA	NA	NA	NA	NA	NA	NA	NA	unknown	NA	NA	NA	NA	NA	NA	NA	unknown
DHRS11	dehydrogenase/reductase 11	6.717507980310729e-28	2.87117242419458	0.387315932319964	0.21923469007015228	yes	0.21923469007015228	NA	NA	NA	NA	NA	NA	NA	unknown	NA	NA	NA	NA	NA	NA	NA	molecular
FAM83F	family with sequence similarity 83 member F	7.132532240187269e-28	-2.58980611490494	-0.413645548931761	-0.1754491776227951	yes	-0.1754491776227951	NA	NA	NA	NA	NA	NA	NA	unknown	NA	NA	NA	NA	NA	NA	NA	molecular
ZNF821	zinc finger protein 821	7.413999450003089e-28	2.56493551994711	0.300765959700865	0.10508211180567742	yes	0.2789125144481659	-0.04752973839640617	0.25704848766326904	NA	-0.06718029826879501	0.10415959358215332	NA	NA	unknown	NA	NA	NA	NA	NA	NA	NA	molecular
PCED1B	PC-esterase domain containing 1B	8.039001100978759e-28	2.01968496154261	0.201895698955987	0.12355821020901205	yes	-0.03553317114710808	0.2327849417924881	0.1161549836397171	0.01802262663841247	-0.0249116700142622	0.43400582671165466	0.12438393384218216	NA	unknown	NA	NA	NA	NA	NA	NA	NA	molecular
CCDC125	coiled-coil domain containing 125	9.38367666819548e-28	2.32999934286796	0.172612717891954	0.2089823419228196	yes	0.20630718767642975	0.1939886212348938	0.388510525226593	NA	0.04712303355336189	NA	NA	NA	unknown	NA	NA	NA	NA	NA	NA	NA	molecular
ARHGAP31	Rho GTPase activating protein 31	9.468432515731127e-28	-2.88054535129597	-0.264265916748229	-0.08864821493625641	yes	NA	-0.08864821493625641	NA	NA	NA	NA	NA	4.118632424183491	no	NA	2.7647736755732533	NA	NA	NA	NA	NA	molecular
SPATA6L	spermatogenesis associated 6 like	9.75470914643367e-28	2.41241480491682	0.312900557257714	-0.03296997584402561	no	NA	-0.04600754007697105	NA	-0.01993241161108017	NA	NA	NA	8.326053540768665	yes	NA	2.035401173776686	NA	2.3669525647688356	NA	NA	NA	compositional
COL24A1	collagen type XXIV alpha 1 chain	1.10939303377898e-27	2.97527223046477	0.54348333600143	0.5984205603599548	yes	NA	NA	0.5984205603599548	NA	NA	NA	NA	5.203282906741141	yes	NA	NA	3.432506220366264	NA	NA	NA	NA	comp and mol
TCEA2	transcription elongation factor A2	1.1573337461157599e-27	3.02674577684405	0.304567376853133	0.05377700179815292	yes	NA	0.05377700179815292	NA	NA	NA	NA	NA	3.2679101723918715	yes	NA	2.193697103367575	NA	NA	NA	NA	NA	comp and mol
IL2RB	interleukin 2 receptor subunit beta	1.17269374833796e-27	1.91653746395515	0.367458141995571	NA	unknown	NA	NA	NA	NA	NA	NA	NA	15.873829983868529	yes	NA	NA	NA	7.097266675900127	NA	NA	NA	compositional
JAML	junction adhesion molecule like	1.44641804034584e-27	1.90821849896376	0.272048526331824	0.30377832241356373	yes	NA	NA	NA	-0.02537726983428001	0.6329339146614075	NA	NA	9.025491437022485	yes	NA	NA	NA	2.3280461935329058	3.0878897250361197	NA	NA	comp and mol
FAM102B	family with sequence similarity 102 member B	1.50269395340669e-27	1.90193905091469	0.156952663753536	0.16712016488114992	yes	0.2507587671279907	0.07640448957681656	0.5036318898200989	0.06543127447366714	-0.11641275137662888	0.2229073196649551	NA	NA	unknown	NA	NA	NA	NA	NA	NA	NA	molecular
MCEMP1	mast cell expressed membrane protein 1	1.67696741682348e-27	-2.79212626794543	-0.865817486091925	NA	unknown	NA	NA	NA	NA	NA	NA	NA	NA	unknown	NA	NA	NA	NA	NA	NA	NA	unknown
NCBP3	nuclear cap binding subunit 3	1.68506811834402e-27	3.01891683165246	0.234249464821907	0.07132204746206601	yes	0.1548861861228943	0.06922944635152817	0.05411341413855553	NA	0.103883258998394	0.05365860089659691	-0.00783862173557281	NA	unknown	NA	NA	NA	NA	NA	NA	NA	molecular
CXCL10	C-X-C motif chemokine ligand 10	1.73837153947117e-27	1.86854547128695	0.745512522393346	NA	unknown	NA	NA	NA	NA	NA	NA	NA	NA	unknown	NA	NA	NA	NA	NA	NA	NA	unknown
WWP1	WW domain containing E3 ubiquitin protein ligase 1	1.73837153947117e-27	-2.84755262557119	-0.267125439706196	0.02425001987389155	no	-0.12519297003746033	-0.10454237461090088	-0.15463799238204956	-0.11159289628267288	0.6350380778312683	-0.0315086767077446	0.06218697130680084	NA	unknown	NA	NA	NA	NA	NA	NA	NA	unknown
COL1A1	collagen type I alpha 1 chain	1.7677577087096798e-27	2.7836244879503	0.700341856236261	0.41100046038627625	yes	NA	NA	0.41100046038627625	NA	NA	NA	NA	4.4734703845025114	yes	NA	NA	2.9510628571695774	NA	NA	NA	NA	comp and mol
FOXK2	forkhead box K2	1.81847255108887e-27	-2.64671726956695	-0.198865176215929	-0.133230914494821	yes	-0.2203360944986343	-0.03522771224379539	-0.08828141540288925	-0.09094995260238647	-0.08944052457809448	-0.13554321229457855	-0.27283748984336853	NA	unknown	NA	NA	NA	NA	NA	NA	NA	molecular
TLCD2	TLC domain containing 2	1.94844395888071e-27	-2.22427265341923	-0.324833059742453	-0.15938169757525125	yes	-0.06845244765281677	-0.184537872672081	-0.225154772400856	NA	NA	NA	NA	NA	unknown	NA	NA	NA	NA	NA	NA	NA	molecular
PAQR5	progestin and adipoQ receptor family member 5	2.18314921421773e-27	-2.23960236651112	-0.510856251501296	-0.2210981249809265	yes	NA	-0.2210981249809265	NA	NA	NA	NA	NA	3.748229705287163	no	NA	2.5161281104696016	NA	NA	NA	NA	NA	molecular
CHL1	cell adhesion molecule L1 like	2.2325672609593998e-27	-2.985676028238	-0.931103465573436	-0.0142680462449789	yes	NA	NA	-0.0142680462449789	NA	NA	NA	NA	3.37805942347661	no	NA	NA	2.22844119600495	NA	NA	NA	NA	molecular
THBS3	thrombospondin 3	2.28925642774758e-27	2.44621054639715	0.316263937430057	0.03140341071411967	yes	0.18779858946800232	-0.1037873551249504	0.06111728399991989	NA	-0.01951487548649311	NA	NA	NA	unknown	NA	NA	NA	NA	NA	NA	NA	molecular
UBE2Q1	ubiquitin conjugating enzyme E2 Q1	2.32723731779761e-27	-2.90139243301995	-0.182964821400834	0.13686328381299973	no	0.30459699034690857	0.07035356014966965	0.2556878924369812	NA	-0.08318530768156052	NA	NA	NA	unknown	NA	NA	NA	NA	NA	NA	NA	unknown
SELENON	selenoprotein N	2.44083586796779e-27	-2.32759329817947	-0.135872157949791	-0.02259364179335534	yes	0.00512840552255511	-0.02493766881525516	0.00319752958603203	NA	-0.10278373211622238	0.00642725685611367	NA	NA	unknown	NA	NA	NA	NA	NA	NA	NA	molecular
TMEM119	transmembrane protein 119	2.58339060076592e-27	2.89229178122883	0.764848093632306	NA	unknown	NA	NA	NA	NA	NA	NA	NA	NA	unknown	NA	NA	NA	NA	NA	NA	NA	unknown
TMEM233	transmembrane protein 233	2.59984099008967e-27	3.175090846898	0.732380096004144	0.4369780719280243	yes	NA	0.4369780719280243	NA	NA	NA	NA	NA	6.399375217519272	yes	NA	4.295800722012891	NA	NA	NA	NA	NA	comp and mol
RBM17	RNA binding motif protein 17	2.65771971779582e-27	-2.22288489436534	-0.13318011523599	-0.05601217442121457	yes	-0.02680419571697712	-0.13412746787071228	-0.19836747646331787	3.887684579240158e-5	-0.00924245733767747	-0.03697335347533226	0.01339085306972265	NA	unknown	NA	NA	NA	NA	NA	NA	NA	molecular
COL12A1	collagen type XII alpha 1 chain	3.0007854995935198e-27	2.30126604794524	0.349868501401952	0.3780384361743927	yes	NA	NA	0.3780384361743927	NA	NA	NA	NA	5.5231522579512395	yes	NA	NA	3.643517913832081	NA	NA	NA	NA	comp and mol
HEMK1	HemK methyltransferase family member 1	3.11452023516325e-27	2.420779288658	0.191652575767646	0.20662316977977752	yes	0.12821602821350098	0.18049386143684387	0.35525745153427124	NA	0.11940212547779085	0.2497463822364807	NA	NA	unknown	NA	NA	NA	NA	NA	NA	NA	molecular
SHISA4	shisa family member 4	3.15013351220762e-27	-3.12218170980969	-0.497727609519858	-0.06000383198261261	yes	-0.06000383198261261	NA	NA	NA	NA	NA	NA	-9.23281053120992	yes	2.41344456540392	NA	NA	NA	NA	NA	NA	comp and mol
SLC9A7	solute carrier family 9 member A7	3.77369787573529e-27	-2.62544980098148	-0.278327736802897	-0.48166920989751816	yes	-0.5928463339805603	NA	-0.8687360286712646	NA	0.20570436120033264	-0.6707988381385803	NA	NA	unknown	NA	NA	NA	NA	NA	NA	NA	molecular
PLA2R1	phospholipase A2 receptor 1	4.32409741977589e-27	2.74616262627771	0.401589310395016	0.40583163499832153	yes	0.24816429615020752	NA	0.4929569661617279	NA	NA	0.5001702308654785	0.3820350468158722	NA	unknown	NA	NA	NA	NA	NA	NA	NA	molecular
STAC2	SH3 and cysteine rich domain 2	4.49702528909934e-27	-2.64625838951192	-0.532847910585019	NA	unknown	NA	NA	NA	NA	NA	NA	NA	NA	unknown	NA	NA	NA	NA	NA	NA	NA	unknown
APOA1	apolipoprotein A1	4.80709547415543e-27	2.67491636262803	0.874841936482835	0.14496062695980072	yes	0.14496062695980072	NA	NA	NA	NA	NA	NA	NA	unknown	NA	NA	NA	NA	NA	NA	NA	molecular
MIEN1	migration and invasion enhancer 1	4.86621643098175e-27	-2.96202377513345	-0.343634827646541	-0.15391492694616318	yes	-0.14212369918823242	-0.14713618159294128	-0.1944089233875275	NA	-0.09657514840364456	-0.18933068215847015	NA	NA	unknown	NA	NA	NA	NA	NA	NA	NA	molecular
C19orf47	chromosome 19 open reading frame 47	5.36774200068958e-27	-2.83978164465364	-0.261482960713384	-0.11774385720491408	yes	-0.11774385720491408	NA	NA	NA	NA	NA	NA	-9.586123475671863	yes	2.5058001057690253	NA	NA	NA	NA	NA	NA	comp and mol
FERMT1	FERM domain containing kindlin 1	5.63947015063597e-27	2.57438148776719	0.498075538205312	0.3761906623840332	yes	0.24236351251602173	NA	0.5100178122520447	NA	NA	NA	NA	NA	unknown	NA	NA	NA	NA	NA	NA	NA	molecular
ZMYND15	zinc finger MYND-type containing 15	6.51483564495361e-27	2.66045385345507	0.628073538268019	0.2967466711997986	yes	NA	NA	NA	NA	0.2967466711997986	NA	NA	7.122525686192045	yes	NA	NA	NA	NA	5.759657308144497	NA	NA	comp and mol
HNRNPAB	heterogeneous nuclear ribonucleoprotein A/B	7.0493493343733e-27	-2.78675136776302	-0.253852726876205	-0.23178493417799473	yes	0.01507761888206005	-0.18035542964935303	-0.3737584054470062	NA	-0.2009006142616272	-0.4189878404140472	NA	NA	unknown	NA	NA	NA	NA	NA	NA	NA	molecular
SSUH2	ssu-2 homolog	7.16067457169677e-27	1.76746251087347	0.218704806210671	0.00348235666751861	yes	-0.16389793157577515	0.17086264491081238	NA	NA	NA	NA	NA	-5.463518837900618	no	2.3289825312979806	2.3133641315799336	NA	NA	NA	NA	NA	molecular
LINC00672	long intergenic non-protein coding RNA 672	7.18184972156441e-27	2.18709941441517	0.221095194613985	0.23079200088977816	yes	NA	NA	0.23079200088977816	NA	NA	NA	NA	NA	unknown	NA	NA	NA	NA	NA	NA	NA	molecular
TUBB4B	tubulin beta 4B class IVb	7.23540529902639e-27	-3.06456360234496	-0.427776847118733	-0.2781793598085642	yes	0.0178230982273817	-0.4056883454322815	-0.22799643874168396	NA	-0.37051746249198914	-0.4045176506042481	NA	NA	unknown	NA	NA	NA	NA	NA	NA	NA	molecular
CHD5	chromodomain helicase DNA binding protein 5	7.63751577382665e-27	2.56284328943065	0.971383097598293	NA	unknown	NA	NA	NA	NA	NA	NA	NA	NA	unknown	NA	NA	NA	NA	NA	NA	NA	unknown
PLEKHH1	pleckstrin homology, MyTH4 and FERM domain containing H1	7.95271849791931e-27	-3.04354167863964	-0.351122892098314	0.03935778886079788	no	-0.19322584569454193	NA	0.2719414234161377	NA	NA	NA	NA	NA	unknown	NA	NA	NA	NA	NA	NA	NA	unknown
CCR1	C-C motif chemokine receptor 1	8.43504460699272e-27	-2.69462048914918	-0.725154538696252	-0.2826361656188965	yes	NA	NA	NA	NA	-0.2826361656188965	NA	NA	7.563170025779041	no	NA	NA	NA	NA	6.115986018297823	NA	NA	molecular
RHOBTB1	Rho related BTB domain containing 1	8.85115362410825e-27	3.16591732830034	0.394499353137512	0.21727601066231728	yes	0.12886935472488403	-0.08736798912286758	0.7252277731895447	NA	0.10237490385770798	NA	NA	NA	unknown	NA	NA	NA	NA	NA	NA	NA	molecular
COPS3	COP9 signalosome subunit 3	9.18676230865912e-27	-2.737998730277	-0.203137240507694	-0.10033665299415588	yes	-0.1383802890777588	-0.06144804134964943	-0.12591679394245148	NA	-0.04854265972971916	-0.12739548087120056	NA	NA	unknown	NA	NA	NA	NA	NA	NA	NA	molecular
GFPT2	glutamine-fructose-6-phosphate transaminase 2	9.53017013943942e-27	-3.25910097374444	-0.742071541935274	-0.6776182055473328	yes	NA	NA	-0.6776182055473328	NA	NA	NA	NA	6.287406572363295	no	NA	NA	4.147681868623487	NA	NA	NA	NA	molecular
EMC3	ER membrane protein complex subunit 3	1.0375578761223e-26	-2.80096841684355	-0.265283922896295	-0.07725443070133527	yes	-0.05395384132862091	-0.12251118570566176	-0.12060360610485076	NA	-0.1222325786948204	-0.0570940189063549	0.01286864653229713	NA	unknown	NA	NA	NA	NA	NA	NA	NA	molecular
KLF3-AS1	KLF3 antisense RNA 1	1.0525974663067699e-26	3.05261653359087	0.238695327202472	0.38861680030822754	yes	0.272236704826355	0.23081588745117188	0.5043036937713623	NA	0.547110915184021	NA	NA	NA	unknown	NA	NA	NA	NA	NA	NA	NA	molecular
MEOX2	mesenchyme homeobox 2	1.06421925289309e-26	2.75458506129805	0.378326933178492	0.3736637059599161	yes	0.1094496175646782	0.0087557528167963	1.1926956176757812	NA	NA	0.34184378385543823	0.2155737578868866	NA	unknown	NA	NA	NA	NA	NA	NA	NA	molecular
HYAL4	hyaluronidase 4	1.09689111318261e-26	2.7551895080865	0.6726118061067	0.5258656144142151	yes	0.5258656144142151	NA	NA	NA	NA	NA	NA	NA	unknown	NA	NA	NA	NA	NA	NA	NA	molecular
P2RY13	purinergic receptor P2Y13	1.09689111318261e-26	2.60461261904227	0.468694011354454	0.6190999150276184	yes	NA	NA	NA	NA	0.6190999150276184	NA	NA	7.879763016547051	yes	NA	NA	NA	NA	6.372000136508632	NA	NA	comp and mol
TMEM132B	transmembrane protein 132B	1.10479421289265e-26	-2.75873719429032	-0.867031739933191	-0.3677202761173248	yes	-0.3677202761173248	NA	NA	NA	NA	NA	NA	-8.272088820910389	yes	2.1623131701748965	NA	NA	NA	NA	NA	NA	comp and mol
PPA1	inorganic pyrophosphatase 1	1.17845107840687e-26	-2.96870836925603	-0.310800320390046	-0.176014244556427	yes	NA	-0.176014244556427	NA	NA	NA	NA	NA	2.9989325208217683	no	NA	2.01313660323361	NA	NA	NA	NA	NA	molecular
OLAH	oleoyl-ACP hydrolase	1.2516578000735999e-26	-1.35317097644965	-0.293779585141795	NA	unknown	NA	NA	NA	NA	NA	NA	NA	NA	unknown	NA	NA	NA	NA	NA	NA	NA	unknown
HYLS1	HYLS1 centriolar and ciliogenesis associated	1.2632634423881e-26	-2.57458361283463	-0.253165639461115	-0.07388897053897381	yes	-0.12835198640823364	NA	-0.01942595466971397	NA	NA	NA	NA	NA	unknown	NA	NA	NA	NA	NA	NA	NA	molecular
KLHDC9	kelch domain containing 9	1.4099192170027898e-26	2.26547029941383	0.358002503850867	0.14122380316257477	yes	0.14122380316257477	NA	NA	NA	NA	NA	NA	NA	unknown	NA	NA	NA	NA	NA	NA	NA	molecular
NAAA	N-acylethanolamine acid amidase	1.4099192170027898e-26	3.00084536200131	0.334209621034865	0.16493940725922585	yes	0.2890673875808716	0.0554034449160099	0.18605197966098783	NA	0.1457052379846573	0.1484689861536026	NA	NA	unknown	NA	NA	NA	NA	NA	NA	NA	molecular
MID1	midline 1	1.46063846662363e-26	2.31707545847864	0.3446950493119	0.470015287399292	yes	NA	NA	0.470015287399292	NA	NA	NA	NA	3.4572790451981508	yes	NA	NA	2.28070086537291	NA	NA	NA	NA	comp and mol
USB1	U6 snRNA biogenesis phosphodiesterase 1	1.47702377683138e-26	-1.62600737645162	-0.154278657163091	-0.1103825591504574	yes	-0.08968561142683029	-0.00573777826502919	-0.19862350821495056	NA	-0.2540532350540161	-0.00381266279146075	NA	NA	unknown	NA	NA	NA	NA	NA	NA	NA	molecular
KCNMB2	potassium calcium-activated channel subfamily M regulatory beta subunit 2	1.60438055205562e-26	2.4138730584874	0.500686856115073	0.20557570457458496	yes	0.20557570457458496	NA	NA	NA	NA	NA	NA	-16.52512620563082	no	4.319646319912856	NA	NA	NA	NA	NA	NA	molecular
ADCY3	adenylate cyclase 3	1.6782706102567995e-26	-2.54632097427648	-0.366436772328146	-0.37802380323410034	yes	NA	NA	NA	NA	NA	NA	-0.37802380323410034	5.361774117126858	no	NA	NA	NA	NA	NA	NA	2.348173671954512	molecular
VIT	vitrin	1.86480274929727e-26	-2.81638150037407	-0.659711483769448	-0.6641519069671631	yes	NA	NA	-0.6641519069671631	NA	NA	NA	NA	9.798586576879494	no	NA	NA	6.463940165998261	NA	NA	NA	NA	molecular
POLR1E	RNA polymerase I subunit E	2.00651567302338e-26	2.60818889483535	0.29918532698505	-0.02098257839679718	no	0.19371436536312103	NA	-0.2356795221567154	NA	NA	NA	NA	NA	unknown	NA	NA	NA	NA	NA	NA	NA	unknown
BBS12	Bardet-Biedl syndrome 12	2.15220746637623e-26	-1.88219976752211	-0.223680712555331	-0.19432981312274933	yes	-0.19432981312274933	NA	NA	NA	NA	NA	NA	NA	unknown	NA	NA	NA	NA	NA	NA	NA	molecular
RASGRP1	RAS guanyl releasing protein 1	2.1842936482352998e-26	2.08011223557269	0.400081725521324	0.04931852966547012	yes	NA	NA	NA	0.04931852966547012	NA	NA	NA	9.795179112200112	yes	NA	NA	NA	4.37947227405977	NA	NA	NA	comp and mol
GPAT4	glycerol-3-phosphate acyltransferase 4	2.2527527470726295e-26	-2.70102686035994	-0.186159391330926	-0.0970467172563076	yes	-0.06470770388841629	-0.08754703402519226	-0.03909308090806007	NA	-0.18699178099632263	-0.10689398646354677	NA	NA	unknown	NA	NA	NA	NA	NA	NA	NA	molecular
UBN1	ubinuclein 1	2.37207856441079e-26	-2.18526875464384	-0.181883615336803	-0.08461115354051192	yes	-0.29159271717071533	-0.1692928820848465	-0.10976248234510422	NA	-0.05783200263977051	0.028964938595891	0.091848224401474	NA	unknown	NA	NA	NA	NA	NA	NA	NA	molecular
METTL21EP	methyltransferase like 21E, pseudogene	2.58611854783442e-26	3.27165932169956	0.799960509983709	NA	unknown	NA	NA	NA	NA	NA	NA	NA	NA	unknown	NA	NA	NA	NA	NA	NA	NA	unknown
JTB	jumping translocation breakpoint	2.69877189452809e-26	-2.59779142792498	-0.219284722778118	-0.05724560469388962	yes	0.09105733782052994	-0.08947999030351639	-0.05996338278055191	NA	-0.05023126304149628	-0.17761072516441345	NA	NA	unknown	NA	NA	NA	NA	NA	NA	NA	molecular
TTC8	tetratricopeptide repeat domain 8	2.95608548566642e-26	2.69531013328617	0.255962199063076	0.2943232297897339	yes	0.2909988760948181	0.1584150344133377	0.5238808393478394	NA	0.21601401269435885	0.28230738639831543	NA	NA	unknown	NA	NA	NA	NA	NA	NA	NA	molecular
GATA2	GATA binding protein 2	3.00842393691433e-26	-1.73932687803747	-0.182686781473875	-0.29895904660224915	yes	NA	-0.29895904660224915	NA	NA	NA	NA	NA	6.47326249079964	no	NA	4.345400095563675	NA	NA	NA	NA	NA	molecular
JAK2	Janus kinase 2	3.01210812505614e-26	3.58449168028641	0.742786150131331	0.1336117722094059	yes	0.2472386658191681	0.07705897837877274	0.13793396949768066	0.03141477704048157	0.25196757912635803	0.16785955429077148	0.02180888131260872	NA	unknown	NA	NA	NA	NA	NA	NA	NA	molecular
FGF7	fibroblast growth factor 7	3.01869666045762e-26	-3.37345299842363	-0.60395488382193	-0.5527677536010742	yes	NA	NA	-0.5527677536010742	NA	NA	NA	NA	5.422258902497539	no	NA	NA	3.5769604968329443	NA	NA	NA	NA	molecular
TFPI	tissue factor pathway inhibitor	3.4156341148068e-26	-1.98751286755647	-0.255421584539338	-0.2129843682050705	yes	NA	NA	NA	NA	NA	-0.2129843682050705	NA	-8.838713178960138	yes	NA	NA	NA	NA	NA	2.2260755607490115	NA	comp and mol
TMEM245	transmembrane protein 245	3.53289852744274e-26	-2.90094527649564	-0.285615852227051	0.00148558004626206	no	-0.02012188546359539	0.0683814287185669	-0.11818184703588486	0.0669892281293869	-0.04803250730037689	0.13688130676746368	-0.07551666349172592	NA	unknown	NA	NA	NA	NA	NA	NA	NA	unknown
PLA2G4C	phospholipase A2 group IVC	3.663640891767899e-26	1.84024710633563	0.212436207811258	0.37621649106343585	yes	0.24043388664722443	0.2970852553844452	0.597515881061554	NA	0.6096693277359009	0.314115971326828	0.1984786242246628	NA	unknown	NA	NA	NA	NA	NA	NA	NA	molecular
CHST6	carbohydrate sulfotransferase 6	4.55187321431546e-26	2.93736437538383	0.567068286787872	NA	unknown	NA	NA	NA	NA	NA	NA	NA	NA	unknown	NA	NA	NA	NA	NA	NA	NA	unknown
MEIS1	Meis homeobox 1	4.57172123344993e-26	-2.83726639915419	-0.347251742060246	-0.17249630391597748	yes	-0.17249630391597748	NA	NA	NA	NA	NA	NA	-10.410095085552202	yes	2.7211852040758377	NA	NA	NA	NA	NA	NA	comp and mol
TTLL1	TTL family tubulin polyglutamylase complex subunit L1	4.67975026455791e-26	1.57365598568491	0.147081656366585	0.17880753055214882	yes	0.1805633306503296	0.107118159532547	0.36278313398361206	NA	0.06476549804210663	NA	NA	NA	unknown	NA	NA	NA	NA	NA	NA	NA	molecular
RHBDL3	rhomboid like 3	5.64470202945303e-26	-2.59538823832031	-0.829604566982491	-0.16930346935987473	yes	-0.4514147937297821	NA	0.11280785501003264	NA	NA	NA	NA	NA	unknown	NA	NA	NA	NA	NA	NA	NA	molecular
PRSS35	serine protease 35	5.677066402684209e-26	3.82893373279555	1.08680953689954	NA	unknown	NA	NA	NA	NA	NA	NA	NA	NA	unknown	NA	NA	NA	NA	NA	NA	NA	unknown
YPEL2	yippee like 2	5.7869703334835e-26	3.10180810628693	0.401783188642882	0.00435596456130345	yes	0.3626465797424317	-0.1521526724100113	-0.2229231745004654	NA	0.01688084192574024	0.03778432309627533	-0.01610011048614978	NA	unknown	NA	NA	NA	NA	NA	NA	NA	molecular
H1-0	H1.0 linker histone	6.21881807576314e-26	-3.01847925072093	-0.263556546746753	-0.1328057497739792	yes	-0.1328057497739792	NA	NA	NA	NA	NA	NA	NA	unknown	NA	NA	NA	NA	NA	NA	NA	molecular
NDP	norrin cystine knot growth factor NDP	6.78314749461719e-26	1.90838095857374	0.286718403028186	NA	unknown	NA	NA	NA	NA	NA	NA	NA	NA	unknown	NA	NA	NA	NA	NA	NA	NA	unknown
EPS15L1	epidermal growth factor receptor pathway substrate 15 like 1	9.500035725421888e-26	-1.7223293916268	-0.0881075988622993	0.00960310708199228	no	-0.21659064292907715	0.04247521236538887	0.03482998535037041	0.14911821484565735	0.0838213562965393	-0.03839515149593353	0.01196277514100074	NA	unknown	NA	NA	NA	NA	NA	NA	NA	unknown
COPS7B	COP9 signalosome subunit 7B	9.793274663013719e-26	2.98743298033213	0.26738306915272	0.15695056170225144	yes	0.16889320313930511	0.12508195638656616	0.21058215200901031	NA	0.15596359968185425	0.12423189729452132	NA	NA	unknown	NA	NA	NA	NA	NA	NA	NA	molecular
PRKRA	protein activator of interferon induced protein kinase EIF2AK2	9.793274663013719e-26	-2.79293233601106	-0.220785841772503	0.01798722085853417	no	-0.09088996052742004	0.07411939650774002	-0.0120907723903656	NA	0.03093517385423183	0.08017167448997498	0.02567781321704387	NA	unknown	NA	NA	NA	NA	NA	NA	NA	unknown
ARHGAP33	Rho GTPase activating protein 33	1.00874268794971e-25	2.60339286938248	0.404038088519282	0.3247573524713516	yes	0.28783440589904785	NA	0.3616802990436554	NA	NA	NA	NA	NA	unknown	NA	NA	NA	NA	NA	NA	NA	molecular
APOBEC3F	apolipoprotein B mRNA editing enzyme catalytic subunit 3F	1.1050029170792798e-25	2.21336796872616	0.253129190429492	0.2270441999038061	yes	0.1815316081047058	0.161125048995018	0.33847594261169434	NA	NA	NA	NA	NA	unknown	NA	NA	NA	NA	NA	NA	NA	molecular
SLFN13	schlafen family member 13	1.25466223494938e-25	2.53424912438948	0.312485951187266	NA	unknown	NA	NA	NA	NA	NA	NA	NA	6.551664513188976	yes	NA	NA	NA	2.9292811040805637	NA	NA	NA	compositional
DNAJC22	DnaJ heat shock protein family (Hsp40) member C22	1.27799396655749e-25	2.52685635228872	0.477895203403682	NA	unknown	NA	NA	NA	NA	NA	NA	NA	NA	unknown	NA	NA	NA	NA	NA	NA	NA	unknown
CPED1	cadherin like and PC-esterase domain containing 1	1.40390255982065e-25	2.80249670307223	0.3804592006498	0.03304151073098183	yes	0.03304151073098183	NA	NA	NA	NA	NA	NA	-9.413902433309383	no	2.460781751137691	NA	NA	NA	NA	NA	NA	molecular
MYOC	myocilin	1.43489352156313e-25	1.81973038892409	0.457286291621894	0.51015704870224	yes	NA	NA	0.51015704870224	NA	NA	NA	NA	8.783038749719339	yes	NA	NA	5.794002686855904	NA	NA	NA	NA	comp and mol
SCG5	secretogranin V	1.8736711403886696e-25	3.15322249655651	0.788871164690031	NA	unknown	NA	NA	NA	NA	NA	NA	NA	NA	unknown	NA	NA	NA	NA	NA	NA	NA	unknown
TMEM53	transmembrane protein 53	1.8987954993259e-25	-2.73106844509988	-0.263411031207629	-0.12464281301945448	yes	-0.20917195081710815	-0.09696626663208008	-0.17138223350048065	NA	-0.01234762277454137	-0.13334599137306213	NA	NA	unknown	NA	NA	NA	NA	NA	NA	NA	molecular
SERPINE1	serpin family E member 1	1.9265540453987296e-25	-1.29635309265663	-0.425843508244546	-0.8686276078224182	yes	NA	NA	-0.8686276078224182	NA	NA	NA	NA	5.072661575214087	no	NA	NA	3.3463378261015087	NA	NA	NA	NA	molecular
EMC7	ER membrane protein complex subunit 7	1.9547052741871495e-25	-2.56670213023312	-0.201338503417026	-0.15074582248926163	yes	-0.1280195116996765	-0.10941138118505478	-0.21888881921768188	NA	-0.11366015672683716	-0.1837492436170578	NA	NA	unknown	NA	NA	NA	NA	NA	NA	NA	molecular
C1orf43	chromosome 1 open reading frame 43	1.97131132458343e-25	-2.62932712214033	-0.175751622553997	-0.06543703222026427	yes	-0.04523216933012009	-0.08396387100219727	-0.08611125499010086	NA	-0.06150498241186142	-0.09278040379285812	-0.0230295117944479	NA	unknown	NA	NA	NA	NA	NA	NA	NA	molecular
CCDC28A	coiled-coil domain containing 28A	1.97901455141316e-25	3.22754082281136	0.330330077340763	0.02571023926138877	yes	0.0928710475564003	0.04148578271269798	-0.06594008952379227	NA	-0.09444697201251984	0.15458142757415771	NA	NA	unknown	NA	NA	NA	NA	NA	NA	NA	molecular
SLIT3	slit guidance ligand 3	2.03809535347184e-25	2.1935839677806	0.328651330949308	0.15780100226402283	yes	NA	NA	NA	NA	NA	NA	0.15780100226402283	8.861952835408772	yes	NA	NA	NA	NA	NA	NA	3.881066952026016	comp and mol
CABLES1	Cdk5 and Abl enzyme substrate 1	2.0654490440471395e-25	2.57234367747616	0.416424101273451	0.27829478979110717	yes	-0.03479243814945221	0.32760322093963623	0.42639803886413574	NA	0.23005683720111847	0.44220829010009766	NA	NA	unknown	NA	NA	NA	NA	NA	NA	NA	molecular
FZD5	frizzled class receptor 5	2.0722584744366296e-25	-2.77377014246166	-0.331307185490574	-0.18907251954078672	yes	-0.18907251954078672	NA	NA	NA	NA	NA	NA	NA	unknown	NA	NA	NA	NA	NA	NA	NA	molecular
HSPA2	heat shock protein family A (Hsp70) member 2	2.2138664274707696e-25	3.159745879293	0.834763604695574	0.31038933992385864	yes	0.31038933992385864	NA	NA	NA	NA	NA	NA	NA	unknown	NA	NA	NA	NA	NA	NA	NA	molecular
FSCN1	fascin actin-bundling protein 1	2.2167435192719097e-25	2.3207913580569	0.384456745692097	NA	unknown	NA	NA	NA	NA	NA	NA	NA	5.3075122738950515	yes	NA	NA	NA	2.373014580080956	NA	NA	NA	compositional
EPN1	epsin 1	2.3596045498361e-25	-1.937414545421	-0.192333074511421	-7.686674594879151e-4	yes	-0.09504079818725586	-0.02281892485916614	0.0138173159211874	NA	0.02643608674407005	0.07376298308372498	NA	NA	unknown	NA	NA	NA	NA	NA	NA	NA	molecular
ADORA3	adenosine A3 receptor	2.40755830548988e-25	-2.72080958258446	-0.671455242179846	NA	unknown	NA	NA	NA	NA	NA	NA	NA	NA	unknown	NA	NA	NA	NA	NA	NA	NA	unknown
COL10A1	collagen type X alpha 1 chain	2.5982722014295496e-25	1.92960450375041	0.458291747502524	-0.2868366837501526	no	-0.2868366837501526	NA	NA	NA	NA	NA	NA	-9.002741337251553	no	2.353304779804646	NA	NA	NA	NA	NA	NA	unknown
VPS26C	VPS26 endosomal protein sorting factor C	2.65748842076669e-25	-2.96865366500588	-0.193092622118993	-0.03552098330991222	yes	1.0748285603767728e-5	-0.08861982822418213	-0.04577313363552093	-0.05329859256744385	-0.050777439028024673	-0.00343273277394473	-0.00675590522587299	NA	unknown	NA	NA	NA	NA	NA	NA	NA	molecular
SEPTIN11	septin 11	2.67759608099025e-25	3.4767045840012	0.28125728094696	0.06038487950960795	yes	0.13934141397476196	0.07222749292850494	0.12803353369235992	NA	0.02557388134300708	-0.01965629309415817	0.01678924821317196	NA	unknown	NA	NA	NA	NA	NA	NA	NA	molecular
ZCCHC2	zinc finger CCHC-type containing 2	2.7564642203152896e-25	-2.63766585959102	-0.222910551610574	-0.07865715904959611	yes	-0.2650601267814636	-0.05376505479216575	0.02908678166568279	-0.02141531184315681	-0.22541329264640808	0.03933810442686081	-0.05337121337652206	NA	unknown	NA	NA	NA	NA	NA	NA	NA	molecular
EPN2	epsin 2	2.88235242326025e-25	-1.97509642660973	-0.10678943419536	0.00415449185917774	no	-0.225437730550766	0.1545361429452896	-0.02542727999389171	NA	-0.06040431186556816	0.1328691989183426	0.04879093170166015	NA	unknown	NA	NA	NA	NA	NA	NA	NA	unknown
LCN12	lipocalin 12	2.95061878109226e-25	2.80252017626251	0.664680142647889	0.2981531023979187	yes	0.2981531023979187	NA	NA	NA	NA	NA	NA	NA	unknown	NA	NA	NA	NA	NA	NA	NA	molecular
ELOC	elongin C	3.0913102885863095e-25	-3.35933456754365	-0.216534001908634	-0.1187241055071354	yes	-0.11664611101150511	-0.09667012095451356	-0.11457286775112152	NA	-0.05163267627358436	-0.2140987515449524	NA	NA	unknown	NA	NA	NA	NA	NA	NA	NA	molecular
APEX1	apurinic/apyrimidinic endodeoxyribonuclease 1	3.1811660699821895e-25	-3.00586729286118	-0.247183155647748	-0.13093827217817303	yes	-0.15302497148513794	0.09918492287397385	-0.25332877039909363	NA	-0.1215437650680542	-0.2259787768125534	NA	NA	unknown	NA	NA	NA	NA	NA	NA	NA	molecular
F2RL2	coagulation factor II thrombin receptor like 2	3.22105567424561e-25	2.38520582863686	0.686866024089928	NA	unknown	NA	NA	NA	NA	NA	NA	NA	7.656220794001136	yes	NA	NA	NA	2.261080245723025	2.1017414414677766	NA	NA	compositional
SZRD1	SUZ RNA binding domain containing 1	3.22105567424561e-25	-2.44262232593894	-0.187955181626198	-0.12690699398517608	yes	-0.0931943878531456	-0.07275190949440002	-0.22776459157466888	NA	-0.08886251598596573	-0.1519615650177002	NA	NA	unknown	NA	NA	NA	NA	NA	NA	NA	molecular
CD160	CD160 molecule	3.228604541786e-25	2.59420218995033	0.528068785819989	-0.25734972457091015	no	0.08474723994731903	-0.5728883743286133	-0.28390803933143616	NA	NA	NA	NA	NA	unknown	NA	NA	NA	NA	NA	NA	NA	unknown
ADAM15	ADAM metallopeptidase domain 15	3.4630398322785195e-25	-2.49876554136334	-0.292737126784035	-0.15335440635681152	yes	NA	-0.15335440635681152	NA	NA	NA	NA	NA	6.105490222976991	no	NA	4.0985203112179	NA	NA	NA	NA	NA	molecular
CAPN5	calpain 5	3.9939949423597e-25	1.4613187424584	0.150997017894481	0.335796594619751	yes	NA	NA	0.335796594619751	NA	NA	NA	NA	3.965055027812612	yes	NA	NA	2.6156709698465015	NA	NA	NA	NA	comp and mol
RHOT1	ras homolog family member T1	4.05092997429884e-25	-2.69829820781124	-0.218991909940608	0.07198880027447428	no	-0.09449869394302368	0.13716943562030792	0.17341458797454834	0.0482039712369442	0.04389277845621109	0.04425762593746185	0.15148189663887024	NA	unknown	NA	NA	NA	NA	NA	NA	NA	unknown
NAMPTP1	nicotinamide phosphoribosyltransferase pseudogene 1	4.23411035000918e-25	-2.65983844812384	-0.791366764728331	NA	unknown	NA	NA	NA	NA	NA	NA	NA	NA	unknown	NA	NA	NA	NA	NA	NA	NA	unknown
MIOS	meiosis regulator for oocyte development	4.7173759230393895e-25	-2.3601648937399	-0.158256245894033	-0.05315821282565593	yes	-0.11881981045007706	-0.01819403283298015	-0.05672980099916458	NA	-0.0944983884692192	0.02245096862316131	NA	NA	unknown	NA	NA	NA	NA	NA	NA	NA	molecular
CD247	CD247 molecule	5.221848880630569e-25	2.41709937564107	0.477059527498296	0.10853248089551926	yes	NA	NA	NA	0.10853248089551926	NA	NA	NA	15.732695084489892	yes	NA	NA	NA	7.034164575198253	NA	NA	NA	comp and mol
TRMT5	tRNA methyltransferase 5	5.4940276015704e-25	2.73505729875341	0.203790212705928	-0.05079920962452888	no	0.03551127761602402	NA	-0.1371096968650818	NA	NA	NA	NA	NA	unknown	NA	NA	NA	NA	NA	NA	NA	unknown
HOGA1	4-hydroxy-2-oxoglutarate aldolase 1	5.49971024253683e-25	-2.20810976121233	-0.36940795212997	-0.24728384613990784	yes	-0.24728384613990784	NA	NA	NA	NA	NA	NA	-32.26481559828369	yes	8.433980486896544	NA	NA	NA	NA	NA	NA	comp and mol
PLA2G4F	phospholipase A2 group IVF	5.66957413873579e-25	-2.97761152064617	-1.02497896361406	NA	unknown	NA	NA	NA	NA	NA	NA	NA	NA	unknown	NA	NA	NA	NA	NA	NA	NA	unknown
CD74	CD74 molecule	5.721054509704108e-25	1.97744958809304	0.264373221641828	0.5449516177177429	yes	NA	NA	NA	NA	0.5449516177177429	NA	NA	3.7901275876849105	yes	NA	NA	NA	NA	3.0649009945347734	NA	NA	comp and mol
PDE2A	phosphodiesterase 2A	6.423807875476738e-25	-1.73916852592833	-0.197190053766789	-0.2897537350654602	yes	NA	-0.2897537350654602	NA	NA	NA	NA	NA	5.065537737077609	no	NA	3.4004164357715294	NA	NA	NA	NA	NA	molecular
RHBDF2	rhomboid 5 homolog 2	6.691363965606879e-25	-2.06801162161742	-0.22684867759453	-0.35363253951072693	yes	NA	NA	NA	NA	-0.35363253951072693	NA	NA	3.836711951229251	no	NA	NA	NA	NA	3.102571616130927	NA	NA	molecular
TMEM98	transmembrane protein 98	6.86796775020029e-25	2.01100943274308	0.189868747789992	0.305141806602478	yes	NA	NA	0.305141806602478	NA	NA	NA	NA	3.9907255151991574	yes	NA	NA	2.632605299425236	NA	NA	NA	NA	comp and mol
EFNB1	ephrin B1	6.931949945586439e-25	-2.12747559983546	-0.231325320845481	-0.4804165363311768	yes	NA	-0.4804165363311768	NA	NA	NA	NA	NA	5.692873065350642	no	NA	3.821536852146204	NA	NA	NA	NA	NA	molecular
NACC1	nucleus accumbens associated 1	6.99685077126358e-25	-2.36373963964261	-0.262844333163403	-0.05121960444375872	yes	-0.07852159440517426	-0.02108945325016975	-0.01741113699972629	NA	-0.0878562331199646	NA	NA	NA	unknown	NA	NA	NA	NA	NA	NA	NA	molecular
EMP2	epithelial membrane protein 2	8.106195317175409e-25	-2.39802038165054	-0.201211535432531	-0.07024487977226575	yes	-0.110279843211174	-0.2533264756202698	-0.17160165309906006	NA	0.11611460894346236	0.0947360023856163	-0.09711191803216934	NA	unknown	NA	NA	NA	NA	NA	NA	NA	molecular
CD3E	CD3 epsilon subunit of T-cell receptor complex	8.5973377126237891e-25	2.48804380414616	0.616181038183012	-0.01954394206404686	no	NA	NA	NA	-0.01954394206404686	NA	NA	NA	17.754391548498386	yes	NA	NA	NA	7.938074907951849	NA	NA	NA	compositional
SLC22A5	solute carrier family 22 member 5	9.18637512035552e-25	-1.47299956023657	-0.103796652341851	-0.347381591796875	yes	-0.347381591796875	NA	NA	NA	NA	NA	NA	-16.632983259471164	yes	4.347840012348278	NA	NA	NA	NA	NA	NA	comp and mol
BMP6	bone morphogenetic protein 6	9.61675318099296e-25	2.81112371936391	0.550717465813994	-0.26608070731163025	no	NA	-0.26608070731163025	NA	NA	NA	NA	NA	4.500044007123748	yes	NA	3.0208093193175483	NA	NA	NA	NA	NA	compositional
BPGM	bisphosphoglycerate mutase	1.04539399446411e-24	-2.62382011970774	-0.245467061319158	-0.10661941021680832	yes	-0.03955474495887756	NA	-0.17368407547473907	NA	NA	NA	NA	NA	unknown	NA	NA	NA	NA	NA	NA	NA	molecular
PPIL1	peptidylprolyl isomerase like 1	1.0877529396906999e-24	-2.91371812492406	-0.384707108286782	-0.3550145626068115	yes	-0.3550145626068115	NA	NA	NA	NA	NA	NA	-7.900883791229999	yes	2.0652806621964905	NA	NA	NA	NA	NA	NA	comp and mol
RAB9A	RAB9A, member RAS oncogene family	1.1106198153509999e-24	-3.01517999646025	-0.296511878422259	-0.10731479581445456	yes	-0.18045686185359955	-0.15908636152744293	-0.0873393565416336	NA	-0.00662848632782697	-0.10306291282176971	NA	NA	unknown	NA	NA	NA	NA	NA	NA	NA	molecular
SARDH	sarcosine dehydrogenase	1.40772153036224e-24	2.22287000047029	0.483637364487764	0.5038740038871765	yes	NA	NA	0.5038740038871765	NA	NA	NA	NA	NA	unknown	NA	NA	NA	NA	NA	NA	NA	molecular
NFYB	nuclear transcription factor Y subunit beta	1.41478131496666e-24	-2.01982609795489	-0.201378680012427	-0.14429126903414727	yes	0.03710706532001495	-0.20896188914775848	-0.3633918762207031	NA	-0.0190003328025341	-0.16720931231975555	NA	NA	unknown	NA	NA	NA	NA	NA	NA	NA	molecular
SPTAN1	spectrin alpha, non-erythrocytic 1	1.44420484896227e-24	2.22617125325495	0.194132039990448	0.05153270385095051	yes	0.19166219234466553	0.01063732616603374	0.1885470151901245	0.01758960075676441	-0.14446404576301575	0.06844116747379303	0.02831567078828811	NA	unknown	NA	NA	NA	NA	NA	NA	NA	molecular
RASL10B	RAS like family 10 member B	1.53931723972485e-24	-2.26748155273198	-0.366796176017847	NA	unknown	NA	NA	NA	NA	NA	NA	NA	NA	unknown	NA	NA	NA	NA	NA	NA	NA	unknown
HADHB	hydroxyacyl-CoA dehydrogenase trifunctional multienzyme complex subunit beta	1.60633251530685e-24	-2.42061847124757	-0.260460336137521	-0.27463728189468384	yes	-0.27463728189468384	NA	NA	NA	NA	NA	NA	-13.808030012328096	yes	3.6094009380500487	NA	NA	NA	NA	NA	NA	comp and mol
ASNSD1	asparagine synthetase domain containing 1	1.6248578314185999e-24	-2.47873803034504	-0.201064435138695	-0.08423201069235801	yes	-0.01769637688994407	-0.03059025853872299	-0.19988110661506653	NA	-0.06993886828422546	-0.10305344313383102	NA	NA	unknown	NA	NA	NA	NA	NA	NA	NA	molecular
HS6ST1	heparan sulfate 6-O-sulfotransferase 1	1.65301238698322e-24	-2.15877727529587	-0.247271475866301	-0.03549686539918184	yes	-0.206739604473114	0.16330675780773163	-0.13853928446769714	NA	0.03998466953635216	NA	NA	NA	unknown	NA	NA	NA	NA	NA	NA	NA	molecular
GPA33	glycoprotein A33	1.68794286686852e-24	2.86453441244423	0.82381044777733	-0.02600876055657863	no	-0.02600876055657863	NA	NA	NA	NA	NA	NA	-22.80334973772448	no	5.9607657182480915	NA	NA	NA	NA	NA	NA	unknown
TSPYL2	TSPY like 2	1.71676381597227e-24	-1.72845536917516	-0.244162274701798	-0.08857115060091018	yes	-0.4965645372867584	0.25533372163772583	-0.10698027908802032	NA	0.11941305547952652	-0.21405771374702456	NA	NA	unknown	NA	NA	NA	NA	NA	NA	NA	molecular
GNLY	granulysin	1.79686113366123e-24	2.18624345186002	0.451858552171019	0.17649589478969574	yes	NA	NA	NA	0.17649589478969574	NA	NA	NA	15.106397343843376	yes	NA	NA	NA	6.75414380589436	NA	NA	NA	comp and mol
TMX4	thioredoxin related transmembrane protein 4	1.87208539069889e-24	-2.75748932714053	-0.293055944844758	-0.1170405304680268	yes	-0.11600832641124724	-0.2126888781785965	-0.01448038779199123	-0.10479002445936204	-0.2789774537086487	0.02470188774168491	NA	NA	unknown	NA	NA	NA	NA	NA	NA	NA	molecular
DZIP3	DAZ interacting zinc finger protein 3	1.91157877031748e-24	2.76691214770006	0.324967513123938	0.16678541277845702	yes	0.23890525102615356	0.03175735473632812	0.3447827100753784	NA	0.12487343698740004	0.07673530280590057	0.1836584210395813	NA	unknown	NA	NA	NA	NA	NA	NA	NA	molecular
LRRC55	leucine rich repeat containing 55	1.94452647582766e-24	1.61806671898353	0.208312353625935	NA	unknown	NA	NA	NA	NA	NA	NA	NA	NA	unknown	NA	NA	NA	NA	NA	NA	NA	unknown
PRDM1	PR/SET domain 1	1.95173503177569e-24	2.40144083164001	0.422282796397822	-0.4289062023162842	no	NA	NA	NA	-0.4289062023162842	NA	NA	NA	6.404868067451709	yes	NA	NA	NA	2.8636476984355204	NA	NA	NA	compositional
PARP6	poly(ADP-ribose) polymerase family member 6	1.98174191354109e-24	-1.98939762952293	-0.115514534872676	0.07045904671152432	no	0.07333452254533768	0.0951445922255516	0.05232738330960274	NA	0.10191873461008072	0.03592045232653618	0.06410859525203705	NA	unknown	NA	NA	NA	NA	NA	NA	NA	unknown
PJA1	praja ring finger ubiquitin ligase 1	1.99937379146499e-24	2.12326022423809	0.139726128313876	0.07964997191447765	yes	-0.00165345869027078	NA	0.16095340251922607	NA	NA	NA	NA	NA	unknown	NA	NA	NA	NA	NA	NA	NA	molecular
GLRX3	glutaredoxin 3	2.21026316620363e-24	-2.57656473824314	-0.1949646344231	-0.02857114809254805	yes	-0.00992290861904621	-0.08798732608556747	-0.07274267822504044	NA	-0.02756999060511589	-0.00907460413873195	0.03587061911821365	NA	unknown	NA	NA	NA	NA	NA	NA	NA	molecular
AREG	amphiregulin	2.22593168238919e-24	-2.20559927147896	-0.616848579124292	-0.6252820491790771	yes	NA	NA	NA	NA	-0.6252820491790771	NA	NA	3.3352358490487735	no	NA	NA	NA	NA	2.6970510713074782	NA	NA	molecular
IFI44	interferon induced protein 44	2.50931166203854e-24	1.70920794820657	0.191935132976409	0.3858538866043091	yes	NA	0.3858538866043091	NA	NA	NA	NA	NA	3.22578332036113	yes	NA	2.1654180049839766	NA	NA	NA	NA	NA	comp and mol
CDK2	cyclin dependent kinase 2	2.61035584406408e-24	-2.80361943066983	-0.347413441391018	-0.07873426377773285	yes	NA	-0.07873426377773285	NA	NA	NA	NA	NA	NA	unknown	NA	NA	NA	NA	NA	NA	NA	molecular
EIF4EBP2	eukaryotic translation initiation factor 4E binding protein 2	2.661697526772e-24	-2.35560838570576	-0.182167244247083	-0.07730660298839212	yes	-0.11987532675266266	0.02400327287614345	-0.1986953765153885	NA	-0.08695819228887558	-0.0050073922611773	NA	NA	unknown	NA	NA	NA	NA	NA	NA	NA	molecular
MTRF1L	mitochondrial translation release factor 1 like	2.78374590486124e-24	-2.28023978736967	-0.196452978260019	-0.1019352987408638	yes	-0.077948197722435	-0.18466348946094513	-0.1055169627070427	NA	-0.07944411039352417	-0.06210373342037201	NA	NA	unknown	NA	NA	NA	NA	NA	NA	NA	molecular
RSPO2	R-spondin 2	2.81855775958092e-24	2.73933997939814	0.882483638268948	0.15360626950860023	yes	-0.08179216831922531	NA	0.3890047073364258	NA	NA	NA	NA	NA	unknown	NA	NA	NA	NA	NA	NA	NA	molecular
TCF24	transcription factor 24	2.82329835296478e-24	-2.83407364075569	-1.1282357086416	-0.24826371669769287	yes	-0.24826371669769287	NA	NA	NA	NA	NA	NA	-9.645000157164253	yes	2.521190393103147	NA	NA	NA	NA	NA	NA	comp and mol
HYI	hydroxypyruvate isomerase (putative)	2.97524920131503e-24	2.41727293969266	0.299871522773464	0.15103548765182495	yes	0.06730884313583374	NA	0.23608766496181488	NA	0.12632736563682556	0.17441807687282562	NA	NA	unknown	NA	NA	NA	NA	NA	NA	NA	molecular
EDN1	endothelin 1	3.01944059850793e-24	-0.276381370187516	0.0217031443458266	-0.2835214138031006	yes	NA	-0.2835214138031006	NA	NA	NA	NA	NA	7.492390191695186	no	NA	5.029524617805325	NA	NA	NA	NA	NA	molecular
DDX60	DExD/H-box helicase 60	3.25772712193693e-24	2.20648728348322	0.29116548161633	0.3491703048348427	yes	0.2721092998981476	0.3189700245857239	0.5348576903343201	0.1893291622400284	0.3267390727996826	0.4530165791511536	NA	NA	unknown	NA	NA	NA	NA	NA	NA	NA	molecular
COMP	cartilage oligomeric matrix protein	3.26382804410396e-24	2.9801634817943	1.46328896081864	0.33529412746429443	yes	NA	NA	0.33529412746429443	NA	NA	NA	NA	NA	unknown	NA	NA	NA	NA	NA	NA	NA	molecular
CA3	carbonic anhydrase 3	3.44123736108737e-24	2.62118362373715	1.13847863075373	-0.09627978503704072	no	-0.09627978503704072	NA	NA	NA	NA	NA	NA	-8.14526027797825	no	2.1291603553691587	NA	NA	NA	NA	NA	NA	unknown
DLEU1	deleted in lymphocytic leukemia 1	3.44304139268287e-24	-2.58478533425336	-0.254104934174951	-0.12137240091604846	yes	0.04472950100898743	-0.07983402907848358	-0.22803273797035217	-0.02183913625776767	-0.2935725152492523	-0.19454681873321533	-0.07651107013225555	NA	unknown	NA	NA	NA	NA	NA	NA	NA	molecular
NDN	necdin, MAGE family member	3.7551094312325996e-24	2.08717955726272	0.224284435273874	0.09307217970490456	yes	0.12447625398635864	NA	0.06166810542345047	NA	NA	NA	NA	NA	unknown	NA	NA	NA	NA	NA	NA	NA	molecular
OPA3	outer mitochondrial membrane lipid metabolism regulator OPA3	4.10967165992198e-24	-2.14609518452933	-0.124820730640274	-0.18245054626216492	yes	-0.1338769495487213	0.00868967361748218	-0.173808753490448	NA	-0.09129097312688828	-0.2923376262187958	-0.4120786488056183	NA	unknown	NA	NA	NA	NA	NA	NA	NA	molecular
KRAS	KRAS proto-oncogene, GTPase	4.41981781604212e-24	-2.29853454432604	-0.178435618744809	-0.17043676724036536	yes	-0.16639557480812073	-0.1215747818350792	-0.17368412017822266	-0.09622610360383987	-0.17252017557621002	-0.2922198474407196	NA	NA	unknown	NA	NA	NA	NA	NA	NA	NA	molecular
SLAMF7	SLAM family member 7	4.5248425862666e-24	1.77262608280224	0.480533093240481	NA	unknown	NA	NA	NA	NA	NA	NA	NA	13.94486029547925	yes	NA	NA	NA	6.234814936015091	NA	NA	NA	compositional
SOD3	superoxide dismutase 3	4.7424060285499804e-24	2.69666057799655	0.445788568016795	0.0157563891261816	yes	NA	NA	0.0157563891261816	NA	NA	NA	NA	3.0906403531104436	yes	NA	NA	2.038836332197602	NA	NA	NA	NA	comp and mol
THBS1	thrombospondin 1	5.2089004526784705e-24	-1.45315732208625	-0.394683487790647	-0.8792049288749695	yes	NA	NA	NA	NA	-0.8792049288749695	NA	NA	3.1493468175062183	no	NA	NA	NA	NA	2.5467312035808387	NA	NA	molecular
CLEC16A	C-type lectin domain containing 16A	5.2478077972994704e-24	-1.51169148787313	-0.0929496103970852	5.136801462088313e-4	no	-0.02541862986981868	-0.04962636902928352	0.0120700616389513	0.01436312776058912	0.07215189188718796	0.01314074918627739	-0.03308507055044174	NA	unknown	NA	NA	NA	NA	NA	NA	NA	unknown
SLCO3A1	solute carrier organic anion transporter family member 3A1	5.65407850037489e-24	-2.56015474592921	-0.168104883452851	0.13528082839080266	no	-0.0043662367388606	-0.04371970146894455	0.3603838086128235	0.03367038816213608	-0.01558777410537004	0.3384346067905426	0.2781507074832916	NA	unknown	NA	NA	NA	NA	NA	NA	NA	unknown
TRO	trophinin	5.71085966506321e-24	2.09379109635185	0.249804158251509	0.4984736740589142	yes	NA	NA	0.4984736740589142	NA	NA	NA	NA	NA	unknown	NA	NA	NA	NA	NA	NA	NA	molecular
ZFP90	ZFP90 zinc finger protein	5.75686539940159e-24	2.85257116354098	0.25714258574608	0.12702590227127075	yes	0.10152801126241684	0.088227778673172	0.19463849067687988	NA	0.1433982253074646	0.10733700543642044	NA	NA	unknown	NA	NA	NA	NA	NA	NA	NA	molecular
SH3BP2	SH3 domain binding protein 2	6.54970092982476e-24	-2.2923187340711	-0.232931447479835	0.09414000809192656	no	NA	NA	NA	NA	0.09414000809192656	NA	NA	2.727014669957559	no	NA	NA	NA	NA	2.205210716710753	NA	NA	unknown
TRANK1	tetratricopeptide repeat and ankyrin repeat containing 1	6.645612601625871e-24	2.61812367853563	0.341839726711883	0.28327614565690357	yes	0.07364793121814728	0.1370374858379364	0.3054714798927307	0.0795138031244278	0.30225870013237	0.8017274737358093	NA	NA	unknown	NA	NA	NA	NA	NA	NA	NA	molecular
CEP89	centrosomal protein 89	6.99971545733309e-24	2.55903040379379	0.147533220097606	0.1904367208480835	yes	0.17623259127140045	0.15804331004619598	0.27991747856140137	NA	0.1309748888015747	0.20701533555984497	NA	NA	unknown	NA	NA	NA	NA	NA	NA	NA	molecular
NCKAP1	NCK associated protein 1	7.00666394097295e-24	-2.30455942743214	-0.158034819196214	-0.0333997206762433	yes	-0.08381988853216171	-0.0916382223367691	-0.0204396266490221	-0.02001605927944183	NA	0.02380925230681896	-0.00829377956688404	NA	unknown	NA	NA	NA	NA	NA	NA	NA	molecular
NLGN3	neuroligin 3	7.052819679831191e-24	1.6105074391143	0.201082991080847	NA	unknown	NA	NA	NA	NA	NA	NA	NA	7.058192550761087	yes	NA	NA	NA	2.032863146798433	2.0309072519778915	NA	NA	compositional
ZNF483	zinc finger protein 483	7.06592342553118e-24	2.51791447478515	0.357721057834355	0.03270443808287382	yes	0.1304164081811905	-0.17053575813770294	0.1208203062415123	NA	NA	0.05011679604649544	NA	NA	unknown	NA	NA	NA	NA	NA	NA	NA	molecular
TMEM104	transmembrane protein 104	7.12311737209781e-24	-2.23486041858196	-0.260612727607809	-0.05183006223523989	yes	0.00303268595598638	0.07298699766397476	-0.09577842056751253	NA	-0.1875615119934082	NA	NA	NA	unknown	NA	NA	NA	NA	NA	NA	NA	molecular
ANP32A	acidic nuclear phosphoprotein 32 family member A	7.20330696614822e-24	2.29778520132488	0.181493801846162	0.1037074364721775	yes	0.12635086476802826	0.12836194038391113	0.1813349723815918	0.1287507712841034	0.15434838831424713	-0.09690231829881668	NA	NA	unknown	NA	NA	NA	NA	NA	NA	NA	molecular
TRIM8	tripartite motif containing 8	7.71061065681999e-24	-2.70068213798668	-0.27470653625628	0.08957217223942279	no	0.08660928159952164	0.2123604565858841	-0.02478151582181453	NA	0.09541816264390944	0.07825447618961334	NA	NA	unknown	NA	NA	NA	NA	NA	NA	NA	unknown
KCNK3	potassium two pore domain channel subfamily K member 3	7.91046842814404e-24	-1.67915160832849	-0.252842679100378	NA	unknown	NA	NA	NA	NA	NA	NA	NA	10.430053722939782	no	NA	NA	NA	NA	NA	NA	4.567812260319968	unknown
CEBPG	CCAAT enhancer binding protein gamma	8.31774161854091e-24	-2.75348857953818	-0.285608884161623	-0.11303217336535454	yes	-0.0108700692653656	-0.24914053082466123	-0.2475082278251648	NA	0.0553901344537735	NA	NA	NA	unknown	NA	NA	NA	NA	NA	NA	NA	molecular
MFSD1	major facilitator superfamily domain containing 1	8.42272571541038e-24	-2.27192272259873	-0.277398226582573	-0.0787765234708786	yes	NA	NA	NA	NA	-0.0787765234708786	NA	NA	3.9002383243451137	no	NA	NA	NA	NA	3.1539424577813846	NA	NA	molecular
DYRK1B	dual specificity tyrosine phosphorylation regulated kinase 1B	8.44368934577554e-24	2.27137313004072	0.358095191842752	0.2181069701910019	yes	0.28760504722595215	NA	0.14860889315605164	NA	NA	NA	NA	NA	unknown	NA	NA	NA	NA	NA	NA	NA	molecular
PARD6G	par-6 family cell polarity regulator gamma	9.11001257507416e-24	2.34447593146928	0.254868041798725	0.2699795663356781	yes	0.2144649028778076	0.17267802357673645	0.2573280930519104	NA	NA	0.43544724583625793	NA	NA	unknown	NA	NA	NA	NA	NA	NA	NA	molecular
ZNF546	zinc finger protein 546	9.27417826119093e-24	2.96788294291816	0.314578519859298	0.07204136988148094	yes	0.14085139334201813	-0.02991459332406521	0.08777374774217606	NA	0.16432225704193115	-0.00282595539465546	NA	NA	unknown	NA	NA	NA	NA	NA	NA	NA	molecular
TTLL12	tubulin tyrosine ligase like 12	9.57888149782422e-24	-2.28283263528929	-0.2611244392547	-0.07443375885486603	yes	-0.07443375885486603	NA	NA	NA	NA	NA	NA	NA	unknown	NA	NA	NA	NA	NA	NA	NA	molecular
COL4A5	collagen type IV alpha 5 chain	9.79040380086003e-24	3.34177461632952	0.506174151772398	0.09539084881544112	yes	0.09539084881544112	NA	NA	NA	NA	NA	NA	-9.922538975187624	no	2.593738676183679	NA	NA	NA	NA	NA	NA	molecular
HMGB2	high mobility group box 2	9.90717282515235e-24	3.04955080784249	0.376864325649473	-0.03299583122134209	no	0.34095528721809387	0.00135456025600433	-0.04925093054771423	NA	-0.4250422418117523	NA	NA	NA	unknown	NA	NA	NA	NA	NA	NA	NA	unknown
PAPLN	papilin, proteoglycan like sulfated glycoprotein	9.95769157758924e-24	3.08636268139516	0.60401532791681	0.43934300541877747	yes	NA	NA	0.43934300541877747	NA	NA	NA	NA	9.21036082693752	yes	NA	NA	2.508262563558609	2.417998812008341	NA	NA	NA	comp and mol
GPR173	G protein-coupled receptor 173	1.0008590757508499e-23	2.66252287397164	0.435595265467643	0.1994115728884935	yes	0.5578441023826599	0.22298766672611237	0.07374788075685501	NA	NA	0.11456359922885896	0.02791461534798145	NA	unknown	NA	NA	NA	NA	NA	NA	NA	molecular
CLEC11A	C-type lectin domain containing 11A	1.0742766445576299e-23	2.76962826087016	0.546156106076105	0.240252489844958	yes	NA	NA	0.39338189363479614	NA	0.12504138052463531	0.2023341953754425	NA	NA	unknown	NA	NA	NA	NA	NA	NA	NA	molecular
PSMA3	proteasome 20S subunit alpha 3	1.1258445665233599e-23	-2.73976090729212	-0.233180952491834	-0.16561449319124222	yes	-0.13009707629680634	-0.13357731699943542	-0.21485523879528048	-0.18584032356739044	-0.1222141459584236	-0.15084174275398254	-0.2218756079673767	NA	unknown	NA	NA	NA	NA	NA	NA	NA	molecular
NGF	nerve growth factor	1.145206992639e-23	-2.65152627840128	-0.414718129501537	-0.4507935643196106	yes	NA	NA	NA	NA	NA	-0.4507935643196106	NA	-12.016782897053368	yes	NA	NA	NA	NA	NA	3.026488832065975	NA	comp and mol
FAM161B	FAM161 centrosomal protein B	1.15992792565793e-23	2.52026040650287	0.186360229007304	0.03454813733696937	yes	0.03454813733696937	NA	NA	NA	NA	NA	NA	NA	unknown	NA	NA	NA	NA	NA	NA	NA	molecular
S100A3	S100 calcium binding protein A3	1.17154482589589e-23	-3.08630683852848	-0.534990743076625	NA	unknown	NA	NA	NA	NA	NA	NA	NA	NA	unknown	NA	NA	NA	NA	NA	NA	NA	unknown
SLA	Src like adaptor	1.33217284303115e-23	-2.1814132608139	-0.482319246209945	-0.428876057267189	yes	NA	NA	NA	-0.31776073575019836	-0.5399913787841797	NA	NA	8.59472720866571	no	NA	NA	NA	2.2107156119600733	2.9517599194410993	NA	NA	molecular
PTK7	protein tyrosine kinase 7 (inactive)	1.3344459083936e-23	2.31251736133544	0.328913260152488	0.16560599207878113	yes	NA	NA	0.16560599207878113	NA	NA	NA	NA	3.4655211389838385	yes	NA	NA	2.286138017012611	NA	NA	NA	NA	comp and mol
SERPINA5	serpin family A member 5	1.3382560536926998e-23	-3.31025839038674	-1.11939089517403	NA	unknown	NA	NA	NA	NA	NA	NA	NA	NA	unknown	NA	NA	NA	NA	NA	NA	NA	unknown
CEP126	centrosomal protein 126	1.343287204239e-23	2.91291607187104	0.424707183091319	0.1499592512845993	yes	NA	NA	0.1499592512845993	NA	NA	NA	NA	4.550437896795248	yes	NA	NA	3.0018368530191326	NA	NA	NA	NA	comp and mol
ARMCX2	armadillo repeat containing X-linked 2	1.34728941525137e-23	2.30655267646933	0.193473351072244	0.19296653072039285	yes	0.1756664514541626	NA	0.2001579999923706	NA	NA	0.2030751407146454	NA	NA	unknown	NA	NA	NA	NA	NA	NA	NA	molecular
SRPK1	SRSF protein kinase 1	1.35014540903823e-23	-2.42040869040951	-0.168109488582757	-0.04919036163482815	yes	-0.06394802778959274	-0.04983504489064216	-0.02116638235747814	-0.07219747453927994	-0.0915311947464943	0.00353595451451838	NA	NA	unknown	NA	NA	NA	NA	NA	NA	NA	molecular
ARHGAP22	Rho GTPase activating protein 22	1.3741476411238e-23	1.8769782469607	0.259118022088884	0.28132033348083496	yes	NA	NA	NA	NA	0.28132033348083496	NA	NA	3.416351507207004	yes	NA	NA	NA	NA	2.76264555476743	NA	NA	comp and mol
NCEH1	neutral cholesterol ester hydrolase 1	1.500456685894e-23	-2.50702247922763	-0.307749771486128	-0.22612859308719635	yes	-0.22612859308719635	NA	NA	NA	NA	NA	NA	-12.845009392281842	yes	3.3576686108279103	NA	NA	NA	NA	NA	NA	comp and mol
YARS1	tyrosyl-tRNA synthetase 1	1.52277980650044e-23	-3.21051605537481	-0.249904659142711	-0.2737325742840767	yes	-0.11638133972883224	-0.17318816483020782	-0.3678703904151917	NA	-0.38064467906951904	-0.3305782973766327	NA	NA	unknown	NA	NA	NA	NA	NA	NA	NA	molecular
PIGH	phosphatidylinositol glycan anchor biosynthesis class H	1.5309862802478e-23	-2.82765398216142	-0.265838426170932	-0.14823653250932697	yes	-0.16376148164272308	-0.16202063858509064	-0.1695392280817032	NA	-0.0995495393872261	-0.14631177484989166	NA	NA	unknown	NA	NA	NA	NA	NA	NA	NA	molecular
NTF3	neurotrophin 3	1.5350961380094795e-23	1.59433671159711	0.206177017359603	0.2791624367237091	yes	NA	NA	NA	NA	NA	NA	0.2791624367237091	7.495193158933049	yes	NA	NA	NA	NA	NA	NA	3.282498452480733	comp and mol
ETV4	ETS variant transcription factor 4	1.56482721535333e-23	2.29482200001389	0.5646446825002	-0.04868477117270231	no	-0.08365636318922043	NA	-0.01371317915618419	NA	NA	NA	NA	NA	unknown	NA	NA	NA	NA	NA	NA	NA	unknown
RABGAP1L	RAB GTPase activating protein 1 like	1.56482721535333e-23	2.66945697520896	0.370115634400765	0.28764763474464417	yes	0.28764763474464417	NA	NA	NA	NA	NA	NA	-9.58895004968008	no	2.506538968508143	NA	NA	NA	NA	NA	NA	molecular
FBXL16	F-box and leucine rich repeat protein 16	1.5719905029789798e-23	2.67864798842061	0.764466148723807	-0.0656689777970314	no	-0.0656689777970314	NA	NA	NA	NA	NA	NA	NA	unknown	NA	NA	NA	NA	NA	NA	NA	unknown
CHRDL1	chordin like 1	1.5771145264792498e-23	2.66559507920114	0.85671529230113	NA	unknown	NA	NA	NA	NA	NA	NA	NA	8.5756023809572	yes	NA	NA	NA	3.8341935793685904	NA	NA	NA	compositional
CBLB	Cbl proto-oncogene B	1.59358165446896e-23	-1.82491175855768	-0.159080891857878	-0.28331908530422617	yes	-0.3041955530643463	-0.1717485636472702	-0.8048052787780762	-0.25823667645454407	-0.00935181602835655	-0.24477750062942505	-0.190118208527565	NA	unknown	NA	NA	NA	NA	NA	NA	NA	molecular
C12orf75	chromosome 12 open reading frame 75	1.793481599639e-23	2.19644091371747	0.484539986352448	0.12141457200050354	yes	NA	NA	NA	0.12141457200050354	NA	NA	NA	7.522915933225211	yes	NA	NA	NA	3.3635323430285022	NA	NA	NA	comp and mol
TINAGL1	tubulointerstitial nephritis antigen like 1	1.96890340757158e-23	-1.89347800624129	-0.187932759581042	-0.256132691167295	yes	-0.25096607208251953	-0.6703832149505615	NA	NA	NA	-0.07393892854452133	-0.02924254909157753	NA	unknown	NA	NA	NA	NA	NA	NA	NA	molecular
WASF1	WASP family member 1	1.9741204792103394e-23	-1.58172831115679	-0.268571152400397	-0.30734649300575256	yes	NA	NA	-0.30734649300575256	NA	NA	NA	NA	3.3759650925211537	no	NA	NA	2.227059605927886	NA	NA	NA	NA	molecular
TMEM221	transmembrane protein 221	1.98926308426656e-23	1.7718282977657	0.418526027296172	NA	unknown	NA	NA	NA	NA	NA	NA	NA	NA	unknown	NA	NA	NA	NA	NA	NA	NA	unknown
DEDD	death effector domain containing	2.0240300835958398e-23	-2.28989840659163	-0.162961939348549	-0.1295628398656845	yes	-0.181297704577446	-0.1475268453359604	-0.12219169735908508	NA	-0.0905620977282524	-0.10623585432767868	NA	NA	unknown	NA	NA	NA	NA	NA	NA	NA	molecular
ASPA	aspartoacylase	2.07560847622818e-23	2.11378553946435	0.223807653965832	0.4853149652481079	yes	NA	NA	0.4853149652481079	NA	NA	NA	NA	3.1124140704881205	yes	NA	NA	2.053200037127531	NA	NA	NA	NA	comp and mol
PRR5L	proline rich 5 like	2.1487063732306295e-23	2.07184564828252	0.329243668125839	0.25201597809791565	yes	NA	NA	NA	0.25201597809791565	NA	NA	NA	5.4171850685238025	yes	NA	NA	NA	2.4220498205593084	NA	NA	NA	comp and mol
FBLN7	fibulin 7	2.1807586819483198e-23	2.30552012849116	0.450458199221179	NA	unknown	NA	NA	NA	NA	NA	NA	NA	5.324287799503359	yes	NA	NA	NA	NA	NA	NA	2.331756646138215	compositional
CNST	consortin, connexin sorting protein	2.3431419139279198e-23	-2.49444871133706	-0.234558085334241	-0.07604781523280378	yes	-0.27446117997169495	0.0220995657145977	-0.23803956806659696	6.60085235722363e-4	-0.09246563166379929	0.02135003916919231	0.02852198295295238	NA	unknown	NA	NA	NA	NA	NA	NA	NA	molecular
CNIH4	cornichon family AMPA receptor auxiliary protein 4	2.3754085406535695e-23	-2.08340742189147	-0.202410790073508	-0.223579366132617	yes	-0.10281282663345336	-0.02274063415825367	-0.22445648908615112	NA	-0.7143180966377258	-0.05356878414750099	NA	NA	unknown	NA	NA	NA	NA	NA	NA	NA	molecular
CTSG	cathepsin G	2.42227938392863e-23	0.943500801605974	0.0879372601308322	NA	unknown	NA	NA	NA	NA	NA	NA	NA	NA	unknown	NA	NA	NA	NA	NA	NA	NA	unknown
ARMC8	armadillo repeat containing 8	2.54051364290855e-23	-1.97256306085197	-0.177501065739689	-0.12044943416757244	yes	-0.1624738872051239	-0.04781357571482658	-0.2610055208206177	-0.00359019078314304	-0.08057940006256104	-0.0914100632071495	-0.1962734013795853	NA	unknown	NA	NA	NA	NA	NA	NA	NA	molecular
ABHD1	abhydrolase domain containing 1	2.5824209215125398e-23	2.38090690500517	0.362676516188209	0.2617058753967285	yes	0.2617058753967285	NA	NA	NA	NA	NA	NA	NA	unknown	NA	NA	NA	NA	NA	NA	NA	molecular
MRPS25	mitochondrial ribosomal protein S25	2.60829657045287e-23	-2.42102875708986	-0.256522636488254	-0.3130474388599396	yes	-0.3130474388599396	NA	NA	NA	NA	NA	NA	-9.294503463137842	yes	2.4295710169087963	NA	NA	NA	NA	NA	NA	comp and mol
DUSP7	dual specificity phosphatase 7	2.68869634598991e-23	-2.4368642704149	-0.254261698273222	0.01277712173759937	no	0.01277712173759937	NA	NA	NA	NA	NA	NA	NA	unknown	NA	NA	NA	NA	NA	NA	NA	unknown
CCNG2	cyclin G2	2.73852840374357e-23	3.05382032760883	0.449913758152229	0.21166888438165188	yes	0.1033347025513649	0.19765593111515045	0.2709168791770935	NA	0.27476802468299866	NA	NA	NA	unknown	NA	NA	NA	NA	NA	NA	NA	molecular
KLF10	KLF transcription factor 10	2.76464663000804e-23	-1.96839073554328	-0.341753467306574	-0.295032274723053	yes	-0.5264795422554016	-0.18157218396663663	-0.299457311630249	NA	-0.244385689496994	-0.2232666462659836	NA	NA	unknown	NA	NA	NA	NA	NA	NA	NA	molecular
AVEN	apoptosis and caspase activation inhibitor	2.7716638446608096e-23	-3.14518096424132	-0.388099851250941	-0.07798158295918256	yes	-0.1775207817554474	-0.04341577365994453	-0.02589265443384647	NA	-0.12770524621009827	-0.09038323909044266	-0.00297180260531604	NA	unknown	NA	NA	NA	NA	NA	NA	NA	molecular
MBNL3	muscleblind like splicing regulator 3	2.8026150761554896e-23	-1.61309149302134	-0.289207398471225	-5.106125026941299e-4	yes	-0.12912198901176453	0.05632538348436355	-0.19737054407596588	0.1439802050590515	0.03670085594058037	0.08642241358757019	NA	NA	unknown	NA	NA	NA	NA	NA	NA	NA	molecular
MTUS2	microtubule associated scaffold protein 2	2.86183066198306e-23	-2.99281867379379	-0.441985776472169	-0.01151379477232694	yes	-0.01151379477232694	NA	NA	NA	NA	NA	NA	-26.869381688517215	yes	7.0236211381906735	NA	NA	NA	NA	NA	NA	comp and mol
COLEC11	collectin subfamily member 11	2.88594939828946e-23	2.6203012700151	0.406684204628962	-0.05654434859752655	no	NA	NA	NA	NA	NA	-0.05654434859752655	NA	-11.290214264004293	no	NA	NA	NA	NA	NA	2.843498769543361	NA	unknown
DPH3	diphthamide biosynthesis 3	2.94366436773869e-23	-2.31782635886859	-0.192585223652077	-0.22004927694797516	yes	-0.13194310665130615	-0.16748391091823578	-0.36072081327438354	NA	NA	NA	NA	NA	unknown	NA	NA	NA	NA	NA	NA	NA	molecular
ZNF844	zinc finger protein 844	2.9700545125309296e-23	3.29774038615758	0.484310831038174	0.08170444518327713	yes	0.11286619305610655	NA	0.10738624632358552	NA	0.04319827258586883	0.06336706876754761	NA	NA	unknown	NA	NA	NA	NA	NA	NA	NA	molecular
TUBG1	tubulin gamma 1	3.24686385963123e-23	-2.54009440900201	-0.311099511656262	-0.04778042435646057	yes	-0.04778042435646057	NA	NA	NA	NA	NA	NA	NA	unknown	NA	NA	NA	NA	NA	NA	NA	molecular
BCL9L	BCL9 like	3.36865955829993e-23	-2.34593479006281	-0.28303010550923	-0.08022063411772251	yes	-0.16821490228176117	0.17142845690250397	-0.11611238867044447	NA	NA	-0.20798370242118835	NA	NA	unknown	NA	NA	NA	NA	NA	NA	NA	molecular
DAZAP1	DAZ associated protein 1	3.39787370242806e-23	-2.11676886943375	-0.163181096709922	0.01383487950079143	no	0.06641080975532532	0.02957132644951343	-0.01700465753674507	NA	0.06719767302274704	-0.05608002841472626	-0.00708584627136588	NA	unknown	NA	NA	NA	NA	NA	NA	NA	unknown
NUDT5	nudix hydrolase 5	3.42652984652298e-23	-2.2590505294581	-0.236280601259796	-0.10561456438153982	yes	-0.02665828354656696	-0.04853235185146332	-0.2653881907463074	NA	-0.12014280259609222	-0.09445316344499588	-0.07851259410381317	NA	unknown	NA	NA	NA	NA	NA	NA	NA	molecular
SYTL5	synaptotagmin like 5	3.836444808206229e-23	3.19795784396921	1.59302005031938	0.3683747351169586	yes	0.3683747351169586	NA	NA	NA	NA	NA	NA	NA	unknown	NA	NA	NA	NA	NA	NA	NA	molecular
IGF2BP2	insulin like growth factor 2 mRNA binding protein 2	3.952824000122919e-23	-2.10851390672723	-0.20066842484193	0.0980822741985321	no	0.0980822741985321	NA	NA	NA	NA	NA	NA	-9.094155034084926	yes	2.377200200281456	NA	NA	NA	NA	NA	NA	compositional
SCYL1	SCY1 like pseudokinase 1	4.00532393151589e-23	-1.95147087153622	-0.137292631030217	-0.07461562007665634	yes	-0.05622337386012077	-0.04374006763100624	-0.12139355391263962	NA	-0.0863235592842102	-0.06539754569530487	NA	NA	unknown	NA	NA	NA	NA	NA	NA	NA	molecular
CXCL11	C-X-C motif chemokine ligand 11	4.3193297712893294e-23	1.71233046861981	0.655145926413792	NA	unknown	NA	NA	NA	NA	NA	NA	NA	NA	unknown	NA	NA	NA	NA	NA	NA	NA	unknown
PRDM5	PR/SET domain 5	4.60873268580431e-23	2.21522186240909	0.243254151602605	0.08116840571165085	yes	0.25692203640937805	0.07726646959781647	0.14751441776752472	NA	NA	-0.15702930092811584	NA	NA	unknown	NA	NA	NA	NA	NA	NA	NA	molecular
SLC25A19	solute carrier family 25 member 19	4.64013151492757e-23	-2.95851379211726	-0.280803764626233	-0.13550690189003944	yes	-0.068128302693367	NA	-0.05364048108458519	NA	-0.28475192189216614	NA	NA	NA	unknown	NA	NA	NA	NA	NA	NA	NA	molecular
PODXL	podocalyxin like	4.83453324378306e-23	-2.83786598508266	-0.352957575693078	-0.21322551369667053	yes	NA	-0.21322551369667053	NA	NA	NA	NA	NA	7.186113141649734	no	NA	4.823925613527644	NA	NA	NA	NA	NA	molecular
SIGLEC17P	sialic acid binding Ig like lectin 17, pseudogene	5.45079055021172e-23	2.39564406875665	0.63452459287085	NA	unknown	NA	NA	NA	NA	NA	NA	NA	NA	unknown	NA	NA	NA	NA	NA	NA	NA	unknown
RGL3	ral guanine nucleotide dissociation stimulator like 3	5.472696345330309e-23	-1.785204339033	-0.282678834419962	-0.76589435338974	yes	NA	NA	NA	NA	NA	-0.76589435338974	NA	-8.139021725041788	yes	NA	NA	NA	NA	NA	2.049854654594907	NA	comp and mol
PAAF1	proteasomal ATPase associated factor 1	5.672164416893509e-23	2.54676309696956	0.224839159301533	0.04493703134357929	yes	0.13761484622955322	-0.07022827118635178	0.11539644002914427	NA	0.06410959362983704	-0.02220745198428631	NA	NA	unknown	NA	NA	NA	NA	NA	NA	NA	molecular
RAD1	RAD1 checkpoint DNA exonuclease	6.190412847390769e-23	-2.7960606116779	-0.238517584322835	-0.08135446682572364	yes	-0.06951200217008591	-0.15374407172203064	-0.10031363368034364	NA	-0.05585306510329246	-0.0273495614528656	NA	NA	unknown	NA	NA	NA	NA	NA	NA	NA	molecular
STARD7	StAR related lipid transfer domain containing 7	6.71276705703249e-23	-2.5080556051317	-0.243742912847629	-0.4034501910209656	yes	-0.4034501910209656	NA	NA	NA	NA	NA	NA	-12.26576512708779	yes	3.2062549194986705	NA	NA	NA	NA	NA	NA	comp and mol
ATP6AP1L	ATPase H+ transporting accessory protein 1 like (pseudogene)	6.73525797568569e-23	2.50717539436026	0.308042442132278	0.14928230457007885	yes	0.35386475920677185	0.02100013755261898	0.2386638820171356	NA	0.02582725137472152	0.10705549269914628	NA	NA	unknown	NA	NA	NA	NA	NA	NA	NA	molecular
TMEM165	transmembrane protein 165	6.79876967864838e-23	-2.31909542460603	-0.233873291947634	-0.21234159065144403	yes	-0.08435169607400894	-0.3197970688343048	-0.28525814414024353	-0.11502523720264436	-0.22859543561935425	-0.2552473843097687	-0.19811616837978363	NA	unknown	NA	NA	NA	NA	NA	NA	NA	molecular
PLPPR4	phospholipid phosphatase related 4	7.19052756719347e-23	2.27418820173191	0.518562533925429	NA	unknown	NA	NA	NA	NA	NA	NA	NA	-7.996717600784113	no	NA	NA	NA	NA	NA	2.0140146259855536	NA	unknown
MKRN2OS	MKRN2 opposite strand	7.76369911594155e-23	2.95369444525952	1.04320472214906	-0.3202765919268131	no	-0.1300039440393448	-0.36077454686164856	-0.4510632455348969	NA	NA	-0.3392646312713623	NA	NA	unknown	NA	NA	NA	NA	NA	NA	NA	unknown
PIK3R3	phosphoinositide-3-kinase regulatory subunit 3	8.04635029812012e-23	-2.17514107741219	-0.220244573829628	-0.3184394836425781	yes	NA	-0.3184394836425781	NA	NA	NA	NA	NA	7.182480742245785	no	NA	4.821487240490944	NA	NA	NA	NA	NA	molecular
ELOA	elongin A	8.283452177619169e-23	-2.95530452585838	-0.119540933689581	-0.00788635499775409	yes	0.01237720716744661	0.01432483829557895	-0.0162660963833332	NA	0.01424403022974729	-0.06411175429821014	NA	NA	unknown	NA	NA	NA	NA	NA	NA	NA	molecular
PNP	purine nucleoside phosphorylase	8.63328334165699e-23	-2.53069381626397	-0.512113508134121	-0.2078418731689453	yes	NA	-0.2078418731689453	NA	NA	NA	NA	NA	3.647123371743874	no	NA	2.448257006514596	NA	NA	NA	NA	NA	molecular
CERCAM	cerebral endothelial cell adhesion molecule	8.75242272756785e-23	2.46196922188497	0.430740770572131	0.2998124659061432	yes	NA	NA	0.2998124659061432	NA	NA	NA	NA	4.912414076054799	yes	NA	NA	3.240625615652645	NA	NA	NA	NA	comp and mol
SIGLEC10	sialic acid binding Ig like lectin 10	8.765288716841809e-23	-1.56840770589736	-0.175197977032318	NA	unknown	NA	NA	NA	NA	NA	NA	NA	5.052305468609665	no	NA	NA	NA	NA	4.085565907002537	NA	NA	unknown
SPARCL1	SPARC like 1	8.83885597891256e-23	-2.08909774365589	-0.28272564041425	-0.38267830652850016	yes	-0.3615595698356629	-0.3161083161830902	-0.5956527590751648	-0.23052753508090973	-0.5313445925712585	-0.32499033212661743	-0.3185650408267975	NA	unknown	NA	NA	NA	NA	NA	NA	NA	molecular
FBXL20	F-box and leucine rich repeat protein 20	8.955752966590469e-23	3.18554696988075	0.290043051991643	0.10652831196784972	yes	0.0869847908616066	0.10048409551382063	0.07915174216032028	-0.11896488815546036	0.2098846733570099	0.2059864103794098	0.18217135965824127	NA	unknown	NA	NA	NA	NA	NA	NA	NA	molecular
UBE2V1	ubiquitin conjugating enzyme E2 V1	9.40096114710488e-23	-2.88200721777506	-0.188008244863267	-0.05489571525582245	yes	-0.09074123203754424	0.016616927459836	-0.05257315188646316	-0.02185992896556854	-0.01459195092320442	-0.10373711585998537	-0.11738355457782744	NA	unknown	NA	NA	NA	NA	NA	NA	NA	molecular
POR	cytochrome p450 oxidoreductase	9.67784718767382e-23	-2.14999789265622	-0.241317190964371	-0.2572567956522107	yes	-0.6926564574241638	0.1959557682275772	-0.2843053638935089	NA	-0.02972419373691082	-0.3655879497528076	-0.3672225773334503	NA	unknown	NA	NA	NA	NA	NA	NA	NA	molecular
MTFP1	mitochondrial fission process 1	9.7674269087558e-23	-2.87430861272304	-0.614888482855076	-0.2029777318239212	yes	-0.2029777318239212	NA	NA	NA	NA	NA	NA	NA	unknown	NA	NA	NA	NA	NA	NA	NA	molecular
SERPINF2	serpin family F member 2	9.79713686529824e-23	-1.57333192863357	-0.413372763009277	-0.4253413379192352	yes	NA	NA	-0.4253413379192352	NA	NA	NA	NA	NA	unknown	NA	NA	NA	NA	NA	NA	NA	molecular
PITPNM1	phosphatidylinositol transfer protein membrane associated 1	9.915908920819848e-23	-2.20618072181735	-0.243011066987661	-0.11114195734262466	yes	-0.11114195734262466	NA	NA	NA	NA	NA	NA	NA	unknown	NA	NA	NA	NA	NA	NA	NA	molecular
TOB2	transducer of ERBB2, 2	1.01126381206868e-22	-1.48282137084216	-0.0921917388952071	-0.3210069537162781	yes	-0.3210069537162781	NA	NA	NA	NA	NA	NA	-8.713593322931375	yes	2.2777218680358584	NA	NA	NA	NA	NA	NA	comp and mol
ARRDC4	arrestin domain containing 4	1.06058828687348e-22	-1.52899538521816	-0.269028982977492	-0.07763864025473595	yes	-0.06142434105277061	-0.02322156354784965	-0.02947874739766121	NA	-0.18066427111625671	-0.09340427815914154	NA	NA	unknown	NA	NA	NA	NA	NA	NA	NA	molecular
TMEM192	transmembrane protein 192	1.11257040906422e-22	-2.14419861480682	-0.145015885026163	-0.12896031737327576	yes	-0.09033957868814468	-0.10623942315578461	-0.2402273714542389	NA	0.01118501275777816	-0.21918022632598877	NA	NA	unknown	NA	NA	NA	NA	NA	NA	NA	molecular
KLRD1	killer cell lectin like receptor D1	1.1266576042519001e-22	2.42821644595805	0.309966499644167	-0.05690877884626388	no	NA	NA	NA	-0.05690877884626388	NA	NA	NA	4.739328820048737	yes	NA	NA	NA	2.118976991365486	NA	NA	NA	compositional
HTR2A	5-hydroxytryptamine receptor 2A	1.1718630279984e-22	2.3651434821897	0.687071471995842	NA	unknown	NA	NA	NA	NA	NA	NA	NA	NA	unknown	NA	NA	NA	NA	NA	NA	NA	unknown
TGFB2	transforming growth factor beta 2	1.23361757243568e-22	2.45019703939713	0.67072515354831	0.25316983425291256	yes	0.6487789750099182	0.22900596261024475	0.16889721155166626	NA	3.8973806658759713e-4	0.2187772840261459	NA	NA	unknown	NA	NA	NA	NA	NA	NA	NA	molecular
THY1	Thy-1 cell surface antigen	1.30452249709953e-22	2.45921319243279	0.717227101001952	NA	unknown	NA	NA	NA	NA	NA	NA	NA	-14.14460257928899	no	NA	NA	NA	NA	NA	3.562391207943581	NA	unknown
DDAH2	dimethylarginine dimethylaminohydrolase 2	1.4990974495640298e-22	2.48148901055078	0.253632384482062	0.17384522408246994	yes	0.425690621137619	0.05120323970913887	0.21524858474731445	NA	0.12291400134563446	0.0541696734726429	NA	NA	unknown	NA	NA	NA	NA	NA	NA	NA	molecular
DACT1	dishevelled binding antagonist of beta catenin 1	1.53740978886581e-22	1.73254233809242	0.257956237264582	0.3113842010498047	yes	NA	NA	0.3113842010498047	NA	NA	NA	NA	NA	unknown	NA	NA	NA	NA	NA	NA	NA	molecular
HLA-DPA1	major histocompatibility complex, class II, DP alpha 1	1.55374890795965e-22	1.89555528409916	0.296238284417048	0.4934309720993042	yes	NA	NA	NA	NA	0.4934309720993042	NA	NA	3.4322612768196183	yes	NA	NA	NA	NA	2.7755110500787117	NA	NA	comp and mol
P2RY8	P2Y receptor family member 8	1.56044832813256e-22	2.04069865811632	0.331938467832931	0.10495036840438844	yes	NA	NA	NA	0.10495036840438844	NA	NA	NA	7.172937953917958	yes	NA	NA	NA	3.207055484427873	NA	NA	NA	comp and mol
OSBPL7	oxysterol binding protein like 7	1.5887963362754898e-22	2.60349219384426	0.288550233907802	0.19778951164335012	yes	0.2653648853302002	0.05808998271822929	0.34289199113845825	NA	0.12481118738651276	NA	NA	NA	unknown	NA	NA	NA	NA	NA	NA	NA	molecular
CGA	glycoprotein hormones, alpha polypeptide	1.65064030663455e-22	-1.48511179955097	-0.382077978041947	NA	unknown	NA	NA	NA	NA	NA	NA	NA	NA	unknown	NA	NA	NA	NA	NA	NA	NA	unknown
OAS2	2'-5'-oligoadenylate synthetase 2	1.69947879451442e-22	1.5025377760463	0.157308335865665	0.39659518003463745	yes	NA	0.39659518003463745	NA	NA	NA	NA	NA	3.3060455661335313	yes	NA	2.2192967980879565	NA	NA	NA	NA	NA	comp and mol
NANS	N-acetylneuraminate synthase	1.70644923803704e-22	-3.31659268343854	-0.350889571186444	-0.12822793051600456	yes	-0.20480333268642423	-0.1468287706375122	-0.08413732051849365	NA	-0.07714229822158813	NA	NA	NA	unknown	NA	NA	NA	NA	NA	NA	NA	molecular
PCSK5	proprotein convertase subtilisin/kexin type 5	1.7302377891359e-22	2.83434425093087	0.27486184722678503	-0.07973200579484303	no	-0.0895518809556961	0.5157532095909119	-0.06691284477710724	NA	-0.31993451714515686	-0.3403793275356293	-0.17736667394638062	NA	unknown	NA	NA	NA	NA	NA	NA	NA	unknown
CPNE6	copine 6	1.731168986027e-22	1.50339438055667	0.405040187386898	NA	unknown	NA	NA	NA	NA	NA	NA	NA	NA	unknown	NA	NA	NA	NA	NA	NA	NA	unknown
DZIP1	DAZ interacting zinc finger protein 1	1.731168986027e-22	2.18697892397611	0.182080043229478	0.2772735543549061	yes	0.37532010674476624	NA	0.279596745967865	NA	NA	0.21119000017642975	0.24298736453056335	NA	unknown	NA	NA	NA	NA	NA	NA	NA	molecular
POLE3	DNA polymerase epsilon 3, accessory subunit	1.82485150172514e-22	-2.58356063151248	-0.240849067113055	-0.11357020074501634	yes	-0.01453364081680774	-0.2263314425945282	-0.20201562345027924	NA	-0.01140009611845016	NA	NA	NA	unknown	NA	NA	NA	NA	NA	NA	NA	molecular
ATG9A	autophagy related 9A	1.92416801698413e-22	-2.23495116381505	-0.177217412218713	-0.05671459855511784	yes	-0.07273963838815689	0.02734704129397869	-0.2382695972919464	NA	0.05680380016565323	NA	NA	NA	unknown	NA	NA	NA	NA	NA	NA	NA	molecular
OPCML	opioid binding protein/cell adhesion molecule like	2.06123183010491e-22	1.70027511353463	0.229379924973447	0.6108893156051636	yes	NA	NA	NA	NA	NA	NA	0.6108893156051636	8.844822196152935	yes	NA	NA	NA	NA	NA	NA	3.873564637455207	comp and mol
TKFC	triokinase and FMN cyclase	2.09658419062736e-22	2.61225040899126	0.239704814396101	0.07501049339771271	yes	0.1710042953491211	NA	-0.02098330855369568	NA	NA	NA	NA	NA	unknown	NA	NA	NA	NA	NA	NA	NA	molecular
GMPR	guanosine monophosphate reductase	2.17062666957436e-22	-1.63419226973247	-0.15964683681575	-0.1619253158569336	yes	-0.1619253158569336	NA	NA	NA	NA	NA	NA	-20.036279945174943	yes	5.237457303075091	NA	NA	NA	NA	NA	NA	comp and mol
FUNDC2	FUN14 domain containing 2	2.2808206716582e-22	-3.03488295223164	-0.290128609345301	-0.23208923041820528	yes	-0.28146475553512573	-0.1827307790517807	-0.2670089602470398	NA	-0.21507589519023895	-0.21416576206684113	NA	NA	unknown	NA	NA	NA	NA	NA	NA	NA	molecular
SLC37A4	solute carrier family 37 member 4	2.33169064302251e-22	-2.56904341883877	-0.235251592213388	0.05443072342313826	no	0.00135531323030591	NA	NA	NA	0.1075061336159706	NA	NA	NA	unknown	NA	NA	NA	NA	NA	NA	NA	unknown
MAN2A2	mannosidase alpha class 2A member 2	2.50721067170385e-22	-2.37740496545	-0.244274141868269	-0.02128389635472558	yes	-0.0897216647863388	0.06629473716020584	-0.00343543849885463	NA	-0.08002810180187225	4.709861532319337e-4	NA	NA	unknown	NA	NA	NA	NA	NA	NA	NA	molecular
PLEKHM2	pleckstrin homology and RUN domain containing M2	2.58490920424462e-22	-1.68766872999056	-0.108224888198683	-0.04821275733411312	yes	-0.03746908158063888	-0.04248630627989769	-0.08350502699613571	NA	0.07352758944034576	-0.08152873814105988	-0.11781498044729231	NA	unknown	NA	NA	NA	NA	NA	NA	NA	molecular
TMED5	transmembrane p24 trafficking protein 5	2.8645246562444897e-22	-1.40100873188011	-0.134408311179176	-0.18874356682811463	yes	-0.32228341698646545	-0.15021859109401703	-0.3493182063102722	0.10500457137823103	-0.12886583805084229	-0.2516040802001953	-0.22391940653324127	NA	unknown	NA	NA	NA	NA	NA	NA	NA	molecular
FAM181B	family with sequence similarity 181 member B	2.88051885926115e-22	1.99329600001356	0.422364742108995	NA	unknown	NA	NA	NA	NA	NA	NA	NA	NA	unknown	NA	NA	NA	NA	NA	NA	NA	unknown
ASRGL1	asparaginase and isoaspartyl peptidase 1	2.9216780561876e-22	-1.74625150021099	-0.183761683393887	-0.40927988290786743	yes	NA	-0.40927988290786743	NA	NA	NA	NA	NA	5.032549904116492	no	NA	3.3782722182760376	NA	NA	NA	NA	NA	molecular
NPAS2	neuronal PAS domain protein 2	2.9402055736964098e-22	-1.54672532162511	-0.130630590301148	-0.1647922396659851	yes	-0.1647922396659851	NA	NA	NA	NA	NA	NA	-9.917864193487135	yes	2.592516694377451	NA	NA	NA	NA	NA	NA	comp and mol
MARCKS	myristoylated alanine rich protein kinase C substrate	2.9851200803442697e-22	1.63847189454003	0.159442995196779	0.1911341179162264	yes	0.0448530800640583	0.04235666617751121	0.5164868831634521	NA	0.3736608624458313	-0.02168690226972103	NA	NA	unknown	NA	NA	NA	NA	NA	NA	NA	molecular
CX3CL1	C-X3-C motif chemokine ligand 1	3.0093958248375897e-22	1.89263065250983	0.248326638103769	0.2008611112833023	yes	NA	0.2008611112833023	NA	NA	NA	NA	NA	6.118491031494936	yes	NA	4.1072475510998885	NA	NA	NA	NA	NA	comp and mol
P3H3	prolyl 3-hydroxylase 3	3.02605431245288e-22	2.73732977673925	0.422784049995288	0.33308833837509155	yes	0.33308833837509155	NA	NA	NA	NA	NA	NA	-10.18953578812694	no	2.6635312929595063	NA	NA	NA	NA	NA	NA	molecular
BGN	biglycan	3.0795084618851e-22	2.58281280744916	0.552997809668059	0.25571924448013306	yes	NA	NA	0.25571924448013306	NA	NA	NA	NA	3.2771572722055833	yes	NA	NA	2.1618779765733436	NA	NA	NA	NA	comp and mol
MYBL1	MYB proto-oncogene like 1	3.1157925038180597e-22	3.11313110551912	0.55345726934016	0.10321316123008728	yes	NA	NA	NA	0.10321316123008728	NA	NA	NA	13.315239883690808	yes	NA	NA	NA	5.953308584265467	NA	NA	NA	comp and mol
AKAP8	A-kinase anchoring protein 8	3.1565510567715698e-22	-2.31575881636478	-0.17665964603106	-0.00774156969661514	yes	-0.02299739234149456	0.05461731553077698	-0.08577568829059601	NA	-0.0099277114495635	-0.01899013109505176	0.03662418946623802	NA	unknown	NA	NA	NA	NA	NA	NA	NA	molecular
ADAM19	ADAM metallopeptidase domain 19	3.21573937881903e-22	2.1528193179961	0.348263814573765	0.1344509006788333	yes	0.35934191942214966	0.20778317749500275	0.4845007061958313	-0.06894967705011368	-0.2270091474056244	0.05103842541575432	NA	NA	unknown	NA	NA	NA	NA	NA	NA	NA	molecular
FGF10	fibroblast growth factor 10	3.42702419661876e-22	-3.23054261339522	-1.31231607932756	-1.020982265472412	yes	NA	NA	-1.020982265472412	NA	NA	NA	NA	5.70271492045653	no	NA	NA	3.761971968136225	NA	NA	NA	NA	molecular
TCP1	t-complex 1	3.65514058985968e-22	-2.83959496079925	-0.199628629642088	-0.11159251853823662	yes	-0.058598343282938	-0.12672285735607147	-0.21085533499717712	NA	-0.04699167609214783	-0.11479438096284866	NA	NA	unknown	NA	NA	NA	NA	NA	NA	NA	molecular
FGR	FGR proto-oncogene, Src family tyrosine kinase	3.68460426342002e-22	-1.80453250315866	-0.322405821530325	-0.5264371037483215	yes	NA	NA	NA	NA	-0.5264371037483215	NA	NA	4.197627581084794	no	NA	NA	NA	NA	3.394427403910111	NA	NA	molecular
NES	nestin	3.81125301483965e-22	2.48793746915293	0.423012830588232	0.06180544011294842	yes	0.3919355273246765	-0.3431452512741089	0.31328919529914856	NA	NA	-0.11485771089792252	NA	NA	unknown	NA	NA	NA	NA	NA	NA	NA	molecular
WDR48	WD repeat domain 48	4.0350164642242298e-22	2.37248938432668	0.205093689677604	0.0797292749796595	yes	0.06465817987918854	0.14958856999874115	0.07740271836519241	-0.1431208997964859	0.1405462771654129	0.13557380437850952	0.1334562748670578	NA	unknown	NA	NA	NA	NA	NA	NA	NA	molecular
PHF21B	PHD finger protein 21B	4.58694975241282e-22	3.07794238773829	0.894715816928487	0.3816647529602051	yes	0.5619264841079712	NA	0.3900175988674164	NA	NA	0.1930501759052277	NA	NA	unknown	NA	NA	NA	NA	NA	NA	NA	molecular
R3HDM2	R3H domain containing 2	4.62857757651594e-22	2.86556340980803	0.281362032340949	-0.02642381670219557	no	0.05053811892867088	-0.01029945909976959	-0.05681250244379043	-0.02635318785905838	6.847716867923737e-4	-0.08405295759439468	-0.0586715005338192	NA	unknown	NA	NA	NA	NA	NA	NA	NA	unknown
DERA	deoxyribose-phosphate aldolase	4.8196799742507185e-22	-1.96432016732686	-0.171254451738724	-0.07714773788272093	yes	-0.0892161950469017	-0.23112976551055908	0.00356049393303692	NA	-0.13909271359443665	-0.01809194311499595	0.01108369603753089	NA	unknown	NA	NA	NA	NA	NA	NA	NA	molecular
IL6R	interleukin 6 receptor	4.84010243443724e-22	-2.57435832221667	-0.250422472038841	-0.2314092352986336	yes	-0.17769619822502136	-0.3199326992034912	-0.3709261417388916	NA	-0.0530482605099678	NA	-0.2354428768157959	NA	unknown	NA	NA	NA	NA	NA	NA	NA	molecular
LSS	lanosterol synthase	4.85737598164277e-22	-2.42826269583154	-0.225924840814474	-0.02623018994927406	yes	-0.13275125622749329	-0.2997449040412903	-0.0427570529282093	NA	0.08095744252204895	0.2631448209285736	NA	NA	unknown	NA	NA	NA	NA	NA	NA	NA	molecular
SKAP1	src kinase associated phosphoprotein 1	4.93773860269744e-22	2.06103836510681	0.339474419120108	0.10501106083393096	yes	NA	NA	NA	0.10501106083393096	NA	NA	NA	15.633779776444635	yes	NA	NA	NA	6.989939059349878	NA	NA	NA	comp and mol
PALM3	paralemmin 3	5.06927076453784e-22	2.09764447426065	0.632064432953229	NA	unknown	NA	NA	NA	NA	NA	NA	NA	NA	unknown	NA	NA	NA	NA	NA	NA	NA	unknown
ATP6V1G2	ATPase H+ transporting V1 subunit G2	5.16540748392252e-22	2.40469895537975	0.382238006702238	0.01124658435583114	yes	0.01124658435583114	NA	NA	NA	NA	NA	NA	NA	unknown	NA	NA	NA	NA	NA	NA	NA	molecular
SMPD4	sphingomyelin phosphodiesterase 4	5.257102662975078e-22	-2.36497877097696	-0.175273481804703	0.01637499500066042	no	-0.12917912006378174	0.08320094645023346	0.06499194353818893	NA	0.01032046321779489	0.05254074186086655	NA	NA	unknown	NA	NA	NA	NA	NA	NA	NA	unknown
TTL	tubulin tyrosine ligase	5.36305997019185e-22	-2.44558414587776	-0.140984541442533	0.04429820738732815	no	0.03004160709679126	-0.11558415740728378	0.1433241218328476	NA	0.05431769415736198	0.10939177125692368	NA	NA	unknown	NA	NA	NA	NA	NA	NA	NA	unknown
DCHS1	dachsous cadherin-related 1	5.51457103694757e-22	2.05454975036669	0.193683698822681	0.2370954304933548	yes	NA	0.2447695285081863	0.3057959973812103	NA	0.16072076559066772	NA	NA	NA	unknown	NA	NA	NA	NA	NA	NA	NA	molecular
PPP1R10	protein phosphatase 1 regulatory subunit 10	5.70533362734714e-22	1.96614964131951	0.208685064555194	0.00663464862321104	yes	0.10402998328208923	0.02942725643515587	-0.02972724847495556	-0.08339054882526398	0.14399269223213196	-0.04345826432108879	-0.07443132996559143	NA	unknown	NA	NA	NA	NA	NA	NA	NA	molecular
TRAPPC3	trafficking protein particle complex subunit 3	5.9402278642498495e-22	-2.78430356552189	-0.192415831951782	0.01099122880259528	no	8.588976343162358e-4	-0.0905403345823288	0.04126841202378273	NA	0.03202568739652634	0.07134348154067993	NA	NA	unknown	NA	NA	NA	NA	NA	NA	NA	unknown
TRMT61B	tRNA methyltransferase 61B	6.76677523997731e-22	-2.27784955017779	-0.22427628977757	0.06261437907814979	no	0.09698165953159332	0.05199091881513595	0.04324709251523018	NA	0.07143294811248779	0.04941927641630173	NA	NA	unknown	NA	NA	NA	NA	NA	NA	NA	unknown
STRAP	serine/threonine kinase receptor associated protein	7.131880059770458e-22	-2.73530878185138	-0.231690084569459	-0.15736126278837523	yes	-0.17568205296993256	-0.04981405287981033	-0.21477249264717105	NA	-0.17206431925296783	-0.19345702230930328	-0.13837763667106628	NA	unknown	NA	NA	NA	NA	NA	NA	NA	molecular
TBC1D10C	TBC1 domain family member 10C	7.29538211228575e-22	2.85293049782446	0.64684720214578	0.02741499803960323	yes	NA	NA	NA	0.02741499803960323	NA	NA	NA	13.380280326410755	yes	NA	NA	NA	5.982388482889251	NA	NA	NA	comp and mol
C14orf132	chromosome 14 open reading frame 132	7.51324740335167e-22	3.15535012567079	0.824789127835564	0.2121700830757618	yes	0.35966265201568604	NA	0.06467751413583755	NA	NA	NA	NA	NA	unknown	NA	NA	NA	NA	NA	NA	NA	molecular
SPTSSA	serine palmitoyltransferase small subunit A	7.52811180252605e-22	-2.90477607858397	-0.329088867044412	NA	unknown	NA	NA	NA	NA	NA	NA	NA	NA	unknown	NA	NA	NA	NA	NA	NA	NA	unknown
PDE4A	phosphodiesterase 4A	7.769204562483138e-22	-2.86946473997433	-0.390254036471914	-0.05538759380578995	yes	-0.05715122446417808	0.02274329029023647	0.01896808110177517	NA	-0.22211171686649325	-0.03938639909029007	NA	NA	unknown	NA	NA	NA	NA	NA	NA	NA	molecular
SULT1C4	sulfotransferase family 1C member 4	7.903751694607228e-22	2.70587856477701	0.34859009705393	0.31666018068790436	yes	NA	0.18657471239566803	0.3951330780982971	NA	NA	0.3682727515697479	NA	NA	unknown	NA	NA	NA	NA	NA	NA	NA	molecular
PDGFC	platelet derived growth factor C	8.13695748352048e-22	2.67070073576527	0.253211992633562	0.5135679244995117	yes	NA	NA	NA	NA	0.5135679244995117	NA	NA	4.865077698394843	yes	NA	NA	NA	NA	3.93416346319023	NA	NA	comp and mol
SHFL	shiftless antiviral inhibitor of ribosomal frameshifting	8.97932795837092e-22	2.70697317343843	0.166814890257532	0.14331144541502	yes	0.11086701601743698	0.14800722897052765	0.19537222385406497	NA	0.1882651001214981	0.07404565811157227	NA	NA	unknown	NA	NA	NA	NA	NA	NA	NA	molecular
AZIN1	antizyme inhibitor 1	9.06954598160135e-22	2.65238214190407	0.348102851273648	-0.106064086407423	no	0.10956261307001114	-0.00997259840369224	-0.11935564130544662	NA	-0.3380425274372101	-0.17251227796077728	NA	NA	unknown	NA	NA	NA	NA	NA	NA	NA	unknown
KLRB1	killer cell lectin like receptor B1	9.06954598160135e-22	2.84626531858192	0.622638327360478	NA	unknown	NA	NA	NA	NA	NA	NA	NA	14.79717512585041	yes	NA	NA	NA	6.615889046618266	NA	NA	NA	compositional
CAMKMT	calmodulin-lysine N-methyltransferase	9.25321491733215e-22	-1.64766052409955	-0.0891253933219472	-0.12129005736538342	yes	-0.17459459602832794	-0.03403445705771446	-0.23115728795528412	-0.06264714151620865	-0.03548326343297958	-0.16048890352249146	-0.1506247520446777	NA	unknown	NA	NA	NA	NA	NA	NA	NA	molecular
SPN	sialophorin	9.35266891160015e-22	1.91246171888018	0.267398922592979	NA	unknown	NA	NA	NA	NA	NA	NA	NA	NA	unknown	NA	NA	NA	NA	NA	NA	NA	unknown
AKIRIN1	akirin 1	9.680120666566519e-22	-2.57091972758533	-0.205991007806459	-0.08828629553318024	yes	-0.06929336488246918	-0.01889934763312339	-0.19481787085533145	-0.12328962236642838	-0.03708210214972496	-0.08633546531200409	NA	NA	unknown	NA	NA	NA	NA	NA	NA	NA	molecular
CST2	cystatin SA	1.05097564467584e-21	2.67769269239729	0.884013500352988	NA	unknown	NA	NA	NA	NA	NA	NA	NA	NA	unknown	NA	NA	NA	NA	NA	NA	NA	unknown
BMP7	bone morphogenetic protein 7	1.11504103850673e-21	-2.90412917472433	-1.17317967206779	-0.27716493606567383	yes	-0.27716493606567383	NA	NA	NA	NA	NA	NA	NA	unknown	NA	NA	NA	NA	NA	NA	NA	molecular
NEK5	NIMA related kinase 5	1.15273278296461e-21	2.66279355843853	0.365813944146682	-0.02085275761783123	no	0.1337975114583969	-0.07479538768529892	0.07547970116138458	NA	NA	-0.2178928554058075	NA	NA	unknown	NA	NA	NA	NA	NA	NA	NA	unknown
RFK	riboflavin kinase	1.15273278296461e-21	-2.62415318360472	-0.269640173427796	-0.2717497944831848	yes	NA	NA	-0.2717497944831848	NA	NA	NA	NA	3.1568979771896175	no	NA	NA	2.0825452196201573	NA	NA	NA	NA	molecular
MARVELD2	MARVEL domain containing 2	1.19424448800867e-21	-2.7785842297904	-0.41713380799103	-0.1521138697862625	yes	-0.1521138697862625	NA	NA	NA	NA	NA	NA	NA	unknown	NA	NA	NA	NA	NA	NA	NA	molecular
IRAK1	interleukin 1 receptor associated kinase 1	1.21611917641788e-21	-2.52163423873116	-0.308921844005768	-0.09498200565576552	yes	NA	NA	NA	NA	-0.09498200565576552	NA	NA	3.168724917854652	no	NA	NA	NA	NA	2.5624013776465056	NA	NA	molecular
SEMA3F	semaphorin 3F	1.23669972343052e-21	-2.10370037228382	-0.267229168398923	-0.1355016827583313	yes	NA	-0.1355016827583313	NA	NA	NA	NA	NA	8.450669504511687	no	NA	5.672802566661547	NA	NA	NA	NA	NA	molecular
FGGY	FGGY carbohydrate kinase domain containing	1.25785885947198e-21	2.02589905890461	0.183543537933263	0.08335375945482935	yes	0.11367890983819962	0.06751345098018646	0.07364068180322647	0.11326198279857635	0.08956850320100784	-0.05296270176768303	0.17877548933029175	NA	unknown	NA	NA	NA	NA	NA	NA	NA	molecular
FXR2	FMR1 autosomal homolog 2	1.29981597429507e-21	-2.4199252546392	-0.210263898668527	-0.02041531656868755	yes	-0.03330583870410919	-0.01109780557453632	-0.02900840900838375	NA	-0.00824921298772096	NA	NA	NA	unknown	NA	NA	NA	NA	NA	NA	NA	molecular
NFASC	neurofascin	1.32521165008474e-21	3.00643831878457	0.388443458455061	0.341037780046463	yes	NA	NA	NA	NA	NA	0.341037780046463	NA	-10.686859735511744	no	NA	NA	NA	NA	NA	2.691540815579918	NA	molecular
GADD45B	growth arrest and DNA damage inducible beta	1.32578632258165e-21	-1.40001905584826	-0.335702799208994	-0.30235085015495616	yes	0.17748919129371643	-0.5203190445899963	-0.9866108298301696	NA	0.10797563195228577	-0.4724697172641754	-0.12017033249139786	NA	unknown	NA	NA	NA	NA	NA	NA	NA	molecular
MS4A2	membrane spanning 4-domains A2	1.33809580549682e-21	1.22707619900387	0.124165378274464	0.06899892538785934	yes	NA	NA	NA	NA	0.06899892538785934	NA	NA	7.988422321498541	yes	NA	NA	NA	NA	6.459867894019851	NA	NA	comp and mol
LPIN1	lipin 1	1.35286295338777e-21	-1.439937162786	-0.108570625612747	-0.03414088239272436	yes	-0.23137812316417697	0.24815557897090912	-0.2515064775943756	0.06560894846916199	-0.06950975209474564	0.03378453105688095	NA	NA	unknown	NA	NA	NA	NA	NA	NA	NA	molecular
TSPAN32	tetraspanin 32	1.37135016006187e-21	2.52523107247714	0.404189971020737	0.3208692967891693	yes	0.3208692967891693	NA	NA	NA	NA	NA	NA	-10.948834523708223	no	2.8620109867333774	NA	NA	NA	NA	NA	NA	molecular
PNMA1	PNMA family member 1	1.58098600529422e-21	2.15269480855072	0.230820577311039	0.16535798087716105	yes	0.10778719931840897	NA	0.22292876243591309	NA	NA	NA	NA	NA	unknown	NA	NA	NA	NA	NA	NA	NA	molecular
PHLDB2	pleckstrin homology like domain family B member 2	1.6232693515088699e-21	2.95511201260389	0.441128410247209	0.10139356506988406	yes	0.3113277852535248	0.00832761917263269	-0.11988544464111328	0.02951818332076072	NA	0.2731114625930786	0.10596178472042084	NA	unknown	NA	NA	NA	NA	NA	NA	NA	molecular
SGSM2	small G protein signaling modulator 2	1.68771128769671e-21	2.32539559579537	0.169396708334132	0.14043906182050706	yes	0.05087970942258835	0.1666833460330963	0.2079751193523407	NA	0.14262443780899048	0.1340326964855194	NA	NA	unknown	NA	NA	NA	NA	NA	NA	NA	molecular
MTIF3	mitochondrial translational initiation factor 3	1.71904400856673e-21	-2.71656649495997	-0.285994812113258	-0.00532713597640395	yes	-0.01191322598606348	-0.00632550800219178	0.11334655433893204	NA	0.03440085053443909	-0.15614435076713562	NA	NA	unknown	NA	NA	NA	NA	NA	NA	NA	molecular
HDAC9	histone deacetylase 9	1.74804646086792e-21	2.89700136816806	0.36719142119042	0.22874825075268743	yes	0.18073080480098724	0.02160025388002395	0.14893615245819092	-0.04256318137049675	0.3244098424911499	0.5587952136993408	0.4093286693096161	NA	unknown	NA	NA	NA	NA	NA	NA	NA	molecular
GLYATL2	glycine-N-acyltransferase like 2	1.81465879027613e-21	2.17766995864582	0.294787952841886	0.6701331734657288	yes	NA	NA	0.6701331734657288	NA	NA	NA	NA	4.982037390138638	yes	NA	NA	3.286554784402181	NA	NA	NA	NA	comp and mol
CRISPLD2	cysteine rich secretory protein LCCL domain containing 2	1.8366175113478e-21	-2.27989361580076	-0.441482257410401	-0.4737721085548401	yes	NA	NA	NA	NA	NA	NA	-0.4737721085548401	5.033135331175115	no	NA	NA	NA	NA	NA	NA	2.2042472535904913	molecular
ZFP82	ZFP82 zinc finger protein	1.94890152101795e-21	1.48085363107503	0.121701831316661	0.1947815358638763	yes	0.07914066314697266	0.163695827126503	0.33991360664367676	NA	0.19514170289039612	0.1960158795118332	NA	NA	unknown	NA	NA	NA	NA	NA	NA	NA	molecular
RNF220	ring finger protein 220	1.98433406020235e-21	-2.36386782617041	-0.145262003239309	0.3746810555458069	no	NA	0.3746810555458069	NA	NA	NA	NA	NA	4.945492082835938	no	NA	3.319831661377602	NA	NA	NA	NA	NA	unknown
CNTN3	contactin 3	2.02155888147211e-21	-2.39203374002513	-0.822580587154885	-0.34907031059265137	yes	-0.34907031059265137	NA	NA	NA	NA	NA	NA	-14.615231371672646	yes	3.820402314858489	NA	NA	NA	NA	NA	NA	comp and mol
DCAKD	dephospho-CoA kinase domain containing	2.07849438058108e-21	2.0577623423298	0.185149143611131	0.07803494452188413	yes	0.13506671786308289	0.09409909695386888	0.02517369948327541	NA	0.10173488408327104	0.04894176870584488	0.06319350004196167	NA	unknown	NA	NA	NA	NA	NA	NA	NA	molecular
MTRR	5-methyltetrahydrofolate-homocysteine methyltransferase reductase	2.13531610816315e-21	-2.63898997982829	-0.22675426450467	-0.05887100868858397	yes	-0.05109532922506332	-0.02461138181388378	-0.1391797959804535	NA	0.00238572503440082	-0.08185426145792007	NA	NA	unknown	NA	NA	NA	NA	NA	NA	NA	molecular
CIAO2B	cytosolic iron-sulfur assembly component 2B	2.15885661665767e-21	-2.55092224501057	-0.178755254264457	-0.13183536753058434	yes	-0.25962501764297485	0.03421276807785034	-0.14966142177581787	NA	NA	-0.15226779878139496	NA	NA	unknown	NA	NA	NA	NA	NA	NA	NA	molecular
PAPSS2	3'-phosphoadenosine 5'-phosphosulfate synthase 2	2.1596154609783102e-21	-1.80217451908811	-0.275437161253153	-0.160706228017807	yes	0.04112634062767029	-0.17205408215522766	-0.13257233798503876	NA	-0.314140647649765	-0.2258904129266739	NA	NA	unknown	NA	NA	NA	NA	NA	NA	NA	molecular
PPTC7	protein phosphatase targeting COQ7	2.18130703283552e-21	-2.14157863524485	-0.203438872344541	-0.2881914973258972	yes	-0.2881914973258972	NA	NA	NA	NA	NA	NA	-9.363025250907082	yes	2.447482522375568	NA	NA	NA	NA	NA	NA	comp and mol
IPCEF1	interaction protein for cytohesin exchange factors 1	2.21213122947425e-21	2.44690667534207	0.351993512297056	-0.202246755361557	no	NA	NA	NA	-0.202246755361557	NA	NA	NA	7.63372978033765	yes	NA	NA	NA	3.4130777536281274	NA	NA	NA	compositional
DHRS1	dehydrogenase/reductase 1	2.3376707505246702e-21	1.86371573224026	0.198996529397757	0.14826975278556348	yes	0.12005481868982316	0.13734807074069977	0.34828999638557434	NA	0.01847776584327221	0.11717811226844788	NA	NA	unknown	NA	NA	NA	NA	NA	NA	NA	molecular
PPP1R13B	protein phosphatase 1 regulatory subunit 13B	2.56661388673694e-21	-2.09770543570509	-0.18911177370959	-0.21998587250709536	yes	-0.21998587250709536	NA	NA	NA	NA	NA	NA	-10.34710967031082	yes	2.704720899127721	NA	NA	NA	NA	NA	NA	comp and mol
IGSF10	immunoglobulin superfamily member 10	2.7104204197566803e-21	2.328586189187	0.483695718948959	0.2515610158443451	yes	NA	NA	0.2515610158443451	NA	NA	NA	NA	5.5807823067851485	yes	NA	NA	3.6815353548684167	NA	NA	NA	NA	comp and mol
KIF21B	kinesin family member 21B	2.7104204197566803e-21	2.22293785249598	0.427975762900621	NA	unknown	NA	NA	NA	NA	NA	NA	NA	9.909659049488251	yes	NA	NA	NA	4.430656811427244	NA	NA	NA	compositional
CAPN3	calpain 3	2.77420504789594e-21	2.42127933945278	0.283913409499383	0.19639215916395183	yes	0.3185269236564636	0.09186779707670212	0.2390095591545105	NA	0.08908453583717346	0.24347198009490967	NA	NA	unknown	NA	NA	NA	NA	NA	NA	NA	molecular
EIF2D	eukaryotic translation initiation factor 2D	2.79939252254236e-21	2.33206205866548	0.169199029356827	0.01165381893515587	yes	-0.02803206443786621	0.03280146792531013	0.05913654342293739	NA	0.04987118393182754	-0.05550803616642952	NA	NA	unknown	NA	NA	NA	NA	NA	NA	NA	molecular
CSAD	cysteine sulfinic acid decarboxylase	2.93983436914365e-21	2.66086277807031	0.270299566198762	0.18736700465281805	yes	0.04897517710924148	0.1615411639213562	0.3772563636302948	NA	0.14010700583457947	0.36969342827796936	0.02662888914346695	NA	unknown	NA	NA	NA	NA	NA	NA	NA	molecular
CTSW	cathepsin W	3.0139553711697993e-21	2.05003416566876	0.396086623395339	NA	unknown	NA	NA	NA	NA	NA	NA	NA	16.32746878882725	yes	NA	NA	NA	7.300090794376926	NA	NA	NA	compositional
ADAMTSL5	ADAMTS like 5	3.07606059877144e-21	2.80256851953347	0.419909600781906	0.20315483212471008	yes	0.20315483212471008	NA	NA	NA	NA	NA	NA	-13.96893219233842	no	3.65146055690553	NA	NA	NA	NA	NA	NA	molecular
ANXA4	annexin A4	3.11796290736791e-21	2.39940814387476	0.234270080063381	0.2020471884558598	yes	-0.1068246215581894	0.03487465903162956	0.2734558582305908	NA	0.37629005312919617	0.31709134578704834	0.3173958361148834	NA	unknown	NA	NA	NA	NA	NA	NA	NA	molecular
SLC41A3	solute carrier family 41 member 3	3.17370743041969e-21	-1.97223779676253	-0.156863749218869	-0.01170499809086322	yes	-0.06695027649402618	0.07733846455812454	-0.03272553160786629	NA	NA	-0.02448264881968498	NA	NA	unknown	NA	NA	NA	NA	NA	NA	NA	molecular
STK38L	serine/threonine kinase 38 like	3.17370743041969e-21	2.70341929849839	0.442206414414157	0.01910350347558657	yes	0.2822263240814209	-0.29450303316116333	-0.06373133510351181	NA	0.1291378289461136	0.18877625465393064	-0.12728501856327057	NA	unknown	NA	NA	NA	NA	NA	NA	NA	molecular
FBXO17	F-box protein 17	3.21549201478629e-21	2.00534852684103	0.205141954588688	0.1385266687721014	yes	-0.0307780522853136	0.19873046875	0.09230457246303558	NA	NA	0.1862261593341827	0.2461501955986023	NA	unknown	NA	NA	NA	NA	NA	NA	NA	molecular
PRKAR2A	protein kinase cAMP-dependent type II regulatory subunit alpha	3.42726618191379e-21	-2.46555397927065	-0.142297827405132	-0.05322741530835628	yes	-0.1019340306520462	-0.14587879180908203	-0.11901143938302994	-0.12225223332643508	0.01511097513139247	0.05114573240280151	0.05022788047790527	NA	unknown	NA	NA	NA	NA	NA	NA	NA	molecular
CDKN1A	cyclin dependent kinase inhibitor 1A	3.7579636147102e-21	-0.99520442890185	-0.140828804820036	-0.16271965727210044	yes	0.01031836308538913	-0.09013119339942932	-0.5372844338417053	NA	-0.00207049213349819	-0.19443053007125857	NA	NA	unknown	NA	NA	NA	NA	NA	NA	NA	molecular
SMIM12	small integral membrane protein 12	3.84093536699596e-21	-2.95546857307847	-0.254330253615274	-0.06880205621321996	yes	0.102148599922657	-0.04574862867593765	-0.08590075373649597	NA	0.13338807225227356	-0.30913907289505005	-0.20756055414676663	NA	unknown	NA	NA	NA	NA	NA	NA	NA	molecular
PHKA2	phosphorylase kinase regulatory subunit alpha 2	3.86559172719239e-21	-1.53583711753975	-0.105700387390842	-0.17756988108158112	yes	-0.17756988108158112	NA	NA	NA	NA	NA	NA	-8.8904100153663	yes	2.32394151956962	NA	NA	NA	NA	NA	NA	comp and mol
GPC6	glypican 6	3.9437971116779105e-21	2.2059395678806	0.43450674764028	0.2978905439376831	yes	NA	NA	0.26531970500946045	NA	NA	NA	0.33046138286590576	8.314328653970739	yes	NA	NA	2.4211498650903014	NA	NA	NA	2.0338901138795267	comp and mol
LSAMP	limbic system associated membrane protein	4.08038969957916e-21	-3.24764090681421	-0.907891353329113	0.10478313267230988	no	NA	NA	0.10478313267230988	NA	NA	NA	NA	3.4581002224627344	no	NA	NA	2.2812425803092737	NA	NA	NA	NA	unknown
ABHD11	abhydrolase domain containing 11	4.17664191715152e-21	2.72265315755632	0.292500761605206	0.19489020357529321	yes	0.17374186217784882	NA	0.34323906898498535	NA	0.0676896795630455	NA	NA	NA	unknown	NA	NA	NA	NA	NA	NA	NA	molecular
TPCN1	two pore segment channel 1	4.2004492384458505e-21	2.25541693999612	0.312254863728322	0.22612063710888228	yes	0.2836979627609253	0.1255096048116684	0.05730687826871872	NA	0.39734724164009094	0.22694042325019836	0.2659217119216919	NA	unknown	NA	NA	NA	NA	NA	NA	NA	molecular
S1PR5	sphingosine-1-phosphate receptor 5	4.32102744165536e-21	2.03733024308622	0.556357604815832	NA	unknown	NA	NA	NA	NA	NA	NA	NA	NA	unknown	NA	NA	NA	NA	NA	NA	NA	unknown
CCDC115	coiled-coil domain containing 115	4.59120869949852e-21	1.88579273708059	0.13394819279165	0.1832187846302986	yes	0.1514962762594223	NA	0.21494129300117493	NA	NA	NA	NA	NA	unknown	NA	NA	NA	NA	NA	NA	NA	molecular
TC2N	tandem C2 domains, nuclear	4.76244884435431e-21	-2.61422353432963	-0.784119729993618	-0.03343392536044121	yes	NA	NA	NA	-0.03343392536044121	NA	NA	NA	8.536292732833957	no	NA	NA	NA	3.816618044292936	NA	NA	NA	molecular
HMCN2	hemicentin 2	4.83838320131771e-21	2.39291139141083	0.453252088930373	0.4088848531246186	yes	NA	NA	0.4088848531246186	NA	NA	NA	NA	6.134608031711307	yes	NA	NA	4.046883593639949	NA	NA	NA	NA	comp and mol
SLC7A1	solute carrier family 7 member 1	5.1126920266568986e-21	-2.04866286902991	-0.297504071677993	-0.17316137999296188	yes	-0.1683817356824875	0.09814642369747162	-0.6922884583473206	0.06625371426343918	-0.16953684389591217	NA	NA	NA	unknown	NA	NA	NA	NA	NA	NA	NA	molecular
HPCAL4	hippocalcin like 4	5.11382066820282e-21	-2.17014867634355	-0.584539026927435	0.09554833173751832	no	0.09554833173751832	NA	NA	NA	NA	NA	NA	NA	unknown	NA	NA	NA	NA	NA	NA	NA	unknown
MEDAG	mesenteric estrogen dependent adipogenesis	5.13180614417848e-21	-2.60097075140452	-0.624879773775395	-0.7196107506752014	yes	NA	NA	-0.7196107506752014	NA	NA	NA	NA	6.157550484439272	no	NA	NA	4.062018290928304	NA	NA	NA	NA	molecular
TRIM37	tripartite motif containing 37	5.35969727046208e-21	-2.54124519931927	-0.187641828379214	-0.04553399250809369	yes	-0.07377655059099197	-0.02723718248307705	0.00994511134922504	-0.05963296815752983	-0.1325352042913437	-0.03536797687411308	-1.3317650882527232e-4	NA	unknown	NA	NA	NA	NA	NA	NA	NA	molecular
CLSTN1	calsyntenin 1	5.64944607419162e-21	2.2331244725336	0.156798283117188	0.05987295974045992	yes	0.07554036378860474	0.08498730510473251	0.04805945977568626	0.00979912001639604	0.04767585173249245	0.160904660820961	-0.00785604305565357	NA	unknown	NA	NA	NA	NA	NA	NA	NA	molecular
RXRA	retinoid X receptor alpha	6.08540690444752e-21	-2.59549624415533	-0.217204155069703	0.07952983751893043	no	0.01254915073513984	0.20804807543754575	0.05995839089155197	NA	-0.05017776042222977	0.16727133095264435	NA	NA	unknown	NA	NA	NA	NA	NA	NA	NA	unknown
SIDT1	SID1 transmembrane family member 1	6.09556340041239e-21	2.24303936067497	0.303030382365643	-0.01471483055502176	no	NA	NA	NA	-0.01471483055502176	NA	NA	NA	9.891759990797526	yes	NA	NA	NA	4.422654055135614	NA	NA	NA	compositional
HCLS1	hematopoietic cell-specific Lyn substrate 1	6.31557590518022e-21	-1.86202636943064	-0.248575276371695	-0.23558424413204193	yes	NA	NA	NA	NA	-0.23558424413204193	NA	NA	4.652570870790583	no	NA	NA	NA	NA	3.762319014104662	NA	NA	molecular
MARCHF5	membrane associated ring-CH-type finger 5	6.43308981172705e-21	-2.89166489807057	-0.224335266491022	-0.07383211255073548	yes	-0.19322817027568817	-0.02682562917470932	-0.15106792747974396	NA	0.06797391921281815	-0.06601275503635406	NA	NA	unknown	NA	NA	NA	NA	NA	NA	NA	molecular
SLC1A3	solute carrier family 1 member 3	6.43952575233101e-21	-2.40349450657983	-0.327528626254897	-0.01178996544331312	yes	-0.01178996544331312	NA	NA	NA	NA	NA	NA	-11.032061833328418	yes	2.8837664963278895	NA	NA	NA	NA	NA	NA	comp and mol
PAMR1	peptidase domain containing associated with muscle regeneration 1	7.00432874287245e-21	1.70641505434061	0.183650659521218	-0.2622218132019043	no	NA	NA	-0.2622218132019043	NA	NA	NA	NA	4.299130723390513	yes	NA	NA	2.83605431699426	NA	NA	NA	NA	compositional
ENO2	enolase 2	7.33730065739106e-21	2.64136631787418	0.417944496739696	0.1629018299281597	yes	NA	NA	0.26832452416419983	NA	NA	0.0574791356921196	NA	NA	unknown	NA	NA	NA	NA	NA	NA	NA	molecular
PROSER1	proline and serine rich 1	7.36711725347171e-21	-2.20467198410429	-0.168851392580248	-0.09067681059241296	yes	-0.04618021473288536	-0.07292690128087997	-0.1041676327586174	NA	-0.18664629757404327	-0.04346300661563873	NA	NA	unknown	NA	NA	NA	NA	NA	NA	NA	molecular
RGS9BP	regulator of G protein signaling 9 binding protein	7.43418811308074e-21	-2.90848375330338	-0.687333687383444	NA	unknown	NA	NA	NA	NA	NA	NA	NA	NA	unknown	NA	NA	NA	NA	NA	NA	NA	unknown
CRABP2	cellular retinoic acid binding protein 2	7.75803226562527e-21	1.69951613580332	0.398783480106693	NA	unknown	NA	NA	NA	NA	NA	NA	NA	NA	unknown	NA	NA	NA	NA	NA	NA	NA	unknown
TIFA	TRAF interacting protein with forkhead associated domain	7.82907043258139e-21	-2.15633675562374	-0.326619755077805	-0.12218845635652542	yes	-0.12218845635652542	NA	NA	NA	NA	NA	NA	NA	unknown	NA	NA	NA	NA	NA	NA	NA	molecular
ANKRD24	ankyrin repeat domain 24	8.19816199604106e-21	2.80581192549084	0.962021811496026	0.25235946973164874	yes	0.2840346097946167	NA	0.401068776845932	NA	0.07197502255439758	NA	NA	NA	unknown	NA	NA	NA	NA	NA	NA	NA	molecular
PIK3CB	phosphatidylinositol-4,5-bisphosphate 3-kinase catalytic subunit beta	8.54962388750723e-21	-2.08005914800968	-0.159632628669302	0.0132310576736927	no	-0.12650024890899658	0.07400791347026825	0.07686299085617065	0.05952588841319084	-0.0627647265791893	0.03666448593139648	0.03482110053300857	NA	unknown	NA	NA	NA	NA	NA	NA	NA	unknown
EPN3	epsin 3	8.62061813018202e-21	-2.84374637328538	-0.680527291691003	-0.00906869117170572	yes	-0.00906869117170572	NA	NA	NA	NA	NA	NA	NA	unknown	NA	NA	NA	NA	NA	NA	NA	molecular
PCDH1	protocadherin 1	8.715593098667899e-21	-2.09645341677294	-0.266751196553858	-0.25421151518821716	yes	NA	-0.25421151518821716	NA	NA	NA	NA	NA	4.37505467300539	no	NA	2.936905929767952	NA	NA	NA	NA	NA	molecular
SAT1	spermidine/spermine N1-acetyltransferase 1	8.72454991758993e-21	-1.9002215173737	-0.30242335105651	-1.263017620658502e-4	yes	NA	NA	NA	NA	-1.263017620658502e-4	NA	NA	3.306469790816986	no	NA	NA	NA	NA	2.673789289627642	NA	NA	molecular
SAMD9L	sterile alpha motif domain containing 9 like	8.74363598471905e-21	2.26357547798023	0.351977779929656	0.4023953139781952	yes	NA	0.36782732605934143	0.6799633502960205	0.35286879539489746	0.4268007576465606	0.18451634049415588	NA	NA	unknown	NA	NA	NA	NA	NA	NA	NA	molecular
PLCXD3	phosphatidylinositol specific phospholipase C X domain containing 3	8.787143274807299e-21	-2.24344429902736	-0.289755120786513	-0.07470542937517166	yes	-0.07470542937517166	NA	NA	NA	NA	NA	NA	-20.085690871146937	yes	5.250373254329108	NA	NA	NA	NA	NA	NA	comp and mol
HSF2	heat shock transcription factor 2	8.91818579666553e-21	-2.45465063638325	-0.259170192840793	-0.15147849917411804	yes	-0.15147849917411804	NA	NA	NA	NA	NA	NA	-8.816681052845379	yes	2.304668865451192	NA	NA	NA	NA	NA	NA	comp and mol
LGI3	leucine rich repeat LGI family member 3	8.99673822462259e-21	-2.18376084656894	-0.58548168525027	NA	unknown	NA	NA	NA	NA	NA	NA	NA	NA	unknown	NA	NA	NA	NA	NA	NA	NA	unknown
LACTB	lactamase beta	9.10206323181163e-21	-2.47070823440373	-0.205142342504931	-0.14108148999512196	yes	0.02565067820250988	-0.22340628504753113	-0.23426306247711184	NA	-0.1753203272819519	-0.0980684533715248	NA	NA	unknown	NA	NA	NA	NA	NA	NA	NA	molecular
LRP4	LDL receptor related protein 4	9.16351511994762e-21	-2.15623047331039	-0.203455062395869	-0.10901734232902528	yes	-0.10901734232902528	NA	NA	NA	NA	NA	NA	-9.574442036812329	yes	2.502746592969608	NA	NA	NA	NA	NA	NA	comp and mol
CNN1	calponin 1	9.40702549196327e-21	-1.71549591918812	-0.454196525443081	-0.03181251883506775	yes	NA	NA	NA	NA	NA	NA	-0.03181251883506775	6.374907757081039	no	NA	NA	NA	NA	NA	NA	2.791872658062987	molecular
EDA2R	ectodysplasin A2 receptor	9.74601492380038e-21	2.74276093591005	0.637230848525572	0.25278199712435406	yes	0.3616156280040741	NA	0.2288141697645187	NA	NA	0.1679161936044693	NA	NA	unknown	NA	NA	NA	NA	NA	NA	NA	molecular
PDZD4	PDZ domain containing 4	1.03422489584181e-20	2.70542765908197	0.458922724077161	NA	unknown	NA	NA	NA	NA	NA	NA	NA	4.962062631583794	yes	NA	NA	NA	2.2185623629998323	NA	NA	NA	compositional
TMEM200A	transmembrane protein 200A	1.04637599883907e-20	2.66214559106984	0.814258200540131	NA	unknown	NA	NA	NA	NA	NA	NA	NA	8.367794702570475	yes	NA	NA	NA	3.741281754540614	NA	NA	NA	compositional
HEPH	hephaestin	1.05411598866326e-20	2.71503241990746	0.413329868567098	0.33338234821955365	yes	0.0871133804321289	NA	0.5922718644142151	NA	NA	0.3207617998123169	NA	NA	unknown	NA	NA	NA	NA	NA	NA	NA	molecular
UTP15	UTP15 small subunit processome component	1.0849436166340399e-20	-2.48277733446321	-0.22859062252956	-0.12590670306235552	yes	-0.02778948284685611	NA	-0.22402392327785492	NA	NA	NA	NA	NA	unknown	NA	NA	NA	NA	NA	NA	NA	molecular
VPS35L	VPS35 endosomal protein sorting factor like	1.08733079896838e-20	2.71246073110616	0.140495524723281	0.02467167774947094	yes	0.16335678100585938	-0.01916680298745632	-0.02283571660518646	0.03239681199193001	0.0123628294095397	0.00143647228833287	0.0051513691432774	NA	unknown	NA	NA	NA	NA	NA	NA	NA	molecular
PMS2P4	PMS1 homolog 2, mismatch repair system component pseudogene 4	1.09898043752759e-20	1.84992542918005	0.276756113311819	NA	unknown	NA	NA	NA	NA	NA	NA	NA	NA	unknown	NA	NA	NA	NA	NA	NA	NA	unknown
TUBA1C	tubulin alpha 1c	1.1249464305657099e-20	-2.42345610628124	-0.534014185652502	0.02939678761176765	no	0.0498850904405117	-0.07969176769256592	-0.00382318929769098	NA	0.12470072507858276	0.05591307953000069	NA	NA	unknown	NA	NA	NA	NA	NA	NA	NA	unknown
PFN4	profilin family member 4	1.17076723185158e-20	2.22151816520788	0.256162841523787	-0.04861553572118282	no	0.03332545235753059	NA	-0.13055652379989624	NA	NA	NA	NA	NA	unknown	NA	NA	NA	NA	NA	NA	NA	unknown
COA6	cytochrome c oxidase assembly factor 6	1.19395889522736e-20	-3.11016247196136	-0.330016646071462	-0.05887759104371071	yes	-0.09829436987638474	NA	-0.01946081221103668	NA	NA	NA	NA	NA	unknown	NA	NA	NA	NA	NA	NA	NA	molecular
CD2	CD2 molecule	1.2101079188142199e-20	2.27555031298456	0.530936692761404	-0.04282145202159881	no	NA	NA	NA	-0.04282145202159881	NA	NA	NA	18.024480658901886	yes	NA	NA	NA	8.058833064284523	NA	NA	NA	compositional
ZDHHC14	zinc finger DHHC-type palmitoyltransferase 14	1.23635211439703e-20	2.87249344114662	0.390643421628658	0.20006494330508368	yes	0.3633260130882263	0.20920322835445404	0.20032329857349396	0.0383479930460453	0.3098704516887665	0.06241661682724953	0.21696700155735016	NA	unknown	NA	NA	NA	NA	NA	NA	NA	molecular
SLCO4C1	solute carrier organic anion transporter family member 4C1	1.3394171738697998e-20	1.51330973266649	0.234150366242336	NA	unknown	NA	NA	NA	NA	NA	NA	NA	9.567744795666025	yes	NA	NA	NA	4.2777852837534684	NA	NA	NA	compositional
RANBP10	RAN binding protein 10	1.3854275622852998e-20	2.99449304481275	0.26117894401308	0.01110610490043958	yes	0.11101316660642624	0.0435163751244545	-0.00671523762866854	NA	-0.01947619393467903	-0.05486143007874489	-0.00684005068615078	NA	unknown	NA	NA	NA	NA	NA	NA	NA	molecular
MDFIC	MyoD family inhibitor domain containing	1.4549675800896198e-20	2.89954659953614	0.347483955924321	0.1586804240942001	yes	0.5076515674591064	0.14672477543354034	0.0972219780087471	0.01705335825681686	-0.13200823962688446	0.3154391050338745	NA	NA	unknown	NA	NA	NA	NA	NA	NA	NA	molecular
H2AC15	H2A clustered histone 15	1.4742266722831998e-20	2.75965331446112	0.293836161861249	NA	unknown	NA	NA	NA	NA	NA	NA	NA	NA	unknown	NA	NA	NA	NA	NA	NA	NA	unknown
TTC9	tetratricopeptide repeat domain 9	1.4865725359267198e-20	2.40904785832508	0.441215392662393	NA	unknown	NA	NA	NA	NA	NA	NA	NA	6.950788702253632	yes	NA	NA	NA	3.107731472357968	NA	NA	NA	compositional
CCDC171	coiled-coil domain containing 171	1.49089795092808e-20	2.66588900932821	0.361891551606025	0.28555713097254437	yes	0.2563186287879944	0.21082715690135956	0.35108593106269836	NA	0.07152663171291351	0.43423452973365784	0.38934990763664246	NA	unknown	NA	NA	NA	NA	NA	NA	NA	molecular
FAM89B	family with sequence similarity 89 member B	1.549759327231e-20	-2.0213950756889	-0.225640971704565	0.05750999599695206	no	0.05750999599695206	NA	NA	NA	NA	NA	NA	NA	unknown	NA	NA	NA	NA	NA	NA	NA	unknown
MERTK	MER proto-oncogene, tyrosine kinase	1.56482448440426e-20	-1.70841599714232	-0.227999420104197	-0.5638051629066467	yes	NA	NA	NA	NA	-0.5638051629066467	NA	NA	5.91832776684531	no	NA	NA	NA	NA	4.785878110680356	NA	NA	molecular
CCDC6	coiled-coil domain containing 6	1.5798586836759298e-20	-1.41916538008086	-0.199844005127874	0.01427435828372836	no	-0.06691846996545792	0.1128334328532219	0.21065397560596463	-0.15999865531921387	-0.02896451577544212	0.03923952952027321	-0.00692478893324732	NA	unknown	NA	NA	NA	NA	NA	NA	NA	unknown
FER1L6	fer-1 like family member 6	1.59260411978296e-20	-3.31909180422412	-1.3815047455959	-0.10131858289241792	yes	-0.10131858289241792	NA	NA	NA	NA	NA	NA	NA	unknown	NA	NA	NA	NA	NA	NA	NA	molecular
SLC5A1	solute carrier family 5 member 1	1.68900193892194e-20	-1.81117028328237	-0.321646809748437	-0.15164318680763245	yes	-0.15164318680763245	NA	NA	NA	NA	NA	NA	-28.18221235208644	yes	7.366793352066003	NA	NA	NA	NA	NA	NA	comp and mol
ACP1	acid phosphatase 1	1.7218506056471798e-20	-1.55670729609514	-0.0866194793342305	-0.06145164743065834	yes	-0.02753997594118118	-0.03516380488872528	-0.06499122083187103	NA	-0.03627298399806022	-0.14329025149345398	NA	NA	unknown	NA	NA	NA	NA	NA	NA	NA	molecular
PIM1	Pim-1 proto-oncogene, serine/threonine kinase	1.7637609923312498e-20	-2.82396663394399	-0.56640623689481	NA	unknown	NA	NA	NA	NA	NA	NA	NA	4.659334350548824	no	NA	NA	NA	2.0832110745568144	NA	NA	NA	unknown
TMEM43	transmembrane protein 43	1.7728888353802e-20	-0.61205893523764	-0.0770225772077364	-0.1857969917356968	yes	-0.2418925315141678	-0.20380043983459473	-0.3193777799606323	NA	-0.19260510802268985	0.02869090065360069	NA	NA	unknown	NA	NA	NA	NA	NA	NA	NA	molecular
BEX1	brain expressed X-linked 1	1.79437852383577e-20	2.11026241177592	0.674800691003607	NA	unknown	NA	NA	NA	NA	NA	NA	NA	NA	unknown	NA	NA	NA	NA	NA	NA	NA	unknown
CDV3	CDV3 homolog	1.8963147648386295e-20	-2.35442832041407	-0.203826717871671	-0.12959511801600457	yes	-0.03543360903859138	-0.1721426546573639	-0.2828238904476166	NA	-0.06533480435609818	-0.09224063158035278	NA	NA	unknown	NA	NA	NA	NA	NA	NA	NA	molecular
PRR15	proline rich 15	1.91627931105932e-20	2.8354021694369	0.87168649214823	NA	unknown	NA	NA	NA	NA	NA	NA	NA	NA	unknown	NA	NA	NA	NA	NA	NA	NA	unknown
PLTP	phospholipid transfer protein	2.0172604369065798e-20	-2.57306908719522	-0.661169112387338	-0.5029081702232361	yes	NA	NA	NA	NA	-0.5029081702232361	NA	NA	6.025655022230373	no	NA	NA	NA	NA	4.87266870127662	NA	NA	molecular
NPPC	natriuretic peptide C	2.0288715272830495e-20	-3.11009627395999	-1.2810650896904	-0.414815753698349	yes	NA	NA	-0.414815753698349	NA	NA	NA	NA	6.745697047858918	no	NA	NA	4.450007330465149	NA	NA	NA	NA	molecular
QSOX1	quiescin sulfhydryl oxidase 1	2.0717414050930895e-20	-2.14928981580491	-0.292686123518542	-0.1910611987113953	yes	-0.3397515118122101	0.15622076392173767	-0.43253839015960693	NA	-0.1481756567955017	NA	NA	NA	unknown	NA	NA	NA	NA	NA	NA	NA	molecular
CDH6	cadherin 6	2.13005056032619e-20	2.11512900699821	0.244046212463768	0.42546940594911575	yes	NA	NA	NA	NA	NA	0.6195822358131409	0.23135657608509064	-4.8590213792904136	no	NA	NA	NA	NA	NA	2.636201510487743	2.456056492510691	molecular
POGLUT1	protein O-glucosyltransferase 1	2.13005056032619e-20	-1.64764203187052	-0.146642054818664	-0.10584835540503264	yes	-0.3846043646335602	0.01878262124955654	-0.04663188755512237	NA	0.01028497796505689	-0.12707312405109406	NA	NA	unknown	NA	NA	NA	NA	NA	NA	NA	molecular
ZNF442	zinc finger protein 442	2.14034627205211e-20	1.60325906224387	0.130833633466665	0.07421962420145671	yes	0.08100542426109314	0.04954878240823746	0.09210466593503952	NA	NA	NA	NA	NA	unknown	NA	NA	NA	NA	NA	NA	NA	molecular
RASEF	RAS and EF-hand domain containing	2.1541588169568994e-20	2.10551897604118	0.464062060714459	0.15295717120170593	yes	0.15295717120170593	NA	NA	NA	NA	NA	NA	NA	unknown	NA	NA	NA	NA	NA	NA	NA	molecular
MPDU1	mannose-P-dolichol utilization defect 1	2.26844038341455e-20	-2.58490868506076	-0.289515793448009	-0.1806383550167084	yes	-0.16227921843528748	-0.08590404689311981	-0.2885187864303589	NA	-0.09255997836589812	-0.27392974495887756	NA	NA	unknown	NA	NA	NA	NA	NA	NA	NA	molecular
GPAT2	glycerol-3-phosphate acyltransferase 2, mitochondrial	2.27617713093162e-20	-2.06762746296388	-0.410458987394022	-0.5433238744735718	yes	NA	NA	NA	NA	NA	-0.5433238744735718	NA	-14.12572690804811	yes	NA	NA	NA	NA	NA	3.557637272660097	NA	comp and mol
ATG4D	autophagy related 4D cysteine peptidase	2.33919007771572e-20	-2.44308093297166	-0.240594812428991	-0.09570379555225372	yes	-0.07838737219572067	-0.14035136997699738	-0.1011919304728508	NA	-0.05185467004776001	-0.10673363506793976	NA	NA	unknown	NA	NA	NA	NA	NA	NA	NA	molecular
TMEM178A	transmembrane protein 178A	2.38283987149074e-20	1.4932234628814	0.201342188826201	0.18828986585140228	yes	0.18828986585140228	NA	NA	NA	NA	NA	NA	-8.16576774319613	no	2.1345209798846296	NA	NA	NA	NA	NA	NA	molecular
FIBIN	fin bud initiation factor homolog	2.4392371949731594e-20	3.19211665882456	0.697117305777401	-0.12213968485593796	no	NA	NA	-0.12213968485593796	NA	NA	NA	NA	8.350677983491428	yes	NA	NA	5.508782558310343	NA	NA	NA	NA	compositional
C1RL	complement C1r subcomponent like	2.46177045377175e-20	-1.76993038756292	-0.314180262482939	-0.424852579832077	yes	NA	NA	-0.424852579832077	NA	NA	NA	NA	3.117816011875572	no	NA	NA	2.0567635945482623	NA	NA	NA	NA	molecular
TTLL7	tubulin tyrosine ligase like 7	2.52511904210356e-20	2.78926281962234	0.519510222982566	0.14604443311691284	yes	NA	NA	NA	NA	NA	NA	0.14604443311691284	6.4634652777051125	yes	NA	NA	NA	NA	NA	NA	2.830656171474859	comp and mol
PLIN3	perilipin 3	2.5374333373796695e-20	-2.06025970817856	-0.292353698644096	-0.02355128061026334	yes	-0.05875608697533607	0.15167371928691864	-0.04416907578706741	NA	-0.14295367896556854	NA	NA	NA	unknown	NA	NA	NA	NA	NA	NA	NA	molecular
CA5B	carbonic anhydrase 5B	2.6268242009790794e-20	1.93407091593827	0.203752504383842	-0.0502621685154736	no	-0.00235068472102284	0.02128472179174423	-0.07900998741388321	-0.00427913200110197	-0.16697774827480316	-0.04524410143494606	-0.07525824755430222	NA	unknown	NA	NA	NA	NA	NA	NA	NA	unknown
INTS3	integrator complex subunit 3	2.66435957553232e-20	2.55484835598948	0.24924921127333	0.17168183562656245	yes	0.20902331173419952	0.1555827260017395	0.29482677578926086	NA	0.21357625722885132	0.04792347922921181	0.1091584637761116	NA	unknown	NA	NA	NA	NA	NA	NA	NA	molecular
HLA-DMB	major histocompatibility complex, class II, DM beta	2.70534515158604e-20	1.6567802497997	0.217434292785639	0.7023918032646179	yes	NA	NA	NA	NA	0.7023918032646179	NA	NA	5.769714884023955	yes	NA	NA	NA	NA	4.665701741462646	NA	NA	comp and mol
CTHRC1	collagen triple helix repeat containing 1	2.72264943689631e-20	2.43536406505053	0.741622473650517	0.00400620947281519	yes	-0.08545619994401932	0.2417738735675812	-0.14429904520511627	NA	NA	NA	NA	NA	unknown	NA	NA	NA	NA	NA	NA	NA	molecular
GFOD1	glucose-fructose oxidoreductase domain containing 1	2.78127676044862e-20	-1.94820353876149	-0.201930390346127	-0.24239376187324524	yes	NA	-0.24239376187324524	NA	NA	NA	NA	NA	4.253766195905634	no	NA	2.8554868677834984	NA	NA	NA	NA	NA	molecular
SEPTIN6	septin 6	2.83153170198743e-20	2.69945350756402	0.190709948238949	0.0911065861582756	yes	NA	NA	NA	0.0911065861582756	NA	NA	NA	4.968929946657614	yes	NA	NA	NA	2.2216327730064824	NA	NA	NA	comp and mol
ZBTB18	zinc finger and BTB domain containing 18	2.88801615984995e-20	-2.71553521964738	-0.227983211907483	0.05482176132500172	no	-0.01287270337343216	-0.07978115975856781	0.17448341846466064	NA	0.1374574899673462	NA	NA	NA	unknown	NA	NA	NA	NA	NA	NA	NA	unknown
IL1R1	interleukin 1 receptor type 1	2.97148968605502e-20	-1.58211484936707	-0.298916797131078	-0.16147581984599432	yes	0.2562396824359894	-0.28965333104133606	-0.46964231133461	NA	-0.12068335711956024	-0.1004841923713684	-0.24463140964508057	NA	unknown	NA	NA	NA	NA	NA	NA	NA	molecular
MCM8	minichromosome maintenance 8 homologous recombination repair factor	2.98742268501741e-20	-2.27731071852053	-0.194572683981224	-0.09915789938531816	yes	-0.00933679845184087	0.08281732350587845	-0.06900504976511002	NA	-0.4011070728302002	NA	NA	NA	unknown	NA	NA	NA	NA	NA	NA	NA	molecular
CYP4F3	cytochrome P450 family 4 subfamily F member 3	3.00502756367927e-20	2.20951939255067	0.525768307694428	NA	unknown	NA	NA	NA	NA	NA	NA	NA	NA	unknown	NA	NA	NA	NA	NA	NA	NA	unknown
RUNX2	RUNX family transcription factor 2	3.00502756367927e-20	2.56299076449281	0.509172643521248	-0.41716209053993225	no	NA	NA	NA	-0.41716209053993225	NA	NA	NA	5.586939468980419	yes	NA	NA	NA	2.497947839542282	NA	NA	NA	compositional
NRP2	neuropilin 2	3.0225768021130896e-20	2.11479419608403	0.289901475217515	0.05903360247611999	yes	NA	NA	NA	0.03526347875595093	0.08280372619628906	NA	NA	8.384113669396651	yes	NA	NA	NA	2.3043980934791253	2.6120081767925516	NA	NA	comp and mol
LSM12	LSM12 homolog	3.02624188536155e-20	-2.65069606448195	-0.197450587130286	-0.09688889682292938	yes	-0.0671009048819542	-0.0714321881532669	-0.13736467063426971	NA	-0.08080150932073593	-0.12774521112442017	NA	NA	unknown	NA	NA	NA	NA	NA	NA	NA	molecular
EIF2S1	eukaryotic translation initiation factor 2 subunit alpha	3.06061623351188e-20	-2.30023767834828	-0.154260332114349	-0.11788175106048585	yes	-0.0224630981683731	-0.08185429871082306	-0.214007169008255	NA	-0.09201663732528688	-0.17906755208969116	NA	NA	unknown	NA	NA	NA	NA	NA	NA	NA	molecular
ZFYVE21	zinc finger FYVE-type containing 21	3.29421394984708e-20	2.18595099970098	0.157964133319227	0.151766674593091	yes	0.11043552309274672	0.16214752197265625	0.1726221740245819	NA	0.16186147928237915	NA	NA	NA	unknown	NA	NA	NA	NA	NA	NA	NA	molecular
RWDD1	RWD domain containing 1	3.4391181162523896e-20	-2.84139055938692	-0.287152283866565	-0.13874217867851257	yes	-0.13115189969539642	-0.07576104998588562	-0.16618219017982483	NA	-0.1774778515100479	-0.14313790202140808	NA	NA	unknown	NA	NA	NA	NA	NA	NA	NA	molecular
ZAP70	zeta chain of T cell receptor associated protein kinase 70	3.4813800820318196e-20	2.04308499353489	0.505681936306261	0.2859162986278534	yes	NA	NA	NA	0.2859162986278534	NA	NA	NA	16.651585362783322	yes	NA	NA	NA	7.445004892725153	NA	NA	NA	comp and mol
ADAMTS14	ADAM metallopeptidase with thrombospondin type 1 motif 14	3.48960483508362e-20	1.84854192555412	0.513228296943724	0.3657807856798172	yes	0.5109972953796387	NA	0.22056427597999573	NA	NA	NA	NA	NA	unknown	NA	NA	NA	NA	NA	NA	NA	molecular
ZNF441	zinc finger protein 441	3.56110636918347e-20	2.75593953903509	0.373015676332799	0.07509558200836182	yes	0.31889817118644714	-0.04819504171609878	0.16892902553081512	NA	-0.1218527778983116	0.05769853293895721	NA	NA	unknown	NA	NA	NA	NA	NA	NA	NA	molecular
ARSG	arylsulfatase G	3.67628313761611e-20	2.52761933499868	0.230931191954992	-0.00995174919565518	no	0.0564763993024826	0.09797453135252	0.16461022198200226	0.16407252848148346	-0.4162314236164093	-0.12661275267601013	NA	NA	unknown	NA	NA	NA	NA	NA	NA	NA	unknown
LOXL1	lysyl oxidase like 1	3.67628313761611e-20	2.36581780705816	0.512327916380829	0.5165283679962158	yes	NA	NA	0.5165283679962158	NA	NA	NA	NA	4.7903064642834785	yes	NA	NA	3.16007355948516	NA	NA	NA	NA	comp and mol
SH3D21	SH3 domain containing 21	3.76142461877555e-20	2.5625683227498	0.361311004116325	0.35229914883772534	yes	0.1250411719083786	NA	0.5338530540466309	NA	NA	0.3980032205581665	NA	NA	unknown	NA	NA	NA	NA	NA	NA	NA	molecular
JPH1	junctophilin 1	3.816467954880579e-20	-2.95224708059146	-0.449214193195641	-0.2721092700958252	yes	-0.2721092700958252	NA	NA	NA	NA	NA	NA	-14.434743222699543	yes	3.773222949400216	NA	NA	NA	NA	NA	NA	comp and mol
TIGAR	TP53 induced glycolysis regulatory phosphatase	3.9649753174702896e-20	-2.47671683723371	-0.273520403951751	-0.09921685690060258	yes	-0.00230358960106968	-0.05036180838942528	-0.26868921518325806	NA	-0.03376882895827293	-0.14096084237098694	NA	NA	unknown	NA	NA	NA	NA	NA	NA	NA	molecular
DPEP2	dipeptidase 2	3.9996260991516896e-20	2.41969194650883	0.410917793571272	0.4476887881755829	yes	NA	NA	NA	NA	0.4476887881755829	NA	NA	4.260915190958084	yes	NA	NA	NA	NA	3.445605168762311	NA	NA	comp and mol
ZNF501	zinc finger protein 501	4.1248651764334896e-20	2.60397605601218	0.33439574579226	0.05917826108634472	yes	0.05636515840888023	NA	0.0619913637638092	NA	NA	NA	NA	NA	unknown	NA	NA	NA	NA	NA	NA	NA	molecular
LRRC59	leucine rich repeat containing 59	4.228208270091699e-20	-2.1029463568672	-0.284236663807217	-0.1353368880227208	yes	0.03279610350728035	-0.03932643681764603	-0.2662525773048401	NA	-0.2685646414756775	NA	NA	NA	unknown	NA	NA	NA	NA	NA	NA	NA	molecular
AGRN	agrin	4.4690456894959296e-20	2.59033057590689	0.381066255552957	0.2773633847633998	yes	0.14307790994644165	0.4546995162963867	NA	NA	NA	0.2343127280473709	NA	NA	unknown	NA	NA	NA	NA	NA	NA	NA	molecular
C3	complement C3	4.5323815382360997e-20	-2.98571892762945	-0.889131265813373	-0.6135839223861694	yes	NA	NA	-0.6135839223861694	NA	NA	NA	NA	7.766804987159952	no	NA	NA	5.123612709249245	NA	NA	NA	NA	molecular
CREB3L1	cAMP responsive element binding protein 3 like 1	4.74159085920632e-20	-2.57170812419643	-0.385770824954354	-0.1633681356906891	yes	NA	-0.1633681356906891	NA	NA	NA	NA	NA	3.827326028759093	no	NA	2.569224238127357	NA	NA	NA	NA	NA	molecular
IL13RA1	interleukin 13 receptor subunit alpha 1	4.87100786600218e-20	-2.02833339557852	-0.255498001096117	-0.12266252934932707	yes	NA	NA	NA	NA	-0.12266252934932707	NA	NA	3.2287152529677683	no	NA	NA	NA	NA	2.6109127888053507	NA	NA	molecular
CACNA2D2	calcium voltage-gated channel auxiliary subunit alpha2delta 2	4.9305201987269897e-20	1.94512002637944	0.257258628827471	NA	unknown	NA	NA	NA	NA	NA	NA	NA	4.614535558113492	yes	NA	NA	NA	NA	NA	NA	2.0209226776726696	compositional
NR3C1	nuclear receptor subfamily 3 group C member 1	5.54911428496456e-20	1.72377376722866	0.178342674362128	0.1619619077869824	yes	0.18611609935760495	0.16997595131397247	0.365519642829895	-0.17602881789207458	0.12283169478178024	0.196270152926445	0.26904863119125366	NA	unknown	NA	NA	NA	NA	NA	NA	NA	molecular
SHB	SH2 domain containing adaptor protein B	5.788487132214929e-20	2.4964792184647	0.344871703382585	0.07719940692186356	yes	0.4367661774158478	-0.07961419224739075	0.22820612788200376	NA	-0.2765604853630066	NA	NA	NA	unknown	NA	NA	NA	NA	NA	NA	NA	molecular
GLYR1	glyoxylate reductase 1 homolog	5.98778053094192e-20	-1.95898415047703	-0.105354819438643	-0.06227227965635913	yes	-0.15142451226711273	-0.0078977569937706	-0.0916995406150818	0.01672448776662349	-0.04303173720836639	-0.08421654999256134	-0.07436034828424454	NA	unknown	NA	NA	NA	NA	NA	NA	NA	molecular
BTN3A3	butyrophilin subfamily 3 member A3	6.06277627880762e-20	1.87373092420783	0.213383471463604	0.37953850626945496	yes	NA	0.31454503536224365	0.5366171598434448	NA	0.2874533236026764	NA	NA	NA	unknown	NA	NA	NA	NA	NA	NA	NA	molecular
ADAMTSL2	ADAMTS like 2	6.086526116484109e-20	1.89306647470585	0.385710011210391	0.23534145951271057	yes	NA	NA	0.23534145951271057	NA	NA	NA	NA	5.498950032103948	yes	NA	NA	3.6275521683101704	NA	NA	NA	NA	comp and mol
EFTUD2	elongation factor Tu GTP binding domain containing 2	6.23581468701979e-20	-2.14011521873047	-0.123088450999044	-0.07709497772157192	yes	-0.03287998586893082	-0.00943429395556449	-0.11364580690860748	NA	-0.09635334461927414	-0.1263507753610611	-0.0839056596159935	NA	unknown	NA	NA	NA	NA	NA	NA	NA	molecular
AQP7P1	aquaporin 7 pseudogene 1	6.426854784309229e-20	-2.12533993325326	-0.616092685159356	NA	unknown	NA	NA	NA	NA	NA	NA	NA	NA	unknown	NA	NA	NA	NA	NA	NA	NA	unknown
BICD1	BICD cargo adaptor 1	6.435613713453189e-20	2.61537746246561	0.388501228060215	0.11085716901080948	yes	0.3662934899330139	0.0382736511528492	0.2937178909778595	0.05515170842409134	-0.05771705135703087	0.05367925763130188	0.02660123631358146	NA	unknown	NA	NA	NA	NA	NA	NA	NA	molecular
PPP1R1A	protein phosphatase 1 regulatory inhibitor subunit 1A	6.647381767276459e-20	-2.98817506181703	-0.700648321977152	-0.34029272198677063	yes	-0.34029272198677063	NA	NA	NA	NA	NA	NA	NA	unknown	NA	NA	NA	NA	NA	NA	NA	molecular
PPM1G	protein phosphatase, Mg2+/Mn2+ dependent 1G	6.706270365273689e-20	-2.88104536872913	-0.211980218637143	-0.11694230139255524	yes	-0.10769824683666228	-0.01839581131935119	-0.1642361432313919	NA	-0.1389102190732956	-0.1554710865020752	NA	NA	unknown	NA	NA	NA	NA	NA	NA	NA	molecular
VARS1	valyl-tRNA synthetase 1	7.3138198852823e-20	-2.8157185614844	-0.185935046774765	-0.146435484290123	yes	-0.146435484290123	NA	NA	NA	NA	NA	NA	NA	unknown	NA	NA	NA	NA	NA	NA	NA	molecular
BICC1	BicC family RNA binding protein 1	7.32850659661579e-20	1.89930906472902	0.194454836313132	0.3043525516986847	yes	NA	NA	0.3043525516986847	NA	NA	NA	NA	8.162766267300977	yes	NA	NA	5.384820792966433	NA	NA	NA	NA	comp and mol
SEPTIN8	septin 8	7.33968422821541e-20	3.01385300326937	0.179415208472233	0.04742300696671009	yes	0.17321743071079254	-0.2784181535243988	0.19652824103832245	NA	NA	0.09836450964212418	NA	NA	unknown	NA	NA	NA	NA	NA	NA	NA	molecular
KLF3	KLF transcription factor 3	8.25758219937523e-20	-1.90105726572263	-0.162713375549266	-0.04914350706773499	yes	0.0050326851196587	-0.186737060546875	-0.12917324900627136	-0.10279122740030287	0.09463727474212646	0.02417053468525409	NA	NA	unknown	NA	NA	NA	NA	NA	NA	NA	molecular
SDC2	syndecan 2	8.65930570928958e-20	2.02006053922344	0.187159350050934	-0.04554459080100059	no	NA	NA	-0.04554459080100059	NA	NA	NA	NA	4.103918831093928	yes	NA	NA	2.707276765089598	NA	NA	NA	NA	compositional
COPS5	COP9 signalosome subunit 5	8.94412589300681e-20	-2.1835239301975	-0.154350324200094	-0.13904007226228715	yes	-0.1733393520116806	-0.13033288717269895	-0.16984108090400696	NA	-0.10908908396959303	-0.11259795725345612	NA	NA	unknown	NA	NA	NA	NA	NA	NA	NA	molecular
SIRPB2	signal regulatory protein beta 2	9.242339046125148e-20	-2.23679036500759	-0.475770345260049	-0.46612972021102905	yes	NA	NA	NA	NA	-0.46612972021102905	NA	NA	9.04283392820142	no	NA	NA	NA	NA	7.312521823806588	NA	NA	molecular
RDH10	retinol dehydrogenase 10	9.35251209702131e-20	-2.84013884279088	-0.49770258289696	-0.405647873878479	yes	NA	-0.405647873878479	NA	NA	NA	NA	NA	4.166233350388317	no	NA	2.796727434527622	NA	NA	NA	NA	NA	molecular
GAREM1	GRB2 associated regulator of MAPK1 subtype 1	9.45220710588765e-20	-2.24653364855817	-0.282645132285665	0.03809363891681035	no	-0.16199330985546112	-0.04317011684179306	0.17190824449062347	NA	-0.03335224837064743	0.15264487266540527	0.142524391412735	NA	unknown	NA	NA	NA	NA	NA	NA	NA	unknown
AK9	adenylate kinase 9	9.45654907132874e-20	-2.61181353085982	-0.285726185926856	0.01445723054930567	no	-0.1798749715089798	-0.00471699563786387	0.11928503215312958	NA	0.14263975620269775	-0.00504666846245527	NA	NA	unknown	NA	NA	NA	NA	NA	NA	NA	unknown
CD53	CD53 molecule	9.815846819782308e-20	-1.92051691382853	-0.417895403079262	-0.13918618857860565	yes	NA	NA	NA	-0.13918618857860565	NA	NA	NA	7.385297059018557	no	NA	NA	NA	3.3020022743006434	NA	NA	NA	molecular
MRPL48	mitochondrial ribosomal protein L48	1.02049067041657e-19	-3.03122825249227	-0.283298882513624	0.0673060581088066	no	-0.06239756941795349	0.1154605895280838	0.20816649496555328	NA	-0.06540756672620773	0.1407083421945572	NA	NA	unknown	NA	NA	NA	NA	NA	NA	NA	unknown
DGKI	diacylglycerol kinase iota	1.06266458591779e-19	2.55551352528573	0.523250924727644	0.20513026416301727	yes	NA	NA	0.20513026416301727	NA	NA	NA	NA	4.102994942660151	yes	NA	NA	2.7066672935592773	NA	NA	NA	NA	comp and mol
NIPA2	NIPA magnesium transporter 2	1.06266458591779e-19	-2.39291475395165	-0.250489204041281	-0.09137834161520005	yes	-0.07790980488061905	-0.02345418184995651	-0.13696223497390747	NA	-0.09193653613328934	-0.12662895023822784	NA	NA	unknown	NA	NA	NA	NA	NA	NA	NA	molecular
GALK1	galactokinase 1	1.11668784926476e-19	-2.34309500915743	-0.336052971196988	-0.1816668063402176	yes	-0.25970086455345154	-0.34355881810188293	0.12416861951351166	NA	-0.24757616221904755	NA	NA	NA	unknown	NA	NA	NA	NA	NA	NA	NA	molecular
LCN15	lipocalin 15	1.1237210610652e-19	-1.76280411985133	-0.460580838372906	NA	unknown	NA	NA	NA	NA	NA	NA	NA	NA	unknown	NA	NA	NA	NA	NA	NA	NA	unknown
XPO4	exportin 4	1.1255004279875298e-19	2.42768327606383	0.340691595678105	-0.02954039882336344	no	0.1798003762960434	-0.02308335341513157	-0.07733947038650513	-0.12071365863084792	-0.02293518744409084	-0.08005623519420624	-0.06245526298880577	NA	unknown	NA	NA	NA	NA	NA	NA	NA	unknown
KIF7	kinesin family member 7	1.1274852033954998e-19	2.90897518764189	0.474960834323142	0.21258692691723505	yes	0.08347629755735397	NA	0.23465341329574585	NA	NA	0.31963106989860535	NA	NA	unknown	NA	NA	NA	NA	NA	NA	NA	molecular
PDE1A	phosphodiesterase 1A	1.19891499912106e-19	2.12453318919367	0.421260972196917	0.11086729355156422	yes	0.00705602299422025	0.1957620084285736	0.05985639244318008	-0.00933030899614095	NA	0.23639677464962008	0.17546287178993225	NA	unknown	NA	NA	NA	NA	NA	NA	NA	molecular
ENPP4	ectonucleotide pyrophosphatase/phosphodiesterase 4	1.2197822377361798e-19	-2.53915608722364	-0.281680374364673	-0.29206294814745587	yes	-0.14633995294570923	-0.24866220355033877	NA	NA	-0.4811866879463196	NA	NA	NA	unknown	NA	NA	NA	NA	NA	NA	NA	molecular
XRCC4	X-ray repair cross complementing 4	1.24157854023225e-19	-1.58918801805816	-0.333982766876398	-0.10129848601562635	yes	-0.03020170331001281	-0.10493434965610504	-0.11086095869541168	0.08564706891775131	-0.2309970259666443	-0.2671163082122803	-0.05062612518668175	NA	unknown	NA	NA	NA	NA	NA	NA	NA	molecular
ACAD10	acyl-CoA dehydrogenase family member 10	1.27280496413862e-19	2.22640519471847	0.254393944645913	0.10542856268584729	yes	0.12282926589250565	0.07822034507989883	0.14186501502990723	NA	0.02199946902692318	0.16222871840000153	NA	NA	unknown	NA	NA	NA	NA	NA	NA	NA	molecular
GFRA3	GDNF family receptor alpha 3	1.2803605453794198e-19	0.439806717291836	-0.0112895776787047	NA	unknown	NA	NA	NA	NA	NA	NA	NA	NA	unknown	NA	NA	NA	NA	NA	NA	NA	unknown
MBL1P	mannose binding lectin 1, pseudogene	1.2852778675988898e-19	2.34909946279217	0.446760039862603	NA	unknown	NA	NA	NA	NA	NA	NA	NA	NA	unknown	NA	NA	NA	NA	NA	NA	NA	unknown
CD48	CD48 molecule	1.38157604251989e-19	1.67902699538032	0.287326274013909	0.3607809841632843	yes	NA	NA	NA	0.3607809841632843	NA	NA	NA	10.033354919984625	yes	NA	NA	NA	4.48596183740475	NA	NA	NA	comp and mol
FYN	FYN proto-oncogene, Src family tyrosine kinase	1.4340337772460698e-19	1.88627873667555	0.115258602355674	-0.30727052688598633	no	NA	NA	NA	-0.30727052688598633	NA	NA	NA	5.324740436798789	yes	NA	NA	NA	2.380717375599614	NA	NA	NA	compositional
CD6	CD6 molecule	1.46569223150143e-19	1.85888348776452	0.438766976838292	0.06966066360473633	yes	NA	NA	NA	0.06966066360473633	NA	NA	NA	15.57033265718185	yes	NA	NA	NA	6.961571543401727	NA	NA	NA	comp and mol
TCEANC	transcription elongation factor A N-terminal and central domain containing	1.4877865425282598e-19	1.87781711053058	0.206216352900391	0.2575903832912445	yes	0.1678631603717804	NA	0.3473176062107086	NA	NA	NA	NA	NA	unknown	NA	NA	NA	NA	NA	NA	NA	molecular
CENPA	centromere protein A	1.49017717141254e-19	2.92056221321856	1.35220980402333	-0.09604087844491004	no	0.21242088079452515	-0.2725318968296051	-0.13570217788219452	NA	-0.18835031986236572	NA	NA	NA	unknown	NA	NA	NA	NA	NA	NA	NA	unknown
TM2D3	TM2 domain containing 3	1.50111781301322e-19	-2.04298274493478	-0.132406352181372	-0.07508402988314629	yes	-0.25751909613609314	0.03488599136471748	-0.03743715584278107	NA	-0.01981483399868011	-0.0955350548028946	NA	NA	unknown	NA	NA	NA	NA	NA	NA	NA	molecular
AGBL5	AGBL carboxypeptidase 5	1.5272903166299598e-19	1.97244159701149	0.154265130515825	-0.06512145102024078	no	-0.08306074887514114	-0.11112570762634276	-0.04583409056067467	NA	0.04375370219349861	-0.12934041023254397	NA	NA	unknown	NA	NA	NA	NA	NA	NA	NA	unknown
KCNIP2	potassium voltage-gated channel interacting protein 2	1.53519207540978e-19	-2.61701949668187	-0.940973739821547	-0.0184132307767868	yes	-0.0184132307767868	NA	NA	NA	NA	NA	NA	-16.513362713396752	yes	4.316571358468937	NA	NA	NA	NA	NA	NA	comp and mol
CD3D	CD3 delta subunit of T-cell receptor complex	1.5599068119184098e-19	2.3562490537007	0.59939941623545	NA	unknown	NA	NA	NA	NA	NA	NA	NA	16.601851923100654	yes	NA	NA	NA	7.422768829689553	NA	NA	NA	compositional
IMPA2	inositol monophosphatase 2	1.57376986387442e-19	-2.98133386639729	-0.429082073844941	0.02062570489943027	no	NA	NA	NA	NA	NA	0.02062570489943027	NA	-12.564491584182296	yes	NA	NA	NA	NA	NA	3.1644320935047485	NA	compositional
TFCP2L1	transcription factor CP2 like 1	1.6053108199732598e-19	-1.32226330075055	-0.168342682645753	-0.35704904794692993	yes	NA	NA	NA	NA	-0.35704904794692993	NA	NA	4.662421884919829	no	NA	NA	NA	NA	3.7702850739017006	NA	NA	molecular
PPARG	peroxisome proliferator activated receptor gamma	1.63160549621013e-19	-1.76160550275472	-0.140490828643983	-0.257490067875811	yes	-0.1699569672346115	-0.3585078716278076	-0.7838753461837769	0.02881948836147785	-0.05420846864581108	-0.2044420689344406	-0.2602592408657074	NA	unknown	NA	NA	NA	NA	NA	NA	NA	molecular
MTHFD2	methylenetetrahydrofolate dehydrogenase (NADP+ dependent) 2, methenyltetrahydrofolate cyclohydrolase	1.63219465801009e-19	-2.33240803330366	-0.401705126595204	-0.40517857670784	yes	NA	NA	NA	NA	NA	-0.40517857670784	NA	-8.87463588986174	yes	NA	NA	NA	NA	NA	2.235122881008737	NA	comp and mol
VPS29	VPS29 retromer complex component	1.6673915748655398e-19	-2.43325708624546	-0.179431361750336	-0.03106130839192441	yes	-0.08537165820598602	-0.08888282626867294	-0.00546953454613685	-0.00696964329108595	-0.03057543560862541	-0.04480595886707306	0.04464589804410934	NA	unknown	NA	NA	NA	NA	NA	NA	NA	molecular
ATXN7L3	ataxin 7 like 3	1.6879086704085198e-19	-2.00646564799674	-0.14769779491758	0.05209897644817829	no	0.1442187875509262	0.02908113971352577	NA	NA	-0.0170029979199171	NA	NA	NA	unknown	NA	NA	NA	NA	NA	NA	NA	unknown
PEX12	peroxisomal biogenesis factor 12	1.72426475656478e-19	2.0165488127454	0.260182051780596	0.09351105988025664	yes	0.09351105988025664	NA	NA	NA	NA	NA	NA	NA	unknown	NA	NA	NA	NA	NA	NA	NA	molecular
SERTAD4	SERTA domain containing 4	1.72758986917941e-19	1.8679935719351	0.291448240058954	0.6916800141334534	yes	NA	NA	0.6916800141334534	NA	NA	NA	NA	7.873602066910167	yes	NA	NA	5.194064700257583	NA	NA	NA	NA	comp and mol
CIRBP	cold inducible RNA binding protein	1.8023004857206295e-19	2.05383107480644	0.197508214941524	0.10268252076847212	yes	0.1069679781794548	-0.04033992066979408	0.13139331340789795	0.13519687950611117	0.15948781371116638	0.13223694264888763	0.09383463859558104	NA	unknown	NA	NA	NA	NA	NA	NA	NA	molecular
SHE	Src homology 2 domain containing E	1.8199616903942298e-19	-2.19276860397823	-0.241785503474774	-0.15719765424728394	yes	NA	-0.15719765424728394	NA	NA	NA	NA	NA	6.665950016199708	no	NA	4.474748224498263	NA	NA	NA	NA	NA	molecular
APOBEC3G	apolipoprotein B mRNA editing enzyme catalytic subunit 3G	1.82571876974941e-19	1.99327917348531	0.222732595647212	NA	unknown	NA	NA	NA	NA	NA	NA	NA	7.571683881994592	yes	NA	NA	NA	3.3853367303757698	NA	NA	NA	compositional
TMEM179	transmembrane protein 179	1.8872313883052296e-19	0.95212169284827	0.25124336633626	-0.1861163824796677	no	-0.1861163824796677	NA	NA	NA	NA	NA	NA	-20.85358293436963	no	5.451099232679575	NA	NA	NA	NA	NA	NA	unknown
NME2	NME/NM23 nucleoside diphosphate kinase 2	1.93128818677995e-19	-2.65098475912136	-0.344911443034577	-0.26315799355506897	yes	NA	NA	-0.26315799355506897	NA	NA	NA	NA	NA	unknown	NA	NA	NA	NA	NA	NA	NA	molecular
RASD2	RASD family member 2	2.02987168307536e-19	-2.81404094536314	-0.492537479928301	-0.01537373755127191	yes	NA	NA	NA	NA	NA	-0.01537373755127191	NA	-17.37876019397831	yes	NA	NA	NA	NA	NA	4.37693050567846	NA	comp and mol
PKD2	polycystin 2, transient receptor potential cation channel	2.03909976189886e-19	2.68673392885712	0.289873684091272	0.12046800429622331	yes	0.25850361585617065	0.16840672492980957	0.04213842004537582	NA	-0.07246342301368713	0.16215915977954865	0.16406352818012238	NA	unknown	NA	NA	NA	NA	NA	NA	NA	molecular
ZNF83	zinc finger protein 83	2.0947782250728296e-19	2.45147750795165	0.275240860473951	0.10069309760417255	yes	0.1273169219493866	0.04614816978573799	0.13503387570381165	0.05042091012001037	0.0781131312251091	0.15567950904369354	0.11213916540145874	NA	unknown	NA	NA	NA	NA	NA	NA	NA	molecular
TMEFF2	transmembrane protein with EGF like and two follistatin like domains 2	2.11789707422752e-19	-1.91910827072632	-0.257899923008351	-0.1699734777212143	yes	-0.1699734777212143	NA	NA	NA	NA	NA	NA	-12.429158952785675	yes	3.2489658512694586	NA	NA	NA	NA	NA	NA	comp and mol
LYRM9	LYR motif containing 9	2.15963997314506e-19	2.13779753138995	0.243129102843183	0.24940782288710275	yes	0.13259345293045044	NA	0.38405200839042664	NA	NA	0.2315780073404312	NA	NA	unknown	NA	NA	NA	NA	NA	NA	NA	molecular
PLCD4	phospholipase C delta 4	2.21757250349273e-19	1.67691972643978	0.155120232612756	0.16432247310876846	yes	0.08759859204292297	NA	0.24104635417461395	NA	NA	NA	NA	NA	unknown	NA	NA	NA	NA	NA	NA	NA	molecular
SYT11	synaptotagmin 11	2.23527446055596e-19	2.28596000777076	0.205669921419608	0.04480146151036024	yes	0.2360735386610031	0.05132870003581047	0.14317800104618073	NA	NA	-0.25137439370155334	NA	NA	unknown	NA	NA	NA	NA	NA	NA	NA	molecular
ZBTB16	zinc finger and BTB domain containing 16	2.37301791532579e-19	-0.624631494312557	-0.00205943916710569	-0.4771529052938734	yes	-0.35957103967666626	-0.4177367389202118	-0.9365696907043456	-0.28269943594932556	-0.5647119283676147	-0.38428765535354614	-0.39449384808540344	NA	unknown	NA	NA	NA	NA	NA	NA	NA	molecular
RIMKLB	ribosomal modification protein rimK like family member B	2.4666863717028596e-19	2.37880434455441	0.21512748616548	0.17888924727837244	yes	0.0825183242559433	-0.10016079246997832	0.2722184956073761	NA	0.4233418107032776	0.19871704280376432	0.19670060276985168	NA	unknown	NA	NA	NA	NA	NA	NA	NA	molecular
HPGDS	hematopoietic prostaglandin D synthase	2.4896859242082697e-19	1.03074161510647	-0.0447912195440311	0.27172762155532837	yes	NA	NA	NA	NA	0.27172762155532837	NA	NA	6.132070306266242	yes	NA	NA	NA	NA	4.958721822795534	NA	NA	comp and mol
NUDT4P2	nudix hydrolase 4 pseudogene 2	2.5969831424776097e-19	-3.33360300664928	-0.665689389590529	NA	unknown	NA	NA	NA	NA	NA	NA	NA	NA	unknown	NA	NA	NA	NA	NA	NA	NA	unknown
FKBP4	FKBP prolyl isomerase 4	2.77935489413619e-19	-2.34855985001851	-0.249230728443686	0.02492802962660789	no	0.08476454764604568	NA	-0.03490848839282989	NA	NA	NA	NA	NA	unknown	NA	NA	NA	NA	NA	NA	NA	unknown
NOCT	nocturnin	2.7802579224056297e-19	-2.12460891051814	-0.249289329355992	-0.3925231397151947	yes	-0.3387109637260437	-0.35946494340896606	-0.4693565666675568	NA	-0.3927194774150848	-0.40236374735832214	NA	NA	unknown	NA	NA	NA	NA	NA	NA	NA	molecular
BTN3A2	butyrophilin subfamily 3 member A2	2.8473298924907895e-19	1.76730833934817	0.193231465176779	0.1080581396818161	yes	NA	NA	NA	0.1080581396818161	NA	NA	NA	5.715838533243046	yes	NA	NA	NA	2.555579238787173	NA	NA	NA	comp and mol
RAF1	Raf-1 proto-oncogene, serine/threonine kinase	2.98857564936516e-19	-2.29083935996766	-0.16796125252808	-0.07418818558965411	yes	-0.0763193815946579	-0.10517138242721558	-0.1266223043203354	-0.01928169280290603	-0.04868828505277634	-0.07561258226633072	-0.06762167066335678	NA	unknown	NA	NA	NA	NA	NA	NA	NA	molecular
TMBIM6	transmembrane BAX inhibitor motif containing 6	3.0632376735301896e-19	-2.24603603875731	-0.174381776079304	-0.10232048801013402	yes	-0.05259552597999573	-0.03833476454019546	-0.2117205262184143	0.00613129138946533	-0.11186138540506364	-0.12078474462032318	-0.18707776069641113	NA	unknown	NA	NA	NA	NA	NA	NA	NA	molecular
RAP1A	RAP1A, member of RAS oncogene family	3.0991243146094e-19	-1.95959366943916	-0.149832549632577	-0.08005033619701862	yes	-0.1252937912940979	-0.04393197223544121	-0.0486314482986927	-0.0293158907443285	-0.1530347317457199	-0.12201080471277236	-0.03813371434807777	NA	unknown	NA	NA	NA	NA	NA	NA	NA	molecular
KLF15	KLF transcription factor 15	3.11585714996583e-19	-1.73281117788215	-0.273745951539512	-0.3254675567150116	yes	-0.3254675567150116	NA	NA	NA	NA	NA	NA	-10.310574110715423	yes	2.695170551760423	NA	NA	NA	NA	NA	NA	comp and mol
GNS	glucosamine (N-acetyl)-6-sulfatase	3.4247151687622495e-19	-2.27341559274818	-0.173349785175249	-0.01775119416415691	yes	0.04399864003062248	-0.0188215970993042	-0.06478457897901535	NA	-0.02829145640134811	-0.02085697837173938	NA	NA	unknown	NA	NA	NA	NA	NA	NA	NA	molecular
TFE3	transcription factor binding to IGHM enhancer 3	3.4580975076970197e-19	-2.57637858825198	-0.277988372209121	-0.12382701225578784	yes	-0.1343597024679184	-0.01377578265964984	-0.2935536801815033	NA	-0.05117204040288925	-0.12627385556697843	NA	NA	unknown	NA	NA	NA	NA	NA	NA	NA	molecular
CD163L1	CD163 molecule like 1	3.52575555429821e-19	1.56617127360246	0.29907352220036	0.43992334604263306	yes	NA	NA	NA	NA	0.43992334604263306	NA	NA	7.502318136488034	yes	NA	NA	NA	NA	6.0667779080977	NA	NA	comp and mol
RGMA	repulsive guidance molecule BMP co-receptor a	3.6317578933282898e-19	-2.60995727275595	-0.370778040337995	0.06920858472585678	no	NA	NA	0.06920858472585678	NA	NA	NA	NA	4.498817367500083	no	NA	NA	2.967783777089954	NA	NA	NA	NA	unknown
SLC25A44	solute carrier family 25 member 44	3.6673418330753695e-19	-2.09914389217545	-0.149367676627401	-0.12018272876739504	yes	-0.05347249656915665	-0.07932768017053604	-0.1832224279642105	NA	-0.14931342005729675	-0.13557761907577515	NA	NA	unknown	NA	NA	NA	NA	NA	NA	NA	molecular
ING4	inhibitor of growth family member 4	3.67580969133421e-19	2.18871258785698	0.144141241423824	0.13617705423384904	yes	0.01287116203457117	0.1367976814508438	0.13447986543178558	NA	0.23237474262714383	0.16436181962490082	NA	NA	unknown	NA	NA	NA	NA	NA	NA	NA	molecular
IFITM2	interferon induced transmembrane protein 2	3.9725578088431695e-19	-2.70824608050797	-0.474610584209977	-0.2428617775440216	yes	NA	-0.2428617775440216	NA	NA	NA	NA	NA	4.055335394608292	no	NA	2.7222833673622246	NA	NA	NA	NA	NA	molecular
KLF9	KLF transcription factor 9	4.17503450412805e-19	-0.776602756118158	-0.0443478647932361	-0.4290994244317214	yes	-0.09701093286275864	-0.47610804438591	-0.6236139535903931	NA	-0.4087921380996704	-0.4388107359409332	-0.5302607417106628	NA	unknown	NA	NA	NA	NA	NA	NA	NA	molecular
EGR2	early growth response 2	4.19780892397065e-19	2.02277979077123	0.697996296232406	0.4004244804382324	yes	NA	NA	0.4004244804382324	NA	NA	NA	NA	NA	unknown	NA	NA	NA	NA	NA	NA	NA	molecular
RANBP6	RAN binding protein 6	4.30541981218386e-19	-2.53612319854588	-0.275520676856028	-0.1425846815109253	yes	-0.1100744754076004	-0.15478968620300293	-0.16288988292217255	NA	NA	NA	NA	NA	unknown	NA	NA	NA	NA	NA	NA	NA	molecular
SEC23A	SEC23 homolog A, COPII coat complex component	4.777359491641409e-19	-2.20385832444032	-0.195390862986449	-0.08242966602223792	yes	-0.19970132410526276	-0.03244683146476745	-0.00531485537067055	-0.08230123668909073	6.411027861759067e-4	-0.08199737966060638	-0.17588713765144348	NA	unknown	NA	NA	NA	NA	NA	NA	NA	molecular
IER3	immediate early response 3	4.79166089261894e-19	1.76618230769614	0.33865521325125	0.1415475452740793	yes	0.441445916891098	-0.09664960205554962	2.509036858100444e-4	NA	0.2211429625749588	NA	NA	NA	unknown	NA	NA	NA	NA	NA	NA	NA	molecular
ADAM18	ADAM metallopeptidase domain 18	4.870336038823e-19	2.4128438949836	0.643013212394257	0.2716062068939209	yes	0.2716062068939209	NA	NA	NA	NA	NA	NA	NA	unknown	NA	NA	NA	NA	NA	NA	NA	molecular
ABCF2	ATP binding cassette subfamily F member 2	4.8861276861728e-19	-2.13792280906982	-0.125959309092743	-0.12387281958945096	yes	0.01261588465422391	0.06780656427145004	-0.3449861407279968	NA	NA	-0.23092758655548096	NA	NA	unknown	NA	NA	NA	NA	NA	NA	NA	molecular
AKR1C1	aldo-keto reductase family 1 member C1	5.207956951144569e-19	-1.82403722055789	-0.389068620586102	-0.6331578493118286	yes	NA	NA	-0.6331578493118286	NA	NA	NA	NA	6.051623534787331	no	NA	NA	3.992140308104488	NA	NA	NA	NA	molecular
FOSL2	FOS like 2, AP-1 transcription factor subunit	5.230920652384308e-19	-2.20055898774578	-0.315877806999263	-0.4727947175502777	yes	-0.4492986798286438	-0.4474380314350128	-0.754723072052002	NA	-0.3049679100513458	-0.40754589438438416	NA	NA	unknown	NA	NA	NA	NA	NA	NA	NA	molecular
CREG2	cellular repressor of E1A stimulated genes 2	5.41015777764582e-19	1.88620006280748	0.315427121863903	NA	unknown	NA	NA	NA	NA	NA	NA	NA	NA	unknown	NA	NA	NA	NA	NA	NA	NA	unknown
GBP4	guanylate binding protein 4	5.4891061824055485e-19	1.59046227179313	0.173466123339956	0.278384804725647	yes	NA	0.278384804725647	NA	NA	NA	NA	NA	4.0150277927249	yes	NA	2.6952255032133543	NA	NA	NA	NA	NA	comp and mol
GON7	GON7 subunit of KEOPS complex	5.552473877690458e-19	-3.4489520806496	-0.249521029958536	-0.12715859338641167	yes	-0.09893950074911118	NA	-0.15537768602371216	NA	NA	NA	NA	NA	unknown	NA	NA	NA	NA	NA	NA	NA	molecular
MTMR10	myotubularin related protein 10	5.8011685318406e-19	-2.05322942956327	-0.128398583789062	-0.00824469441015805	yes	-0.02055184356868267	-0.21693195402622223	-0.01836535707116127	0.02441293559968471	0.17594826221466064	0.0060543711297214	-0.00827927514910698	NA	unknown	NA	NA	NA	NA	NA	NA	NA	molecular
SIGLEC7	sialic acid binding Ig like lectin 7	5.99396771720741e-19	-2.24299189340272	-0.479512011026076	-0.3575531840324402	yes	NA	NA	NA	NA	-0.3575531840324402	NA	NA	4.837349786510847	no	NA	NA	NA	NA	3.9117411824771056	NA	NA	molecular
NOP2	NOP2 nucleolar protein	6.0012287013951085e-19	-2.71287626878899	-0.301236502034105	-0.19504730850458143	yes	-0.02655589766800403	-0.02796790562570095	-0.3597623407840729	NA	-0.19631347060203552	-0.3646369278430938	NA	NA	unknown	NA	NA	NA	NA	NA	NA	NA	molecular
LPAR5	lysophosphatidic acid receptor 5	6.22600154193452e-19	-2.15036255295507	-0.298282209956656	0.10586470365524292	no	NA	NA	NA	NA	0.10586470365524292	NA	NA	3.557361082774834	no	NA	NA	NA	NA	2.876673480845969	NA	NA	unknown
PREX2	phosphatidylinositol-3,4,5-trisphosphate dependent Rac exchange factor 2	6.708080385308588e-19	1.58450656942853	0.148947696915154	0.1993532031774521	yes	NA	0.1993532031774521	NA	NA	NA	NA	NA	3.367626940787421	yes	NA	2.260635413922906	NA	NA	NA	NA	NA	comp and mol
DENND4B	DENN domain containing 4B	6.740006138586249e-19	-2.0922814149566	-0.139178453910294	0.06154784560203552	no	NA	NA	NA	NA	0.06154784560203552	NA	NA	2.6086565879596164	no	NA	NA	NA	NA	2.109500006494715	NA	NA	unknown
PGD	phosphogluconate dehydrogenase	6.822025375936809e-19	-2.53279480891401	-0.301741932230432	-0.4882066895564397	yes	0.06450735032558441	NA	-0.938975989818573	NA	-0.5901514291763306	NA	NA	NA	unknown	NA	NA	NA	NA	NA	NA	NA	molecular
SERTM1	serine rich and transmembrane domain containing 1	6.91109425771139e-19	-2.17146346708506	-0.802715667410983	NA	unknown	NA	NA	NA	NA	NA	NA	NA	NA	unknown	NA	NA	NA	NA	NA	NA	NA	unknown
GDE1	glycerophosphodiester phosphodiesterase 1	7.09612047023532e-19	-2.21070211905149	-0.176308750633291	-0.1263762010882298	yes	-0.11664307862520218	NA	-0.25120559334754944	NA	-0.01127993129193782	NA	NA	NA	unknown	NA	NA	NA	NA	NA	NA	NA	molecular
FAM222B	family with sequence similarity 222 member B	7.189485576058369e-19	-1.90018367735555	-0.18046716369194	0.05052495721195425	no	-0.0417822003364563	0.1252770870923996	0.08383642882108688	0.05777731910347938	0.01449411548674106	0.05829203873872757	0.05577991157770157	NA	unknown	NA	NA	NA	NA	NA	NA	NA	unknown
ULK3	unc-51 like kinase 3	7.412917434984179e-19	-2.52906110526746	-0.186451595403172	0.00766502544283866	no	-0.07250943779945374	0.07217817008495331	-0.02912357449531555	NA	0.03059072047472	0.03718924894928932	NA	NA	unknown	NA	NA	NA	NA	NA	NA	NA	unknown
GTF2IP13	general transcription factor IIi pseudogene 13	7.69141367032833e-19	3.48463435455041	0.533673208557466	NA	unknown	NA	NA	NA	NA	NA	NA	NA	NA	unknown	NA	NA	NA	NA	NA	NA	NA	unknown
SYNPO2L	synaptopodin 2 like	7.69141367032833e-19	2.81564588283566	0.491277980899833	0.27428916096687317	yes	0.27428916096687317	NA	NA	NA	NA	NA	NA	-20.43207632289153	no	5.340917957182272	NA	NA	NA	NA	NA	NA	molecular
KCNJ4	potassium inwardly rectifying channel subfamily J member 4	7.7904336075118995e-19	2.64982341339694	0.573266923431629	0.252530962228775	yes	0.252530962228775	NA	NA	NA	NA	NA	NA	-23.331131938261088	no	6.098727293360699	NA	NA	NA	NA	NA	NA	molecular
AGTR1	angiotensin II receptor type 1	7.92134955083819e-19	-2.00651941669019	-0.450402428908852	-0.3964179754257202	yes	NA	NA	NA	NA	NA	-0.3964179754257202	NA	-13.127189100405232	yes	NA	NA	NA	NA	NA	3.3061503689591194	NA	comp and mol
NCDN	neurochondrin	8.052338024348309e-19	2.8582260163402	0.327170378892622	0.195876594632864	yes	0.2790181636810303	NA	0.11273502558469772	NA	NA	NA	NA	NA	unknown	NA	NA	NA	NA	NA	NA	NA	molecular
TNNT1	troponin T1, slow skeletal type	8.135765666753858e-19	2.66546431217508	0.654056133267061	0.5132735371589661	yes	0.5132735371589661	NA	NA	NA	NA	NA	NA	-26.700098777005916	no	6.979370807110918	NA	NA	NA	NA	NA	NA	molecular
NSMAF	neutral sphingomyelinase activation associated factor	8.91080529155515e-19	-2.23828332146284	-0.140225827735484	2.5232695043087006e-4	no	-0.03024720400571823	0.07868358492851257	0.01944312080740928	0.05651808530092239	-0.1073782667517662	-0.03516289964318275	0.01990986801683902	NA	unknown	NA	NA	NA	NA	NA	NA	NA	unknown
GAB2	GRB2 associated binding protein 2	9.01285880887443e-19	2.58723735238825	0.26099077095136	0.01761476871823625	yes	0.00346615654416382	0.1145816370844841	-0.03243362531065941	-0.1607656329870224	0.04869737103581428	0.23109443485736847	-0.08133696019649506	NA	unknown	NA	NA	NA	NA	NA	NA	NA	molecular
ZFP92	ZFP92 zinc finger protein	9.69137813224314e-19	-2.4887085912374	-0.442667170374558	NA	unknown	NA	NA	NA	NA	NA	NA	NA	NA	unknown	NA	NA	NA	NA	NA	NA	NA	unknown
MSANTD3	Myb/SANT DNA binding domain containing 3	9.95741288351796e-19	-1.57225983423502	-0.18421349793562	0.00136697851121425	no	-0.100140318274498	-0.05014197528362274	0.2189563363790512	NA	NA	-0.06320612877607346	NA	NA	unknown	NA	NA	NA	NA	NA	NA	NA	unknown
RCC1	regulator of chromosome condensation 1	1.01182978000331e-18	-2.75975560993614	-0.505424914981258	-0.2003493368625641	yes	-0.04916562139987945	-0.0954858809709549	-0.30535048246383667	NA	-0.2621871531009674	-0.289557546377182	NA	NA	unknown	NA	NA	NA	NA	NA	NA	NA	molecular
ANKRD40	ankyrin repeat domain 40	1.0949124734453e-18	-2.2206948785605	-0.159071312697743	0.00389947299845516	no	0.09001277387142181	-0.11609818786382677	0.00433405488729476	NA	0.00350804277695715	0.03774068132042885	NA	NA	unknown	NA	NA	NA	NA	NA	NA	NA	unknown
KLC2	kinesin light chain 2	1.11623504319919e-18	-2.11845002102384	-0.19790985609704	0.06714134104549885	no	0.03913658484816551	NA	0.09514609724283218	NA	NA	NA	NA	NA	unknown	NA	NA	NA	NA	NA	NA	NA	unknown
B9D1	B9 domain containing 1	1.17422038277474e-18	2.00496875734197	0.226099863154907	-0.01728938147425651	no	-0.01118355616927146	-0.02873937040567398	0.04724481329321861	NA	NA	-0.07647941261529922	NA	NA	unknown	NA	NA	NA	NA	NA	NA	NA	unknown
ORMDL2	ORMDL sphingolipid biosynthesis regulator 2	1.2151285908040899e-18	-2.32932989460615	-0.312828718729457	-0.16666938737034798	yes	-0.0246545635163784	-0.19362029433250427	-0.28173330426216125	NA	NA	NA	NA	NA	unknown	NA	NA	NA	NA	NA	NA	NA	molecular
ELMO1	engulfment and cell motility 1	1.22628140171605e-18	-0.794021909914023	-0.0637665189202965	-0.05970302931964397	yes	-0.0992431789636612	-0.216763898730278	0.07816091179847717	-0.05252163857221603	-0.0081473421305418	NA	NA	NA	unknown	NA	NA	NA	NA	NA	NA	NA	molecular
PLXDC2	plexin domain containing 2	1.2353297630496399e-18	2.69879894066633	0.460582720338573	0.23669549822807312	yes	0.12392456829547882	0.1062990427017212	0.3921699821949005	0.0924893394112587	-0.1079944595694542	0.7422594428062439	0.3077205717563629	NA	unknown	NA	NA	NA	NA	NA	NA	NA	molecular
DOP1A	DOP1 leucine zipper like protein A	1.28518292151824e-18	2.59420767890675	0.194750662288416	0.09259530156850816	yes	0.0466553084552288	0.07961740344762802	0.1500665247440338	0.07872920483350754	0.15714110434055328	0.08803123235702515	0.04792633280158043	NA	unknown	NA	NA	NA	NA	NA	NA	NA	molecular
ADH1A	alcohol dehydrogenase 1A (class I), alpha polypeptide	1.33497123537948e-18	-2.27488328228309	-0.586644234273266	NA	unknown	NA	NA	NA	NA	NA	NA	NA	NA	unknown	NA	NA	NA	NA	NA	NA	NA	unknown
CTSF	cathepsin F	1.3351442121119499e-18	2.15942531320208	0.243131979203607	0.03421889990568161	yes	NA	NA	0.03421889990568161	NA	NA	NA	NA	3.113741587034941	yes	NA	NA	2.0540757744046063	NA	NA	NA	NA	comp and mol
NRDC	nardilysin convertase	1.3961498524217296e-18	-2.26261753500409	-0.14959303497607	-0.05085511478994574	yes	-0.06584348529577255	-0.0106773991137743	-0.13421547412872314	0.0447159931063652	-0.06578987091779709	-0.04733387008309364	-0.07684169709682465	NA	unknown	NA	NA	NA	NA	NA	NA	NA	molecular
TCEAL1	transcription elongation factor A like 1	1.39841539308699e-18	-2.67227134254716	-0.271912192590171	-0.01250372265349142	yes	-0.1582505851984024	0.05329566821455955	0.0019151308806613	NA	0.05302489548921585	NA	NA	NA	unknown	NA	NA	NA	NA	NA	NA	NA	molecular
PLAGL1	PLAG1 like zinc finger 1	1.41998611515663e-18	3.25214825815989	0.483762994395649	0.4637512266635895	yes	NA	NA	0.4637512266635895	NA	NA	NA	NA	3.1012492801352964	yes	NA	NA	2.0458348384593013	NA	NA	NA	NA	comp and mol
DHRS7C	dehydrogenase/reductase 7C	1.43403319174586e-18	-2.76897468949375	-1.71469993316102	0.00184181111399084	no	0.00184181111399084	NA	NA	NA	NA	NA	NA	NA	unknown	NA	NA	NA	NA	NA	NA	NA	unknown
ASB18	ankyrin repeat and SOCS box containing 18	1.4968657751683e-18	2.66262383526631	0.500321439173438	0.4449898004531861	yes	0.4449898004531861	NA	NA	NA	NA	NA	NA	-30.517499895937103	no	7.9772344536471564	NA	NA	NA	NA	NA	NA	molecular
EVC	EvC ciliary complex subunit 1	1.61867536353814e-18	2.21943898893862	0.329881081598053	0.24306155244509375	yes	0.1679830104112625	NA	0.32069599628448486	NA	NA	0.240505650639534	NA	NA	unknown	NA	NA	NA	NA	NA	NA	NA	molecular
TERF2IP	TERF2 interacting protein	1.6289312200752399e-18	2.73615300156849	0.227038943473625	-0.01644367631524801	no	-0.02493708580732345	-0.09952978789806366	0.17818206548690796	-0.04042265564203262	-0.06379758566617966	-0.07865136116743088	0.01405067648738622	NA	unknown	NA	NA	NA	NA	NA	NA	NA	unknown
PPP1R3C	protein phosphatase 1 regulatory subunit 3C	1.68711284417377e-18	1.56521676279589	0.23309738452088	0.1221756786108017	yes	0.1221756786108017	NA	NA	NA	NA	NA	NA	-19.06042185943275	no	4.982369279154457	NA	NA	NA	NA	NA	NA	molecular
ACSS3	acyl-CoA synthetase short chain family member 3	1.69459469690354e-18	-2.09826281088209	-0.180360898650417	-0.03163709491491318	yes	-0.03163709491491318	NA	NA	NA	NA	NA	NA	-9.896257661351331	yes	2.5868687752108963	NA	NA	NA	NA	NA	NA	comp and mol
WEE1	WEE1 G2 checkpoint kinase	1.70894200301982e-18	2.32687106960896	0.320202639074549	0.224628284573555	yes	0.224628284573555	NA	NA	NA	NA	NA	NA	-9.16307636012842	no	2.395216144529183	NA	NA	NA	NA	NA	NA	molecular
MYLIP	myosin regulatory light chain interacting protein	1.72126683395825e-18	2.25800211417127	0.232090813006906	0.11254665441811083	yes	0.03139190748333931	-0.04063943773508072	0.358742356300354	NA	-0.1788545846939087	0.3545681834220886	0.15007150173187256	NA	unknown	NA	NA	NA	NA	NA	NA	NA	molecular
COG7	component of oligomeric golgi complex 7	1.7523659087228002e-18	2.0907293802344	0.165918307480228	0.20915397442877293	yes	0.09895367175340652	0.2881242036819458	0.36369389295578	NA	0.05221926048398018	0.21156740188598633	0.2403654158115387	NA	unknown	NA	NA	NA	NA	NA	NA	NA	molecular
TSPAN13	tetraspanin 13	1.7523659087228002e-18	-2.17626388888543	-0.288231298360075	-0.18284879624843595	yes	NA	-0.18284879624843595	NA	NA	NA	NA	NA	4.666762043610234	no	NA	3.13272453559531	NA	NA	NA	NA	NA	molecular
S100A8	S100 calcium binding protein A8	1.89762254874887e-18	-2.35958117294333	-0.946443587501068	-0.2771126627922058	yes	NA	NA	NA	NA	-0.2771126627922058	NA	NA	5.45275300408028	no	NA	NA	NA	NA	4.409389319626111	NA	NA	molecular
TMEM236	transmembrane protein 236	2.04610878643018e-18	-0.26410725339951	0.121322938678692	-0.18273374438285828	yes	NA	NA	NA	NA	-0.18273374438285828	NA	NA	5.232679048689657	no	NA	NA	NA	NA	4.231425684064195	NA	NA	molecular
GABRD	gamma-aminobutyric acid type A receptor subunit delta	2.07975254668659e-18	1.6189112154793	0.517783333783304	NA	unknown	NA	NA	NA	NA	NA	NA	NA	NA	unknown	NA	NA	NA	NA	NA	NA	NA	unknown
LMCD1	LIM and cysteine rich domains 1	2.12227593489816e-18	-1.50976297376374	-0.469514661820302	-0.11040053367614748	yes	-0.4434901773929596	-0.06631052494049072	0.3518238961696625	NA	NA	-0.30010175704956055	-0.09392410516738892	NA	unknown	NA	NA	NA	NA	NA	NA	NA	molecular
CTNNBIP1	catenin beta interacting protein 1	2.33719139446091e-18	-2.230075804714	-0.245981203047252	0.06009867489337921	no	-0.34612545371055603	0.1994953155517578	0.14130377769470215	NA	0.13298235833644867	0.17283737659454346	NA	NA	unknown	NA	NA	NA	NA	NA	NA	NA	unknown
THNSL1	threonine synthase like 1	2.50721878807078e-18	1.1169173514255	0.146455673561483	0.3152073472738266	yes	0.2593536078929901	NA	0.3710610866546631	NA	NA	NA	NA	NA	unknown	NA	NA	NA	NA	NA	NA	NA	molecular
SSU72	SSU72 homolog, RNA polymerase II CTD phosphatase	2.51307863390601e-18	-3.04882778758187	-0.261141887791343	-0.11343116760253906	yes	-0.12047184258699416	-0.06783215701580048	-0.13346362113952637	NA	-0.07232687622308731	-0.173061341047287	NA	NA	unknown	NA	NA	NA	NA	NA	NA	NA	molecular
HTR2B	5-hydroxytryptamine receptor 2B	2.61368369210221e-18	2.09780921798765	0.58563337842749	-0.16932717089851698	no	-0.2758226990699768	-0.2641937732696533	0.03203495964407921	NA	NA	NA	NA	NA	unknown	NA	NA	NA	NA	NA	NA	NA	unknown
ARHGAP15	Rho GTPase activating protein 15	2.74062665654027e-18	2.00307601698006	0.255508287892102	0.03410530835390091	yes	NA	NA	NA	0.03410530835390091	NA	NA	NA	5.8345519970015705	yes	NA	NA	NA	2.6086566064527124	NA	NA	NA	comp and mol
ZSCAN26	zinc finger and SCAN domain containing 26	2.79105801771672e-18	1.93708389607919	0.185471772529778	0.1017776072025299	yes	0.08111118525266647	0.07467791438102722	0.18042618036270144	NA	0.11745761334896088	0.05521514266729355	NA	NA	unknown	NA	NA	NA	NA	NA	NA	NA	molecular
EIF4EBP3	eukaryotic translation initiation factor 4E binding protein 3	3.0178392980164e-18	3.32346859058136	1.16960854420382	0.19709692895412445	yes	0.19709692895412445	NA	NA	NA	NA	NA	NA	NA	unknown	NA	NA	NA	NA	NA	NA	NA	molecular
KCNJ8	potassium inwardly rectifying channel subfamily J member 8	3.05987746211935e-18	-2.5452096800429	-0.327316790535401	0.03156105428934097	no	NA	NA	NA	NA	NA	0.03156105428934097	NA	-16.69158885866091	yes	NA	NA	NA	NA	NA	4.203862856052874	NA	compositional
EFHC1	EF-hand domain containing 1	3.1692794790887593e-18	2.37865266552881	0.223907334854628	0.1087547312490642	yes	0.05976363644003868	0.00460776779800653	0.13036414980888367	NA	0.09713074564933775	0.15278127789497375	0.20788080990314484	NA	unknown	NA	NA	NA	NA	NA	NA	NA	molecular
EPB41L4B	erythrocyte membrane protein band 4.1 like 4B	3.1692794790887593e-18	-1.92151030374141	-0.330965194574236	0.024974400177598	no	0.024974400177598	NA	NA	NA	NA	NA	NA	-20.454119585476423	yes	5.346680037115512	NA	NA	NA	NA	NA	NA	compositional
KCNA4	potassium voltage-gated channel subfamily A member 4	3.2393896544139193e-18	2.62748025370583	0.607377699059068	0.3101162016391754	yes	0.3101162016391754	NA	NA	NA	NA	NA	NA	-27.990333939320212	no	7.31663658658884	NA	NA	NA	NA	NA	NA	molecular
TBX21	T-box transcription factor 21	3.2417706892081003e-18	2.47997222689378	0.703936205146911	NA	unknown	NA	NA	NA	NA	NA	NA	NA	16.863199440833792	yes	NA	NA	NA	7.539618577376254	NA	NA	NA	compositional
SELL	selectin L	3.29509100093798e-18	1.88000903188947	0.399597065167042	NA	unknown	NA	NA	NA	NA	NA	NA	NA	9.810818195602865	yes	NA	NA	NA	4.386464584396265	NA	NA	NA	compositional
AURKA	aurora kinase A	3.31176260832649e-18	-1.96546400293281	-0.196751642605353	-0.16195546090602875	yes	-0.16195546090602875	NA	NA	NA	NA	NA	NA	NA	unknown	NA	NA	NA	NA	NA	NA	NA	molecular
EPAS1	endothelial PAS domain protein 1	3.40325520504756e-18	-1.82400313467047	-0.176837035938259	-0.1891459971666336	yes	NA	-0.1891459971666336	NA	NA	NA	NA	NA	3.5909806378046976	no	NA	2.410569265322076	NA	NA	NA	NA	NA	molecular
SLC38A6	solute carrier family 38 member 6	3.41851273318292e-18	2.18688819719614	0.247912885699824	0.3217601180076599	yes	NA	NA	NA	NA	0.3217601180076599	NA	NA	2.7154242767001113	yes	NA	NA	NA	NA	2.1958381014095627	NA	NA	comp and mol
SLC5A6	solute carrier family 5 member 6	3.43757714856963e-18	-2.02467196320577	-0.231780329611587	-0.108432000502944	yes	0.03484325483441353	NA	-0.2517072558403015	NA	NA	NA	NA	NA	unknown	NA	NA	NA	NA	NA	NA	NA	molecular
ATP6V1C2	ATPase H+ transporting V1 subunit C2	3.6241793920236e-18	-1.764033242434	-0.272507315987488	-0.11825930420309304	yes	-0.25453829765319824	NA	0.01801968924701214	NA	NA	NA	NA	NA	unknown	NA	NA	NA	NA	NA	NA	NA	molecular
ENPP2	ectonucleotide pyrophosphatase/phosphodiesterase 2	3.7361840490610396e-18	2.26814639591706	0.371555620648869	0.4587629735469818	yes	NA	NA	NA	NA	0.4587629735469818	NA	NA	3.832203481640797	yes	NA	NA	NA	NA	3.0989258251632603	NA	NA	comp and mol
TRAF3IP3	TRAF3 interacting protein 3	3.9108880516002294e-18	1.99040655391958	0.363943937168691	0.27276089787483215	yes	NA	NA	NA	0.27276089787483215	NA	NA	NA	11.20846603790705	yes	NA	NA	NA	5.011359739876051	NA	NA	NA	comp and mol
WNT9B	Wnt family member 9B	4.01512732242875e-18	-1.61929172854545	-0.407702248967193	-0.19028641283512115	yes	NA	-0.19028641283512115	NA	NA	NA	NA	NA	7.509847459804525	no	NA	5.04124340946848	NA	NA	NA	NA	NA	molecular
VPS8	VPS8 subunit of CORVET complex	4.026933947828679e-18	2.36919561225648	0.319952356765795	0.08979791482644421	yes	0.09556973725557329	0.06005259230732918	0.1497279703617096	0.02966603077948093	0.14985181391239166	0.08570683747529984	0.05801042169332504	NA	unknown	NA	NA	NA	NA	NA	NA	NA	molecular
GAL3ST4	galactose-3-O-sulfotransferase 4	4.13787419427616e-18	1.61742650736893	0.147255827087413	0.28275543451309204	yes	NA	NA	0.28275543451309204	NA	NA	NA	NA	NA	unknown	NA	NA	NA	NA	NA	NA	NA	molecular
TIGIT	T cell immunoreceptor with Ig and ITIM domains	4.17774394471698e-18	2.01086733513246	0.395152520219016	NA	unknown	NA	NA	NA	NA	NA	NA	NA	9.783870521437956	yes	NA	NA	NA	4.374416148068172	NA	NA	NA	compositional
ECT2	epithelial cell transforming 2	4.5045400901400494e-18	-2.52925839851881	-0.323414565375063	-0.114482956007123	yes	0.16254611313343048	-0.31224095821380615	0.10707054287195206	NA	-0.4153075218200683	NA	NA	NA	unknown	NA	NA	NA	NA	NA	NA	NA	molecular
SPPL2A	signal peptide peptidase like 2A	4.72961595842223e-18	-2.20800286658725	-0.260895921764215	-0.04946753116590636	yes	-0.09263169020414352	-0.0891253799200058	-0.04515214264392853	0.06302633136510849	-0.08013950288295746	-0.028547365218400952	-0.07370296865701675	NA	unknown	NA	NA	NA	NA	NA	NA	NA	molecular
MFF	mitochondrial fission factor	4.8253586300771004e-18	-1.65171649898172	-0.0771936022164615	-0.02812869808015724	yes	-0.07303284108638763	-0.00828189402818679	0.01864016056060791	NA	-0.1191372126340866	0.0207060445100069	-0.00766644580289721	NA	unknown	NA	NA	NA	NA	NA	NA	NA	molecular
MRPL36	mitochondrial ribosomal protein L36	4.9040797284310886e-18	-2.92746904539944	-0.289916558837307	-0.08519033342599869	yes	0.10258202999830246	-0.12798844277858734	-0.2301645874977112	NA	NA	NA	NA	NA	unknown	NA	NA	NA	NA	NA	NA	NA	molecular
KLHL32	kelch like family member 32	4.9568652154783e-18	-2.79286500472684	-0.66337424505908	-0.08717091381549835	yes	-0.08717091381549835	NA	NA	NA	NA	NA	NA	-9.99667280478922	yes	2.613117162026072	NA	NA	NA	NA	NA	NA	comp and mol
RAI2	retinoic acid induced 2	5.09274658818713e-18	-1.28242393161108	-0.100626419784214	-0.11889421939849854	yes	NA	-0.11889421939849854	NA	NA	NA	NA	NA	3.5141985176333876	no	NA	2.3590266262271524	NA	NA	NA	NA	NA	molecular
TRPM7	transient receptor potential cation channel subfamily M member 7	5.22177575860422e-18	-2.18424959688664	-0.203868475267611	-0.2804810702800751	yes	-0.2804810702800751	NA	NA	NA	NA	NA	NA	-9.399721326300048	yes	2.457074828361858	NA	NA	NA	NA	NA	NA	comp and mol
HSPA14	heat shock protein family A (Hsp70) member 14	5.4398308058547095e-18	-2.13815870104608	-0.156945203196564	0.04034370109438896	no	-0.03891980648040771	0.09289488196372986	-0.02674505114555359	NA	0.19893935322761536	-0.0244508720934391	NA	NA	unknown	NA	NA	NA	NA	NA	NA	NA	unknown
UBE2D3	ubiquitin conjugating enzyme E2 D3	5.5566352481685e-18	-2.22792078307681	-0.160042106718015	-0.077762581674116	yes	-0.0539478063583374	-0.02375843934714794	-0.1365334689617157	-0.04393092915415764	-0.03226577490568161	-0.11354876309633256	-0.14035288989543915	NA	unknown	NA	NA	NA	NA	NA	NA	NA	molecular
DCAF10	DDB1 and CUL4 associated factor 10	5.72408563903542e-18	-1.86290941605462	-0.0938882701500213	0.0022553240747324	no	-0.04194468259811401	0.00706640072166919	-0.03029654175043106	0.0742446705698967	0.01721943542361259	-0.00588168343529105	-0.00462033040821552	NA	unknown	NA	NA	NA	NA	NA	NA	NA	unknown
NOP16	NOP16 nucleolar protein	5.8919942035457285e-18	-2.06074896105127	-0.205247539617354	-0.275170954875648	yes	-0.01932043395936489	NA	-0.5310214757919312	NA	NA	NA	NA	NA	unknown	NA	NA	NA	NA	NA	NA	NA	molecular
MAGED1	MAGE family member D1	5.95235515215321e-18	2.25848007130021	0.19960450903942	-0.00501879996487072	no	-0.03157595917582512	0.02341370657086372	0.06393275409936905	-0.05059852823615074	-0.1824341267347336	0.04785200208425522	0.09427855163812636	NA	unknown	NA	NA	NA	NA	NA	NA	NA	unknown
PID1	phosphotyrosine interaction domain containing 1	6.12882265326676e-18	-2.070348118222	-0.295245898247831	-0.6012364029884338	yes	NA	NA	-0.6012364029884338	NA	NA	NA	NA	4.246538779703204	no	NA	NA	2.801360417568964	NA	NA	NA	NA	molecular
VIPAS39	VPS33B interacting protein, apical-basolateral polarity regulator, spe-39 homolog	6.13126482663627e-18	2.50384668035544	0.199103212781836	0.06183634623885155	yes	0.17583654820919037	-0.01366238668560981	0.10333392024040222	NA	-0.07874438166618347	0.12241803109645844	NA	NA	unknown	NA	NA	NA	NA	NA	NA	NA	molecular
BPI	bactericidal permeability increasing protein	6.2293312221749186e-18	2.88830788024664	0.700464474324231	NA	unknown	NA	NA	NA	NA	NA	NA	NA	NA	unknown	NA	NA	NA	NA	NA	NA	NA	unknown
CD177	CD177 molecule	6.387935685979339e-18	-1.58864518665323	-0.710522725717968	NA	unknown	NA	NA	NA	NA	NA	NA	NA	NA	unknown	NA	NA	NA	NA	NA	NA	NA	unknown
UBAP1	ubiquitin associated protein 1	6.56310831256986e-18	-2.54788567167083	-0.197378960597165	-0.13945948678467954	yes	-0.14117488265037537	-0.02062365598976612	-0.2818128168582916	-0.09891843795776369	-0.12906229496002197	-0.1528252810239792	-0.1517990380525589	NA	unknown	NA	NA	NA	NA	NA	NA	NA	molecular
LRRC10	leucine rich repeat containing 10	6.5659993850954895e-18	0.73973580345804	0.125664366016643	0.3146663010120392	yes	0.3146663010120392	NA	NA	NA	NA	NA	NA	-15.384443434942426	no	4.021473339490282	NA	NA	NA	NA	NA	NA	molecular
ECT2L	epithelial cell transforming 2 like	6.602996686980329e-18	3.57973767866268	1.12502009639532	-0.1416294425725937	no	-0.1416294425725937	NA	NA	NA	NA	NA	NA	-12.148724711216504	no	3.1756607082709705	NA	NA	NA	NA	NA	NA	unknown
PTRH2	peptidyl-tRNA hydrolase 2	6.6118544436473e-18	-2.48247326072424	-0.227414124503369	-0.25762465596199036	yes	-0.20683033764362335	-0.1696302592754364	-0.3348000943660736	NA	-0.20371009409427643	-0.34181249141693115	-0.2889646589756012	NA	unknown	NA	NA	NA	NA	NA	NA	NA	molecular
PRODH	proline dehydrogenase 1	6.63841272369908e-18	-3.40883367483076	-0.968337442840932	NA	unknown	NA	NA	NA	NA	NA	NA	NA	NA	unknown	NA	NA	NA	NA	NA	NA	NA	unknown
CENPV	centromere protein V	6.842386086281419e-18	-2.76306058246562	-0.369866561478404	-0.25697851926088333	yes	-0.06459497660398483	NA	-0.33098602294921875	NA	NA	-0.3753545582294464	NA	NA	unknown	NA	NA	NA	NA	NA	NA	NA	molecular
KLHL3	kelch like family member 3	6.85934950611117e-18	0.185171157388155	0.131979023389298	-0.16881492733955383	no	-0.16881492733955383	NA	NA	NA	NA	NA	NA	-13.154557095700618	no	3.4385839745759204	NA	NA	NA	NA	NA	NA	unknown
MAPKAPK2	MAPK activated protein kinase 2	7.03673836067177e-18	-2.32979446718854	-0.173734175430866	-0.13589636981487274	yes	-0.13589636981487274	NA	NA	NA	NA	NA	NA	-8.072058020340904	yes	2.1100253812166025	NA	NA	NA	NA	NA	NA	comp and mol
SLC9A6	solute carrier family 9 member A6	7.0796476058842e-18	-2.21960220197308	-0.184718311752171	0.00955782663077116	no	-0.03041180223226547	0.05735715106129646	0.01523748412728309	NA	0.00390150118619203	0.00170479901134967	NA	NA	unknown	NA	NA	NA	NA	NA	NA	NA	unknown
BEGAIN	brain enriched guanylate kinase associated	7.148602608773969e-18	2.40772420045835	0.683295906992962	0.23011621832847595	yes	0.23011621832847595	NA	NA	NA	NA	NA	NA	NA	unknown	NA	NA	NA	NA	NA	NA	NA	molecular
ANKRD36B	ankyrin repeat domain 36B	7.53910679483823e-18	2.17849381850864	0.26235003158711	0.1918733005101482	yes	0.08773505687713623	0.2008211761713028	0.42885076999664307	0.06437676399946213	-0.02587093599140644	0.39532697200775146	NA	NA	unknown	NA	NA	NA	NA	NA	NA	NA	molecular
N6AMT1	N-6 adenine-specific DNA methyltransferase 1	7.615693392783529e-18	1.71180944144489	0.155594921990328	0.04914341680705547	yes	0.03356668353080749	0.06956412643194199	0.03975057974457741	NA	NA	0.053692277520895	NA	NA	unknown	NA	NA	NA	NA	NA	NA	NA	molecular
NRBP2	nuclear receptor binding protein 2	7.71302588783507e-18	2.954188958268	0.289564298355334	0.08890886977314949	yes	0.11890625953674316	0.02655498683452606	0.14741505682468414	NA	0.04400907084345817	0.10765897482633592	NA	NA	unknown	NA	NA	NA	NA	NA	NA	NA	molecular
ZNF143	zinc finger protein 143	7.999471154251219e-18	-2.27591651227448	-0.229083157124119	-0.0956298961304128	yes	-0.2320002168416977	-0.0818144753575325	-0.13575764000415802	NA	0.00713045941665768	-0.03570760786533356	NA	NA	unknown	NA	NA	NA	NA	NA	NA	NA	molecular
AMPH	amphiphysin	8.009706658487509e-18	2.4824639310017	0.366337736093516	-0.0408560037612915	no	NA	NA	-0.0408560037612915	NA	NA	NA	NA	3.45690519736668	yes	NA	NA	2.280454245108359	NA	NA	NA	NA	compositional
SH3GLB1	SH3 domain containing GRB2 like, endophilin B1	8.03606220993861e-18	-2.07922605389722	-0.191837593444053	-0.06183103791304997	yes	-0.08659433573484421	-0.05576327443122864	0.04575629532337189	-0.01822065562009811	-0.07381723821163177	-0.14030712842941284	-0.1038709282875061	NA	unknown	NA	NA	NA	NA	NA	NA	NA	molecular
SLC40A1	solute carrier family 40 member 1	8.20470824450618e-18	2.0535752046228	0.311020561093527	0.7472147345542908	yes	NA	NA	NA	NA	0.7472147345542908	NA	NA	2.5969252741465008	yes	NA	NA	NA	NA	2.1000134352537243	NA	NA	comp and mol
UBE2J1	ubiquitin conjugating enzyme E2 J1	8.27977293891849e-18	-2.01063817479121	-0.210123358871299	-0.08828427953024705	yes	-0.06041866913437843	-0.18812295794487	-0.0647246241569519	NA	-0.0480220690369606	-0.04918953776359558	-0.1192278191447258	NA	unknown	NA	NA	NA	NA	NA	NA	NA	molecular
KCNK17	potassium two pore domain channel subfamily K member 17	8.321901890080568e-18	2.43914393644755	0.650612640067798	NA	unknown	NA	NA	NA	NA	NA	NA	NA	NA	unknown	NA	NA	NA	NA	NA	NA	NA	unknown
C17orf107	chromosome 17 open reading frame 107	8.41760849207835e-18	3.23110650802228	0.881108001707518	NA	unknown	NA	NA	NA	NA	NA	NA	NA	NA	unknown	NA	NA	NA	NA	NA	NA	NA	unknown
RICTOR	RPTOR independent companion of MTOR complex 2	8.65318490814457e-18	2.08830027896543	0.25740995624061	-0.0421369911304542	no	0.1549559086561203	-0.1021077036857605	-0.04977284744381904	-0.08728720247745514	0.06372298300266266	-0.117853581905365	-0.15661649405956268	NA	unknown	NA	NA	NA	NA	NA	NA	NA	unknown
CD300LG	CD300 molecule like family member g	8.73878109233015e-18	-1.83768767287115	-0.324039437131097	-0.4164241850376129	yes	NA	-0.4164241850376129	NA	NA	NA	NA	NA	9.568371985318343	no	NA	6.423098800409523	NA	NA	NA	NA	NA	molecular
CD3G	CD3 gamma subunit of T-cell receptor complex	8.8945761091348e-18	1.9398569996629	0.44536609366008	NA	unknown	NA	NA	NA	NA	NA	NA	NA	16.58909081934768	yes	NA	NA	NA	7.417063278067434	NA	NA	NA	compositional
EFEMP2	EGF containing fibulin extracellular matrix protein 2	8.8945761091348e-18	2.44182900196643	0.223288517769906	0.10767579032108188	yes	0.11222546547651292	-0.02794240601360798	0.09734954684972764	NA	NA	0.24907055497169495	NA	NA	unknown	NA	NA	NA	NA	NA	NA	NA	molecular
MLIP	muscular LMNA interacting protein	9.02683955551382e-18	-2.10949389498854	-0.181032371551386	-0.2617618143558502	yes	-0.2617618143558502	NA	NA	NA	NA	NA	NA	-30.60019604108558	yes	7.998851117545304	NA	NA	NA	NA	NA	NA	comp and mol
SRPX	sushi repeat containing protein X-linked	9.13069916304336e-18	-1.88938442507216	-0.256051614658361	-0.6457513570785522	yes	NA	NA	-0.6457513570785522	NA	NA	NA	NA	5.736245582758857	no	NA	NA	3.784091504780413	NA	NA	NA	NA	molecular
TNNI1	troponin I1, slow skeletal type	9.29412441312722e-18	1.82037680763137	0.756530740599827	0.04089600965380668	yes	0.04089600965380668	NA	NA	NA	NA	NA	NA	NA	unknown	NA	NA	NA	NA	NA	NA	NA	molecular
RARG	retinoic acid receptor gamma	9.342601894350067e-18	1.68557889520829	0.188411291613568	0.22120202084382376	yes	0.3227331042289734	0.05977921187877655	0.2810937464237213	NA	NA	NA	NA	NA	unknown	NA	NA	NA	NA	NA	NA	NA	molecular
CHST14	carbohydrate sulfotransferase 14	9.53926432965337e-18	2.12402332850904	0.168330242454607	NA	unknown	NA	NA	NA	NA	NA	NA	NA	NA	unknown	NA	NA	NA	NA	NA	NA	NA	unknown
MCPH1	microcephalin 1	9.69483962596416e-18	-1.96015812019389	-0.106224272015858	-0.03280064636575324	yes	-0.05551088973879814	-0.05056662485003471	-0.06353668123483658	0.00429809000343084	0.02584735676646232	-0.03297755122184753	-0.05715822428464889	NA	unknown	NA	NA	NA	NA	NA	NA	NA	molecular
TRMT9B	tRNA methyltransferase 9B (putative)	1.00139944794197e-17	-2.3034650507164	-0.221077497793722	-0.19850602746009827	yes	-0.19850602746009827	NA	NA	NA	NA	NA	NA	-8.956863769365786	yes	2.341312443720896	NA	NA	NA	NA	NA	NA	comp and mol
ZNF337	zinc finger protein 337	1.0479101716328e-17	2.22476831847194	0.156541032445529	0.08555326517671347	yes	-0.0060970801860094	0.11616086959838869	0.07205633074045181	NA	0.21413275599479675	0.05914487317204475	0.05792184174060821	NA	unknown	NA	NA	NA	NA	NA	NA	NA	molecular
PIGS	phosphatidylinositol glycan anchor biosynthesis class S	1.08294392532136e-17	-2.28188781754211	-0.195719435435143	NA	unknown	NA	NA	NA	NA	NA	NA	NA	NA	unknown	NA	NA	NA	NA	NA	NA	NA	unknown
LUZP2	leucine zipper protein 2	1.08816074634252e-17	2.22850393544645	0.596264633414717	NA	unknown	NA	NA	NA	NA	NA	NA	NA	5.241703061040874	yes	NA	NA	NA	NA	NA	NA	2.295588895627537	compositional
FERMT2	FERM domain containing kindlin 2	1.10709890994669e-17	-2.5059052215	-0.259088304812623	-0.08734634332358837	yes	-0.07899138331413269	-0.07998774945735931	0.03486863896250725	NA	-0.34736528992652893	0.03114653378725052	-0.08374880999326706	NA	unknown	NA	NA	NA	NA	NA	NA	NA	molecular
RNF126	ring finger protein 126	1.12066908482911e-17	-1.36537784861894	-0.0919085374695563	-0.04446865282952785	yes	0.04055501520633697	-0.02499513886868953	-0.08355991542339325	NA	-0.05318572372198105	-0.1011575013399124	NA	NA	unknown	NA	NA	NA	NA	NA	NA	NA	molecular
C21orf91	chromosome 21 open reading frame 91	1.13161133788015e-17	2.54173819008156	0.345418751624969	-0.0688648596405983	no	0.20868618786334991	-0.13947294652462006	-0.11327091604471208	NA	-0.1543075442314148	-0.14595907926559448	NA	NA	unknown	NA	NA	NA	NA	NA	NA	NA	unknown
UBAP2	ubiquitin associated protein 2	1.15962058245658e-17	-2.33155007270611	-0.199064352796505	-0.0130397692389254	yes	-0.08367475122213364	0.1200067326426506	0.0206129252910614	-0.07545677572488785	-0.15203633904457092	-0.00279140775091946	0.08206123113632202	NA	unknown	NA	NA	NA	NA	NA	NA	NA	molecular
RMI2	RecQ mediated genome instability 2	1.19988770516835e-17	3.32091295669369	0.880821512425933	0.09929717145860197	yes	0.03865065798163414	NA	0.15994368493556976	NA	NA	NA	NA	NA	unknown	NA	NA	NA	NA	NA	NA	NA	molecular
TRAK1	trafficking kinesin protein 1	1.23818922611936e-17	1.94952605928623	0.200869476014534	0.07995900272258691	yes	0.1053180694580078	-0.1180124282836914	0.27100178599357605	-0.01456487085670232	0.22496062517166135	-0.00228752475231885	0.09329736232757568	NA	unknown	NA	NA	NA	NA	NA	NA	NA	molecular
TM6SF2	transmembrane 6 superfamily member 2	1.27710807574333e-17	2.17511714920847	0.478476128782119	0.2334389090538025	yes	0.2334389090538025	NA	NA	NA	NA	NA	NA	NA	unknown	NA	NA	NA	NA	NA	NA	NA	molecular
ATP5IF1	ATP synthase inhibitory factor subunit 1	1.28237090372254e-17	2.32550909512392	0.260964570768886	0.27129706740379333	yes	0.27129706740379333	NA	NA	NA	NA	NA	NA	-18.15225585239122	no	4.744975875838106	NA	NA	NA	NA	NA	NA	molecular
F3	coagulation factor III, tissue factor	1.29312061225947e-17	1.87659271443514	0.31518454701556	0.28899216651916504	yes	0.28899216651916504	NA	NA	NA	NA	NA	NA	-16.92213548831697	no	4.423424025788538	NA	NA	NA	NA	NA	NA	molecular
RABGGTA	Rab geranylgeranyltransferase subunit alpha	1.36015577187886e-17	-2.7388298373859	-0.262397023455895	0.06176687528689702	no	0.1226937547326088	NA	0.1709466576576233	NA	-0.10833978652954102	NA	NA	NA	unknown	NA	NA	NA	NA	NA	NA	NA	unknown
MAP3K7CL	MAP3K7 C-terminal like	1.39124487279057e-17	2.24608729126281	0.72984113943535	0.3724430575966835	yes	0.377077043056488	0.20678168535232544	0.4662921726703644	NA	NA	0.43962132930755615	NA	NA	unknown	NA	NA	NA	NA	NA	NA	NA	molecular
VEGFC	vascular endothelial growth factor C	1.3998007277785e-17	1.28762053952113	0.103836210245123	0.3964793384075165	yes	NA	0.3964793384075165	NA	NA	NA	NA	NA	8.674879418118254	yes	NA	5.823311182895947	NA	NA	NA	NA	NA	comp and mol
HDC	histidine decarboxylase	1.4099405929073702e-17	1.25843939113728	0.203798965914532	-0.01453824341297149	no	NA	NA	NA	NA	-0.01453824341297149	NA	NA	8.08123880624477	yes	NA	NA	NA	NA	6.534924295111008	NA	NA	compositional
ADAM9	ADAM metallopeptidase domain 9	1.49878557676365e-17	-2.00209491328121	-0.232995891923032	-0.09924321994185448	yes	-0.12934963405132294	-0.10246891528367996	-0.04233435541391373	NA	-0.1901531219482422	-0.04108036309480667	-0.09007292985916138	NA	unknown	NA	NA	NA	NA	NA	NA	NA	molecular
LRRC15	leucine rich repeat containing 15	1.53364124881456e-17	1.88737204606658	0.418168396079958	NA	unknown	NA	NA	NA	NA	NA	NA	NA	NA	unknown	NA	NA	NA	NA	NA	NA	NA	unknown
DHX58	DExH-box helicase 58	1.59119245783438e-17	1.94650617041789	0.260629026524348	0.17368882646163306	yes	NA	0.24640418589115143	0.3473498225212097	NA	-0.072687529027462	NA	NA	NA	unknown	NA	NA	NA	NA	NA	NA	NA	molecular
RNF165	ring finger protein 165	1.59696229107813e-17	1.34857921468006	0.14160207328974	0.20899412284294763	yes	0.3569338917732239	0.145468607544899	0.12457986921072006	NA	NA	NA	NA	NA	unknown	NA	NA	NA	NA	NA	NA	NA	molecular
IVD	isovaleryl-CoA dehydrogenase	1.62360453667951e-17	2.15314398080918	0.233872985613241	0.02339486666023731	yes	0.123439759016037	0.04230203852057457	-0.02867375500500202	NA	0.14362403750419617	-0.16371774673461914	NA	NA	unknown	NA	NA	NA	NA	NA	NA	NA	molecular
MADD	MAP kinase activating death domain	1.63815694539729e-17	-1.7677363316426	-0.154612903590092	-0.00205497611314058	yes	-0.03755078464746475	-0.01357016805559396	-0.00135483592748641	NA	0.02961624413728714	0.01258466392755508	NA	NA	unknown	NA	NA	NA	NA	NA	NA	NA	molecular
SCG2	secretogranin II	1.64626082237543e-17	2.50265079269773	1.30113564940927	NA	unknown	NA	NA	NA	NA	NA	NA	NA	NA	unknown	NA	NA	NA	NA	NA	NA	NA	unknown
CD82	CD82 molecule	1.65160451367598e-17	-2.26042205839402	-0.301342467333606	-0.1974189579486847	yes	NA	-0.1974189579486847	NA	NA	NA	NA	NA	4.701973402812835	no	NA	3.156361371558841	NA	NA	NA	NA	NA	molecular
CLMN	calmin	1.69009226854681e-17	-1.30534115334006	-0.125021213026694	-0.0448325052857399	yes	NA	NA	NA	NA	NA	-0.0448325052857399	NA	-9.560795894528011	yes	NA	NA	NA	NA	NA	2.407935821786924	NA	comp and mol
LMOD2	leiomodin 2	1.70330964502444e-17	2.90870671747422	0.493157933404023	0.16676047444343567	yes	0.16676047444343567	NA	NA	NA	NA	NA	NA	-26.472996926544287	no	6.920006681210463	NA	NA	NA	NA	NA	NA	molecular
MTIF2	mitochondrial translational initiation factor 2	1.7111488997713802e-17	-1.98733943061994	-0.174039018735641	0.00457810461521148	no	0.06271740049123764	0.02993958257138729	0.02850544825196266	NA	-0.08108560740947723	-0.01718630082905292	NA	NA	unknown	NA	NA	NA	NA	NA	NA	NA	unknown
CXCL14	C-X-C motif chemokine ligand 14	1.72579723904612e-17	1.02727997151773	0.0961844244090926	NA	unknown	NA	NA	NA	NA	NA	NA	NA	NA	unknown	NA	NA	NA	NA	NA	NA	NA	unknown
CBS	cystathionine beta-synthase	1.76204631869517e-17	-2.05396086419351	-0.357665246251702	NA	unknown	NA	NA	NA	NA	NA	NA	NA	NA	unknown	NA	NA	NA	NA	NA	NA	NA	unknown
SREBF1	sterol regulatory element binding transcription factor 1	1.77945458939639e-17	-3.4123076924556	-0.563592902482213	-0.14375100880861283	yes	-0.11495858430862428	-0.316642165184021	-0.07418487966060638	NA	0.04362077265977859	-0.25659018754959106	NA	NA	unknown	NA	NA	NA	NA	NA	NA	NA	molecular
MOG	myelin oligodendrocyte glycoprotein	1.95680649896242e-17	-3.16115917322328	-0.85641372690117	-0.28040626645088196	yes	-0.28040626645088196	NA	NA	NA	NA	NA	NA	NA	unknown	NA	NA	NA	NA	NA	NA	NA	molecular
AMHR2	anti-Mullerian hormone receptor type 2	1.95828728303395e-17	0.856164263125493	0.104774916972478	NA	unknown	NA	NA	NA	NA	NA	NA	NA	NA	unknown	NA	NA	NA	NA	NA	NA	NA	unknown
SLIT2	slit guidance ligand 2	1.9916668504034502e-17	1.53525207138012	0.171030594978306	0.22744259238243103	yes	NA	NA	0.22744259238243103	NA	NA	NA	NA	7.930879696020006	yes	NA	NA	5.231849656742005	NA	NA	NA	NA	comp and mol
SELENOK	selenoprotein K	2.00710114266842e-17	-3.0102417653409	-0.229552998807427	-0.30669043958187103	yes	-0.31160223484039307	NA	-0.301778644323349	NA	NA	NA	NA	NA	unknown	NA	NA	NA	NA	NA	NA	NA	molecular
TIMMDC1	translocase of inner mitochondrial membrane domain containing 1	2.01430443106895e-17	-2.20253492224727	-0.171608727936461	-0.0400547479900221	yes	-0.11263294517993928	-0.1417800933122635	-0.00669921562075614	NA	-0.00724725425243377	-0.00691971648484468	0.03495073691010475	NA	unknown	NA	NA	NA	NA	NA	NA	NA	molecular
SNRNP48	small nuclear ribonucleoprotein U11/U12 subunit 48	2.01437828368642e-17	-2.04492575060761	-0.156647338734525	0.04901961609721184	no	0.06100980192422867	0.04062456637620926	0.02556827664375305	NA	0.05287951603531837	0.06501591950654984	NA	NA	unknown	NA	NA	NA	NA	NA	NA	NA	unknown
SNRPB	small nuclear ribonucleoprotein polypeptides B and B1	2.10093147417445e-17	-2.6305839431161	-0.307173557645675	-0.10763319637626408	yes	0.01242682803422212	-0.096079021692276	-0.1797771155834198	NA	-0.14377199113368988	-0.13096468150615692	NA	NA	unknown	NA	NA	NA	NA	NA	NA	NA	molecular
IKZF3	IKAROS family zinc finger 3	2.1023665078117e-17	2.11281623808306	0.390560080994869	-0.04949015751481056	no	NA	NA	NA	-0.04949015751481056	NA	NA	NA	14.607073370357035	yes	NA	NA	NA	6.53089362612653	NA	NA	NA	compositional
RRN3P3	RRN3 pseudogene 3	2.1324044726676998e-17	2.08657281012506	0.215108037933077	NA	unknown	NA	NA	NA	NA	NA	NA	NA	NA	unknown	NA	NA	NA	NA	NA	NA	NA	unknown
FCHSD1	FCH and double SH3 domains 1	2.16210117285606e-17	2.10203301383599	0.218358120377816	0.1670503243803978	yes	NA	NA	0.29402005672454834	NA	0.04008059203624725	NA	NA	NA	unknown	NA	NA	NA	NA	NA	NA	NA	molecular
KIF22	kinesin family member 22	2.20974464818955e-17	1.00119899972187	0.120584079847346	0.06163415405899286	yes	0.11852893233299255	0.10596932470798492	0.16838711500167847	NA	-0.09773063659667967	0.01301603484898805	NA	NA	unknown	NA	NA	NA	NA	NA	NA	NA	molecular
MTMR11	myotubularin related protein 11	2.21616485743712e-17	2.17063182760679	0.296277686540065	0.27458485681563616	yes	NA	0.02259253896772861	0.5265771746635437	NA	NA	NA	NA	NA	unknown	NA	NA	NA	NA	NA	NA	NA	molecular
HMGCL	3-hydroxy-3-methylglutaryl-CoA lyase	2.25124146048448e-17	1.84523199956642	0.19455836682086	0.03717543929815292	yes	0.12134634703397752	-0.05580859631299972	0.08411499112844467	NA	0.09124530851840972	-0.05502085387706756	NA	NA	unknown	NA	NA	NA	NA	NA	NA	NA	molecular
MYO10	myosin X	2.29612877684474e-17	2.14997451071127	0.238635049508397	0.23175129294395447	yes	NA	0.23175129294395447	NA	NA	NA	NA	NA	4.797128781939293	yes	NA	3.220237692677781	NA	NA	NA	NA	NA	comp and mol
PRICKLE1	prickle planar cell polarity protein 1	2.4864832228229e-17	2.3421556555191	0.344563055349437	0.4014286994934082	yes	NA	NA	0.4014286994934082	NA	NA	NA	NA	3.548370953665631	yes	NA	NA	2.3407924552487125	NA	NA	NA	NA	comp and mol
OPTN	optineurin	2.4923161974348502e-17	-2.32204303840006	-0.208831945509401	0.00363105535507202	no	-0.09378157556056976	-0.02855315431952476	0.03201542049646377	0.08206541836261749	NA	0.08141611516475677	-0.05137589201331138	NA	unknown	NA	NA	NA	NA	NA	NA	NA	unknown
CFAP58	cilia and flagella associated protein 58	2.5989850895414e-17	2.84363018255574	0.441482890799816	0.1465308666229248	yes	0.1465308666229248	NA	NA	NA	NA	NA	NA	-12.471348759663028	no	3.2599942114615574	NA	NA	NA	NA	NA	NA	molecular
B3GNT9	UDP-GlcNAc:betaGal beta-1,3-N-acetylglucosaminyltransferase 9	2.62210594375404e-17	2.41055828658964	0.331800761856646	NA	unknown	NA	NA	NA	NA	NA	NA	NA	NA	unknown	NA	NA	NA	NA	NA	NA	NA	unknown
CHMP7	charged multivesicular body protein 7	2.65138330673442e-17	-2.54680193796055	-0.163423980192983	-0.02612656319979578	yes	-0.09643367677927016	0.03962230309844017	0.00610385229811072	NA	-0.05379873141646385	NA	NA	NA	unknown	NA	NA	NA	NA	NA	NA	NA	molecular
C1orf54	chromosome 1 open reading frame 54	2.6515965974792102e-17	1.99614228226583	0.25612441234097	0.1941929131746292	yes	-0.02120158076286316	0.34369030594825745	0.4363552927970886	NA	0.0655120462179184	0.14660850167274475	NA	NA	unknown	NA	NA	NA	NA	NA	NA	NA	molecular
VGLL2	vestigial like family member 2	2.67859718166336e-17	2.23803514155745	1.08789202853682	NA	unknown	NA	NA	NA	NA	NA	NA	NA	NA	unknown	NA	NA	NA	NA	NA	NA	NA	unknown
DENND6B	DENN domain containing 6B	2.6800492265986902e-17	2.08537937596085	0.309302976475367	0.32382386922836304	yes	0.14266401529312134	NA	0.5049837231636047	NA	NA	NA	NA	NA	unknown	NA	NA	NA	NA	NA	NA	NA	molecular
CTPS1	CTP synthase 1	2.69553451849734e-17	-1.81977949241171	-0.192013607929578	-0.21933669000864028	yes	-0.04722403734922409	-0.04086343944072723	-0.3801189661026001	NA	-0.26631709933280945	-0.3621599078178406	NA	NA	unknown	NA	NA	NA	NA	NA	NA	NA	molecular
PIP5K1B	phosphatidylinositol-4-phosphate 5-kinase type 1 beta	2.8995362367661803e-17	-2.09706970632574	-0.270160070567749	-0.2802674472332001	yes	NA	NA	NA	NA	NA	NA	-0.2802674472332001	5.789731474720032	no	NA	NA	NA	NA	NA	NA	2.5355963753111403	molecular
NFXL1	nuclear transcription factor, X-box binding like 1	3.38276988956941e-17	-2.73847203795475	-0.630133701555855	-0.05546254739165306	yes	-0.27175572514533997	-0.02196979150176048	0.09369337558746338	NA	-0.1260305941104889	0.04874999821186066	NA	NA	unknown	NA	NA	NA	NA	NA	NA	NA	molecular
RORA	RAR related orphan receptor A	3.45310138788607e-17	1.95022215897819	0.218135442775683	0.05736070498824119	yes	NA	NA	0.05736070498824119	NA	NA	NA	NA	3.61790890343089	yes	NA	NA	2.386665310789881	NA	NA	NA	NA	comp and mol
ENC1	ectodermal-neural cortex 1	3.4541494046899e-17	2.1720073752647	0.369345154607302	0.0700475424528122	yes	NA	NA	NA	NA	NA	0.0700475424528122	NA	-8.720742220656946	no	NA	NA	NA	NA	NA	2.196363965651435	NA	molecular
ABHD15	abhydrolase domain containing 15	3.52222553721322e-17	-1.57087794296727	-0.160780470435615	0.07302383333444595	no	-0.03889448940753937	NA	NA	NA	0.18494215607643127	NA	NA	NA	unknown	NA	NA	NA	NA	NA	NA	NA	unknown
PPM1L	protein phosphatase, Mg2+/Mn2+ dependent 1L	3.5240123192891e-17	-2.38098776837556	-0.243362571413963	-0.19088192780812585	yes	-0.06903927028179169	-0.00785251706838607	-0.5909555554389954	NA	-0.2685220539569855	-0.0901973471045494	-0.11872482299804688	NA	unknown	NA	NA	NA	NA	NA	NA	NA	molecular
HEY1	hes related family bHLH transcription factor with YRPW motif 1	3.53300505744861e-17	2.6792783142093	0.345408309508661	-0.10773640125989914	no	NA	-0.10773640125989914	NA	NA	NA	NA	NA	5.485839775446787	yes	NA	3.6825586353642144	NA	NA	NA	NA	NA	compositional
IFI6	interferon alpha inducible protein 6	3.55828564891237e-17	1.68139214196326	0.269212499203201	0.22833111882209775	yes	NA	0.22833111882209775	NA	NA	NA	NA	NA	4.022594240653907	yes	NA	2.7003047416345547	NA	NA	NA	NA	NA	comp and mol
FAM189B	NA	3.59408194404862e-17	-2.14168899974489	-0.221106524366836	0.11160730570554732	no	0.16220542788505554	NA	0.06100918352603912	NA	NA	NA	NA	NA	unknown	NA	NA	NA	NA	NA	NA	NA	unknown
ARHGAP26	Rho GTPase activating protein 26	3.6368255804988303e-17	-0.922404319375671	-0.0325624454492362	-0.1494302973151207	yes	-0.1237603947520256	-0.1531706303358078	-0.14300982654094696	0.04197195172309875	-0.3485617935657501	0.03254808485507965	-0.3520294725894928	NA	unknown	NA	NA	NA	NA	NA	NA	NA	molecular
IDH1	isocitrate dehydrogenase (NADP(+)) 1	3.67203191944494e-17	-2.39628857839076	-0.305997061267526	-0.10668677091598512	yes	NA	NA	NA	NA	-0.10668677091598512	NA	NA	2.5781784228330324	no	NA	NA	NA	NA	2.084853723105316	NA	NA	molecular
EML2	EMAP like 2	3.74637716319031e-17	2.34056765265053	0.243248281449171	0.134611876308918	yes	0.1825745701789856	0.23555327951908112	0.26984211802482605	NA	-0.09347937256097794	0.07856878638267517	NA	NA	unknown	NA	NA	NA	NA	NA	NA	NA	molecular
PTCH2	patched 2	3.80151027154394e-17	1.22001001879014	0.165109148668068	0.4173735305666923	yes	-0.128941610455513	NA	0.9636886715888976	NA	NA	NA	NA	NA	unknown	NA	NA	NA	NA	NA	NA	NA	molecular
C1orf115	chromosome 1 open reading frame 115	3.9062482800542604e-17	-2.74308057193967	-0.466758204673296	-0.09880521893501282	yes	NA	-0.09880521893501282	NA	NA	NA	NA	NA	6.941188953586236	no	NA	4.659511828094155	NA	NA	NA	NA	NA	molecular
DUXAP9	double homeobox A pseudogene 9	4.23545753046375e-17	3.49429441922978	1.13288155910538	NA	unknown	NA	NA	NA	NA	NA	NA	NA	NA	unknown	NA	NA	NA	NA	NA	NA	NA	unknown
AMN1	antagonist of mitotic exit network 1 homolog	4.262579414653e-17	-1.96830262555645	-0.182323701333008	0.05147269989053408	no	-0.11564817279577257	0.04518304020166397	0.12682615220546722	NA	0.138760507106781	0.01576117426156997	0.09795349836349489	NA	unknown	NA	NA	NA	NA	NA	NA	NA	unknown
VRK2	VRK serine/threonine kinase 2	4.2890084248150405e-17	-2.47703277877164	-0.239586759317602	-0.06436862287643765	yes	-0.15001429617404938	-0.13773025572299957	-0.03885285183787346	0.0415244847536087	-0.10367660224437714	2.5903270579874516e-4	-0.06208987161517143	NA	unknown	NA	NA	NA	NA	NA	NA	NA	molecular
NKX2-5	NK2 homeobox 5	4.40697044817958e-17	-2.82307745211723	-0.341914508097725	-0.21287547051906583	yes	-0.21287547051906583	NA	NA	NA	NA	NA	NA	-19.05395516849124	yes	4.980678894622446	NA	NA	NA	NA	NA	NA	comp and mol
SLC19A2	solute carrier family 19 member 2	4.5946987974144397e-17	-1.86496969223431	-0.400507047359182	-0.8945503830909729	yes	NA	NA	-0.8945503830909729	NA	NA	NA	NA	3.341216582990645	no	NA	NA	2.2041366787586942	NA	NA	NA	NA	molecular
ACTG1P17	actin gamma 1 pseudogene 17	4.71465194941861e-17	1.2046380682277	0.280446746435273	NA	unknown	NA	NA	NA	NA	NA	NA	NA	NA	unknown	NA	NA	NA	NA	NA	NA	NA	unknown
CXCL9	C-X-C motif chemokine ligand 9	5.28689015911345e-17	2.03601368258905	0.881100195434898	NA	unknown	NA	NA	NA	NA	NA	NA	NA	NA	unknown	NA	NA	NA	NA	NA	NA	NA	unknown
TMEM107	transmembrane protein 107	5.3149333849446204e-17	2.07907478589145	0.20088732750903	0.24442336335778236	yes	0.11971873790025712	NA	0.3691279888153076	NA	NA	NA	NA	NA	unknown	NA	NA	NA	NA	NA	NA	NA	molecular
CCDC102B	coiled-coil domain containing 102B	5.36584911407567e-17	1.70891455591557	0.141098362234367	0.1173543632030487	yes	NA	NA	NA	NA	NA	0.1173543632030487	NA	-10.266785976735818	no	NA	NA	NA	NA	NA	2.5857430700043476	NA	molecular
CCL4	C-C motif chemokine ligand 4	5.3718955769294e-17	2.21568899488061	0.578419993837427	NA	unknown	NA	NA	NA	NA	NA	NA	NA	11.732108698951734	yes	NA	NA	NA	5.245482923259574	NA	NA	NA	compositional
KAT2B	lysine acetyltransferase 2B	5.77113764735442e-17	-1.93903465286447	-0.17658128768481	-0.09094944596290588	yes	NA	NA	NA	-0.09094944596290588	NA	NA	NA	5.0193511952506205	no	NA	NA	NA	2.2441763587548547	NA	NA	NA	molecular
ENAM	enamelin	5.83420728257309e-17	3.11208085721534	0.705015169525162	-0.0019424632191658	no	-0.0019424632191658	NA	NA	NA	NA	NA	NA	NA	unknown	NA	NA	NA	NA	NA	NA	NA	unknown
KDR	kinase insert domain receptor	5.9628246364866e-17	-2.28373069853708	-0.36798048692829	-0.20492680370807648	yes	NA	-0.20492680370807648	NA	NA	NA	NA	NA	8.502385246408949	no	NA	5.707518537179027	NA	NA	NA	NA	NA	molecular
RNF168	ring finger protein 168	5.97952703947761e-17	-2.21328558996591	-0.191069454907287	-0.04857942195875304	yes	-0.07367236912250519	-0.03969791159033775	-0.2170223444700241	0.1106567084789276	-0.1287647932767868	0.04758970439434051	-0.03914494812488556	NA	unknown	NA	NA	NA	NA	NA	NA	NA	molecular
TRMT10C	tRNA methyltransferase 10C, mitochondrial RNase P subunit	5.97952703947761e-17	-2.37410990429354	-0.190774950404046	-0.2011741578578949	yes	-0.06357447057962418	-0.21480047702789307	-0.2870763838291168	NA	-0.07722514122724533	-0.3631943166255951	NA	NA	unknown	NA	NA	NA	NA	NA	NA	NA	molecular
SERPINB1	serpin family B member 1	6.22441331673684e-17	-2.4624992972592	-0.388826021674915	-0.10127849951386451	yes	-0.22307904064655304	-0.03383183106780052	-0.09546393156051636	NA	-0.23338329792022705	0.07936560362577438	NA	NA	unknown	NA	NA	NA	NA	NA	NA	NA	molecular
GBP5	guanylate binding protein 5	6.2359544068407e-17	2.11609394917175	0.420231439137	0.04003266245126724	yes	NA	NA	NA	0.04003266245126724	NA	NA	NA	11.602796082498736	yes	NA	NA	NA	5.187666622816771	NA	NA	NA	comp and mol
FCN1	ficolin 1	6.31748839936334e-17	1.32559720995799	0.278394123790896	0.6152171492576599	yes	NA	NA	NA	NA	0.6152171492576599	NA	NA	7.6543139343166	yes	NA	NA	NA	NA	6.189689884318119	NA	NA	comp and mol
FCRL3	Fc receptor like 3	6.347514131731821e-17	2.0196263979113	0.55973451736841	NA	unknown	NA	NA	NA	NA	NA	NA	NA	15.353675041982548	yes	NA	NA	NA	6.864702868734263	NA	NA	NA	compositional
LHFPL6	LHFPL tetraspan subfamily member 6	6.51799931301366e-17	2.28676804683474	0.160824255752637	0.28099438548088074	yes	NA	NA	NA	NA	NA	0.28099438548088074	NA	-8.300892387016782	no	NA	NA	NA	NA	NA	2.090622616777745	NA	molecular
FCRL6	Fc receptor like 6	6.5400309091454e-17	2.89325282911571	0.754872408303333	NA	unknown	NA	NA	NA	NA	NA	NA	NA	15.572493583067615	yes	NA	NA	NA	6.962537703886861	NA	NA	NA	compositional
PGAM1P5	phosphoglycerate mutase 1 pseudogene 5	6.7505816717916e-17	2.39192147023064	0.477792062198906	NA	unknown	NA	NA	NA	NA	NA	NA	NA	NA	unknown	NA	NA	NA	NA	NA	NA	NA	unknown
HK3	hexokinase 3	7.29621977833007e-17	-2.03181233807644	-0.489902802629999	-0.3148950934410095	yes	NA	NA	NA	NA	-0.3148950934410095	NA	NA	7.759354026842394	no	NA	NA	NA	NA	6.274630952026337	NA	NA	molecular
KYAT1	kynurenine aminotransferase 1	7.299370784349881e-17	-2.59919480890872	-0.301883353120592	-0.0036022238433361	yes	-0.19028042256832123	0.09164711833000184	0.28736814856529236	NA	-0.02452925965189933	-0.18221670389175415	NA	NA	unknown	NA	NA	NA	NA	NA	NA	NA	molecular
NF2	NF2, moesin-ezrin-radixin like (MERLIN) tumor suppressor	7.41175238254338e-17	-1.62597813238988	-0.165056369896936	-0.02106128559292604	yes	-0.04862833768129349	-0.03262854367494583	-0.00284817907959222	NA	-0.00940207671374082	-0.00279483688063919	-0.0300657395273447	NA	unknown	NA	NA	NA	NA	NA	NA	NA	molecular
NCAM1	neural cell adhesion molecule 1	7.54764870437958e-17	-1.77947629347228	-0.167415785039483	-0.02676613256335258	yes	-0.02676613256335258	NA	NA	NA	NA	NA	NA	-23.455846087398857	yes	6.131327408401301	NA	NA	NA	NA	NA	NA	comp and mol
INTS12	integrator complex subunit 12	7.85489719393134e-17	-2.16959673430997	-0.137594503241742	-0.05498384156574806	yes	-0.07275668531656265	-0.02905694767832756	-0.07613251358270645	NA	-0.07050307095050812	-0.05973962694406509	-0.02171420492231846	NA	unknown	NA	NA	NA	NA	NA	NA	NA	molecular
DHX15	DEAH-box helicase 15	7.992089852096598e-17	-2.0440162466703	-0.192236004952453	-0.07352653571537562	yes	-0.18822890520095825	-0.01803118549287319	-0.09886332601308824	-0.02628304623067379	-0.09653329104185104	-0.03355473652482033	-0.05319125950336456	NA	unknown	NA	NA	NA	NA	NA	NA	NA	molecular
RIMS4	regulating synaptic membrane exocytosis 4	8.04563885999163e-17	2.28026602340233	0.705842184740754	NA	unknown	NA	NA	NA	NA	NA	NA	NA	NA	unknown	NA	NA	NA	NA	NA	NA	NA	unknown
C9orf24	chromosome 9 open reading frame 24	8.14790913888653e-17	2.07714240948876	0.315309932591495	0.13616286125034094	yes	0.13913942873477936	0.23597414791584015	0.2253938615322113	NA	NA	-0.05585599318146705	NA	NA	unknown	NA	NA	NA	NA	NA	NA	NA	molecular
ACBD4	acyl-CoA binding domain containing 4	8.45982331359836e-17	2.28872989339734	0.239891541987601	0.09662694856524467	yes	0.0947042554616928	0.08699946850538254	0.08183359354734421	NA	0.12297047674655914	NA	NA	NA	unknown	NA	NA	NA	NA	NA	NA	NA	molecular
PRDX1	peroxiredoxin 1	8.57197333690348e-17	-2.64921690096538	-0.268081943989781	-0.148353673517704	yes	-0.1098138466477394	-0.17986884713172913	-0.14363999664783478	NA	-0.16228248178958893	-0.1461631953716278	NA	NA	unknown	NA	NA	NA	NA	NA	NA	NA	molecular
NEK11	NIMA related kinase 11	8.8020194599273e-17	1.69650636500555	0.187417217015117	0.03153334818780422	yes	-0.01676938869059086	-0.01068375259637832	0.3779638409614563	NA	-0.3042921721935272	0.11144821345806122	NA	NA	unknown	NA	NA	NA	NA	NA	NA	NA	molecular
YIPF6	Yip1 domain family member 6	9.15992102080684e-17	-2.18483419674472	-0.141615912275462	-0.10302861407399178	yes	-0.12591001391410828	-0.02959998324513435	-0.07188867777585983	NA	-0.12279907613992692	-0.1649453192949295	NA	NA	unknown	NA	NA	NA	NA	NA	NA	NA	molecular
CLIP1	CAP-Gly domain containing linker protein 1	9.2769138728761e-17	-2.00837574255018	-0.197695265814729	-0.10486074696694102	yes	-0.04657577723264694	-0.13821682333946228	-0.10748465359210968	0.05422819033265114	-0.11964697390794754	-0.11150816828012466	-0.26482102274894714	NA	unknown	NA	NA	NA	NA	NA	NA	NA	molecular
FOXS1	forkhead box S1	9.450251126182892e-17	2.3242819702642	0.523405669912895	0.23470495641231537	yes	NA	NA	NA	NA	NA	0.23470495641231537	NA	-12.058671834369356	no	NA	NA	NA	NA	NA	3.037038777260128	NA	molecular
TMEM135	transmembrane protein 135	9.451711543738699e-17	2.74939358543494	0.379149747481386	-0.01262866013816424	no	-0.10925275087356567	-0.08668152987957001	-0.0506378635764122	-0.04431070014834404	-0.06206497550010681	0.12347707152366638	0.14107012748718262	NA	unknown	NA	NA	NA	NA	NA	NA	NA	unknown
TANK	TRAF family member associated NFKB activator	9.57856287577768e-17	-1.90870262914073	-0.154285847958655	-0.07715075995240893	yes	-0.06265503168106079	0.07080458104610443	-0.44168180227279663	0.070720374584198	0.08221706748008728	-0.13074371218681335	-0.12871679663658142	NA	unknown	NA	NA	NA	NA	NA	NA	NA	molecular
ST8SIA2	ST8 alpha-N-acetyl-neuraminide alpha-2,8-sialyltransferase 2	9.800881553472e-17	2.05034298637444	0.478589636445861	0.6059565544128418	yes	0.6059565544128418	NA	NA	NA	NA	NA	NA	NA	unknown	NA	NA	NA	NA	NA	NA	NA	molecular
FADS3	fatty acid desaturase 3	9.80545115549317e-17	-1.90110341079123	-0.248715255840622	-0.14694693088531494	yes	0.23850445449352264	-0.33089759945869446	-0.2756578326225281	NA	NA	-0.16331647336483002	-0.2033672034740448	NA	unknown	NA	NA	NA	NA	NA	NA	NA	molecular
UCHL5	ubiquitin C-terminal hydrolase L5	9.93572462508698e-17	-2.02846027471619	-0.165942981338056	-0.08846724182367324	yes	-0.08137694001197815	-0.0812145248055458	-0.04344194382429123	NA	-0.11014427989721298	-0.12615852057933807	NA	NA	unknown	NA	NA	NA	NA	NA	NA	NA	molecular
IMP4	IMP U3 small nucleolar ribonucleoprotein 4	1.00552357953359e-16	-2.15105935233683	-0.165542857635286	-0.17204382717609407	yes	-0.04985687509179115	0.05656646564602852	-0.3992528021335602	NA	-0.12405824661254884	-0.34361767768859863	NA	NA	unknown	NA	NA	NA	NA	NA	NA	NA	molecular
MBP	myelin basic protein	1.00552357953359e-16	1.88982830604114	0.228818589501092	0.24734021350741384	yes	0.23997260630130768	NA	0.3872930705547333	0.2155470848083496	0.1465480923652649	NA	NA	NA	unknown	NA	NA	NA	NA	NA	NA	NA	molecular
DNER	delta/notch like EGF repeat containing	1.01416500308892e-16	-1.67882047712943	-0.491359474872879	-0.9621070623397828	yes	NA	NA	-0.9621070623397828	NA	NA	NA	NA	4.132006698692983	no	NA	NA	2.725805794161931	NA	NA	NA	NA	molecular
NPC1	NPC intracellular cholesterol transporter 1	1.0192672786699299e-16	-1.88014247587516	-0.193007380643256	-0.13481598294207028	yes	-0.06543145328760147	-0.20108003914356232	-0.20580977201461792	-0.21390727162361145	0.03260010853409767	-0.07618372142314911	-0.21389973163604736	NA	unknown	NA	NA	NA	NA	NA	NA	NA	molecular
KLHL23	kelch like family member 23	1.0841586678512299e-16	-2.80909573092254	-0.347324531420396	0.04838747531175613	no	NA	NA	NA	NA	NA	0.04838747531175613	NA	-9.995521999266728	yes	NA	NA	NA	NA	NA	2.517423836363761	NA	compositional
UTP11	UTP11 small subunit processome component	1.12395243730252e-16	-2.69386431495415	-0.252830509414857	-0.17533978819847107	yes	-0.13404512405395508	NA	-0.21663445234298703	NA	NA	NA	NA	NA	unknown	NA	NA	NA	NA	NA	NA	NA	molecular
PPP1R15A	protein phosphatase 1 regulatory subunit 15A	1.12518901338992e-16	2.21832947756711	0.259612109912941	-0.08481305558234453	no	0.10780052095651628	-0.17924228310585022	-0.12280789017677309	NA	-0.01555284205824136	-0.21426278352737427	NA	NA	unknown	NA	NA	NA	NA	NA	NA	NA	unknown
OSBP2	oxysterol binding protein 2	1.13020424326206e-16	1.05660417232253	0.104807106666483	0.04008638920883337	yes	0.02169908955693245	0.05687177926301956	-0.05891371145844459	NA	0.01705739647150039	0.04240669682621956	0.1613970845937729	NA	unknown	NA	NA	NA	NA	NA	NA	NA	molecular
RAB23	RAB23, member RAS oncogene family	1.15085111663687e-16	2.07297785530616	0.270213586847822	0.10197900235652924	yes	NA	NA	0.10197900235652924	NA	NA	NA	NA	3.8838999809496326	yes	NA	NA	2.562134537527898	NA	NA	NA	NA	comp and mol
DLGAP1	DLG associated protein 1	1.16891733549683e-16	2.13393390943389	0.523312059763106	0.14450981467962265	yes	0.3617401719093323	0.3279055655002594	0.3525100350379944	NA	-0.23059837520122528	-0.08900832384824753	NA	NA	unknown	NA	NA	NA	NA	NA	NA	NA	molecular
GPX8	glutathione peroxidase 8 (putative)	1.19565078376907e-16	2.3296772055249	0.344504517795545	0.05049391463398933	yes	NA	NA	0.05049391463398933	NA	NA	NA	NA	4.3760505566456125	yes	NA	NA	2.886796859894551	NA	NA	NA	NA	comp and mol
NAA50	N-alpha-acetyltransferase 50, NatE catalytic subunit	1.2065566507803399e-16	-2.24884572087697	-0.201243374646373	-0.1167538022356374	yes	-0.09419594705104828	-0.0436236746609211	-0.15805061161518097	-0.20925962924957275	-0.1149631217122078	-0.14192284643650055	-0.0552607849240303	NA	unknown	NA	NA	NA	NA	NA	NA	NA	molecular
BST1	bone marrow stromal cell antigen 1	1.22493619675028e-16	1.91684117963585	0.179482024469078	0.2362423688173294	yes	NA	NA	NA	NA	NA	0.2362423688173294	NA	-8.97064687934408	no	NA	NA	NA	NA	NA	2.2593037445487747	NA	molecular
MT1A	metallothionein 1A	1.23081642853824e-16	-2.19931939748369	-0.849799681726706	NA	unknown	NA	NA	NA	NA	NA	NA	NA	NA	unknown	NA	NA	NA	NA	NA	NA	NA	unknown
ANKRD13A	ankyrin repeat domain 13A	1.24955655927226e-16	-2.76967005141095	-0.402716961140295	-0.02968630045652389	yes	-0.15561245381832123	0.11700229346752168	-0.07191909104585648	NA	-0.06786205619573593	0.02995980530977249	NA	NA	unknown	NA	NA	NA	NA	NA	NA	NA	molecular
PHTF2	putative homeodomain transcription factor 2	1.3117550516876002e-16	-2.31054803561134	-0.24315651774024	0.05333358927496842	no	-0.09963533282279968	0.0225145872682333	0.14895184338092804	0.06041784211993217	0.0925363078713417	0.05736880004405975	0.09118107706308363	NA	unknown	NA	NA	NA	NA	NA	NA	NA	unknown
MTMR9LP	myotubularin related protein 9 like, pseudogene	1.3221174563606399e-16	1.679848774581	0.157346297546531	NA	unknown	NA	NA	NA	NA	NA	NA	NA	NA	unknown	NA	NA	NA	NA	NA	NA	NA	unknown
ROBO1	roundabout guidance receptor 1	1.40319954231481e-16	1.97446049764044	0.227704547589762	0.22676566243171692	yes	NA	NA	0.22676566243171692	NA	NA	NA	NA	3.93569086829376	yes	NA	NA	2.5962999954038652	NA	NA	NA	NA	comp and mol
EIF2B4	eukaryotic translation initiation factor 2B subunit delta	1.44144145100176e-16	-2.26457269763241	-0.144944631521701	-0.05322964265942574	yes	-0.03162552788853645	0.0406975969672203	-0.14514151215553284	NA	-0.06664619594812393	-0.06343257427215576	NA	NA	unknown	NA	NA	NA	NA	NA	NA	NA	molecular
ABCC1	ATP binding cassette subfamily C member 1	1.5431314338987599e-16	-1.13044354496495	-0.0490230844669986	-0.1772263903170824	yes	-0.033489279448986053	0.02247556112706661	-0.5094622373580933	-0.277601033449173	-0.08805496245622635	NA	NA	NA	unknown	NA	NA	NA	NA	NA	NA	NA	molecular
AP4B1	adaptor related protein complex 4 subunit beta 1	1.5500521497069799e-16	1.97611075475527	0.188240915845871	0.08657674193382263	yes	0.11639311164617538	0.07837441563606262	0.23393294215202332	NA	-0.08665428310632706	0.0908375233411789	NA	NA	unknown	NA	NA	NA	NA	NA	NA	NA	molecular
GAS2L1	growth arrest specific 2 like 1	1.56611525985874e-16	-1.2957066675024	-0.142649706459333	-0.12232530303299428	yes	-0.24166439473629	-0.19101017713546753	0.06823056936264038	NA	-0.12485720962285995	NA	NA	NA	unknown	NA	NA	NA	NA	NA	NA	NA	molecular
CD1E	CD1e molecule	1.65787595372392e-16	2.190002179882	0.433278538694286	NA	unknown	NA	NA	NA	NA	NA	NA	NA	NA	unknown	NA	NA	NA	NA	NA	NA	NA	unknown
UBIAD1	UbiA prenyltransferase domain containing 1	1.66105337755492e-16	-1.93953561200593	-0.133357507192119	-0.06802277937531472	yes	-0.08062692731618881	-0.01282649859786033	-0.09987103193998335	NA	0.00277624279260635	-0.1495656818151474	NA	NA	unknown	NA	NA	NA	NA	NA	NA	NA	molecular
MEI4	meiotic double-stranded break formation protein 4	1.7114227003415003e-16	-3.2754440167884	-1.24681287998325	-0.33490437269210815	yes	-0.33490437269210815	NA	NA	NA	NA	NA	NA	-9.084429048420493	yes	2.3746578403829535	NA	NA	NA	NA	NA	NA	comp and mol
SPNS2	sphingolipid transporter 2	1.73260119486143e-16	-2.54973256166919	-0.369219248236909	-0.3808757960796356	yes	NA	-0.3808757960796356	NA	NA	NA	NA	NA	7.468022179282674	no	NA	5.013166751332812	NA	NA	NA	NA	NA	molecular
PLA2G12A	phospholipase A2 group XIIA	1.7409741672631496e-16	-2.17497356706436	-0.197297856161433	0.06357274204492569	no	-0.29793867468833923	0.25221294164657593	0.11597738415002824	NA	0.06625697016716003	0.1813550889492035	NA	NA	unknown	NA	NA	NA	NA	NA	NA	NA	unknown
LGR6	leucine rich repeat containing G protein-coupled receptor 6	1.84191012544595e-16	-2.22562752846293	-0.572962915471469	0.05894826725125313	no	NA	NA	NA	NA	NA	NA	0.05894826725125313	11.265444732161049	no	NA	NA	NA	NA	NA	NA	4.933669368581001	unknown
INHBE	inhibin subunit beta E	1.88972083137984e-16	1.23122130734439	0.296001591581289	NA	unknown	NA	NA	NA	NA	NA	NA	NA	NA	unknown	NA	NA	NA	NA	NA	NA	NA	unknown
TCEAL5	transcription elongation factor A like 5	1.9068396367530799e-16	1.77330667178765	0.476076258324226	NA	unknown	NA	NA	NA	NA	NA	NA	NA	NA	unknown	NA	NA	NA	NA	NA	NA	NA	unknown
RGR	retinal G protein coupled receptor	2.00682611902712e-16	-2.09317472110044	-0.542536914852842	NA	unknown	NA	NA	NA	NA	NA	NA	NA	NA	unknown	NA	NA	NA	NA	NA	NA	NA	unknown
RBM4B	RNA binding motif protein 4B	2.0156118142779599e-16	1.51994577684354	0.0855678646463606	-0.12572711259126662	no	-0.2757242023944855	-0.09738996624946594	-0.09075913578271866	NA	-0.06855007261037827	-0.09621218591928482	NA	NA	unknown	NA	NA	NA	NA	NA	NA	NA	unknown
DOCK9	dedicator of cytokinesis 9	2.0320672106079e-16	-1.02969343709357	-0.0995331481313688	-0.15922001004219055	yes	NA	-0.15922001004219055	NA	NA	NA	NA	NA	4.614781377023978	no	NA	3.097830725268228	NA	NA	NA	NA	NA	molecular
TTPAL	alpha tocopherol transfer protein like	2.03680000518589e-16	-1.24691843967673	-0.103455947729058	-0.2439097672700882	yes	-0.1371169090270996	-0.14658823609352112	-0.4939630925655365	NA	-0.19527313113212583	-0.2466074675321579	NA	NA	unknown	NA	NA	NA	NA	NA	NA	NA	molecular
LAMP3	lysosomal associated membrane protein 3	2.11802716035595e-16	2.08654125959067	0.529725366285872	NA	unknown	NA	NA	NA	NA	NA	NA	NA	NA	unknown	NA	NA	NA	NA	NA	NA	NA	unknown
THBS2	thrombospondin 2	2.12200246790067e-16	2.1719995819914	0.483040136282243	0.0481419563293457	yes	NA	NA	0.0481419563293457	NA	NA	NA	NA	7.120515316243983	yes	NA	NA	4.6972677736887585	NA	NA	NA	NA	comp and mol
PLA2G6	phospholipase A2 group VI	2.13249009080989e-16	2.42179869444178	0.256430623957962	0.03110437979921698	yes	-0.00365475239232182	0.11125726997852324	-0.04969964176416397	NA	0.13769933581352234	-0.04008031263947487	NA	NA	unknown	NA	NA	NA	NA	NA	NA	NA	molecular
MYO15B	myosin XVB	2.1544340095497099e-16	2.66272828517169	0.294988500780965	0.16756792863210043	yes	0.10160136222839355	0.09264730662107468	0.3228711783885956	NA	0.09323535114526749	0.25792908668518066	0.13712328672409058	NA	unknown	NA	NA	NA	NA	NA	NA	NA	molecular
PAQR6	progestin and adipoQ receptor family member 6	2.16641317275756e-16	2.24969467870361	0.382656236002377	NA	unknown	NA	NA	NA	NA	NA	NA	NA	NA	unknown	NA	NA	NA	NA	NA	NA	NA	unknown
MATN3	matrilin 3	2.1920447209316296e-16	-1.26343153617642	-0.21215189607875	NA	unknown	NA	NA	NA	NA	NA	NA	NA	NA	unknown	NA	NA	NA	NA	NA	NA	NA	unknown
LZTS3	leucine zipper tumor suppressor family member 3	2.20433458972899e-16	-2.62156989111101	-0.221474512364399	-0.00131323188543319	yes	-0.14762599766254425	NA	0.14499953389167786	NA	NA	NA	NA	NA	unknown	NA	NA	NA	NA	NA	NA	NA	molecular
STXBP6	syntaxin binding protein 6	2.2289477014245003e-16	-2.58709815188284	-0.48042824307598	-0.09448334574699402	yes	-0.09448334574699402	NA	NA	NA	NA	NA	NA	-9.193597101407644	yes	2.403194226276171	NA	NA	NA	NA	NA	NA	comp and mol
RNF167	ring finger protein 167	2.27684718363419e-16	-2.20933863796836	-0.194217300049997	0.06850831881165505	no	0.06478844583034515	0.03666331619024277	0.06476324796676636	NA	0.05844751372933388	0.11787907034158708	NA	NA	unknown	NA	NA	NA	NA	NA	NA	NA	unknown
EIF3I	eukaryotic translation initiation factor 3 subunit I	2.36694368332382e-16	-2.56309191929898	-0.231104205292004	-0.09436128288507462	yes	-0.05411740764975548	-0.05554093047976494	-0.17342551052570343	NA	NA	NA	NA	NA	unknown	NA	NA	NA	NA	NA	NA	NA	molecular
CUL7	cullin 7	2.38635744465586e-16	1.62543090278774	0.121370175365481	0.1902030259370804	yes	0.17209044098854065	NA	0.20831561088562012	NA	NA	NA	NA	NA	unknown	NA	NA	NA	NA	NA	NA	NA	molecular
ZNF14	zinc finger protein 14	2.42356207251251e-16	2.14727747918251	0.237824313392704	0.11448362320661544	yes	0.11736201494932176	0.1212531477212906	0.1216982528567314	NA	0.0839766338467598	0.1281280666589737	NA	NA	unknown	NA	NA	NA	NA	NA	NA	NA	molecular
PTK2B	protein tyrosine kinase 2 beta	2.43457564152738e-16	-0.724579236224279	-0.0506596051309221	-0.5498137474060059	yes	NA	NA	NA	NA	-0.5498137474060059	NA	NA	3.077850972970288	no	NA	NA	NA	NA	2.4889158187544074	NA	NA	molecular
LRRC32	leucine rich repeat containing 32	2.44496160542092e-16	-2.14928961122849	-0.27888848413388	-0.45577165484428406	yes	NA	-0.45577165484428406	NA	NA	NA	NA	NA	3.2353334810940853	no	NA	2.171828878854859	NA	NA	NA	NA	NA	molecular
TMEM232	transmembrane protein 232	2.45914644498922e-16	2.27071465493665	0.340592580551536	0.1193162901327014	yes	0.27950504422187805	0.02388352528214454	0.14871683716773987	NA	NA	0.02515975385904312	NA	NA	unknown	NA	NA	NA	NA	NA	NA	NA	molecular
UBTD1	ubiquitin domain containing 1	2.5066680564658192e-16	-1.93834005176585	-0.201587282041833	0.02690685540437698	no	0.03418136388063431	0.09427376091480257	0.11489071696996687	NA	-0.1357184201478958	NA	NA	NA	unknown	NA	NA	NA	NA	NA	NA	NA	unknown
FBF1	Fas binding factor 1	2.50695414007699e-16	2.35556803751181	0.292798140022545	0.19678882881999016	yes	0.24230290949344635	0.15421611070632937	0.26957350969314575	NA	0.05273125693202019	0.26512035727500916	NA	NA	unknown	NA	NA	NA	NA	NA	NA	NA	molecular
CATSPER2P1	cation channel sperm associated 2 pseudogene 1	2.61427608054751e-16	2.29740676727183	0.399711252864493	NA	unknown	NA	NA	NA	NA	NA	NA	NA	NA	unknown	NA	NA	NA	NA	NA	NA	NA	unknown
GSN	gelsolin	2.73936898159545e-16	2.01366055491878	0.238353034733668	-0.0805833637714386	no	NA	NA	-0.0805833637714386	NA	NA	NA	NA	4.542043587932951	yes	NA	NA	2.996299288004518	NA	NA	NA	NA	compositional
RTL8A	retrotransposon Gag like 8A	2.88011438317586e-16	-2.39545567043816	-0.136863819803351	-0.00806482322514057	yes	-0.00806482322514057	NA	NA	NA	NA	NA	NA	NA	unknown	NA	NA	NA	NA	NA	NA	NA	molecular
PNISR	PNN interacting serine and arginine rich protein	2.93317124029405e-16	1.94189313136079	0.215171513345394	0.09936758516622442	yes	0.10321015119552612	0.10586182028055192	0.07885052263736725	-0.01112672220915556	0.1814352571964264	0.122305728495121	0.11503633856773376	NA	unknown	NA	NA	NA	NA	NA	NA	NA	molecular
KLHDC8A	kelch domain containing 8A	3.07381633109553e-16	0.760023571697051	0.287061203087881	NA	unknown	NA	NA	NA	NA	NA	NA	NA	NA	unknown	NA	NA	NA	NA	NA	NA	NA	unknown
CXCR4	C-X-C motif chemokine receptor 4	3.14566572240418e-16	2.67272933176423	0.625743701073089	NA	unknown	NA	NA	NA	NA	NA	NA	NA	9.927909936591384	yes	NA	NA	NA	4.438816871915123	NA	NA	NA	compositional
DNALI1	dynein axonemal light intermediate chain 1	3.23921077278256e-16	1.7375607469645	0.169692822014141	0.26962170004844666	yes	NA	NA	0.26962170004844666	NA	NA	NA	NA	NA	unknown	NA	NA	NA	NA	NA	NA	NA	molecular
SEC61A1	SEC61 translocon subunit alpha 1	3.24485090466201e-16	-2.30590232295098	-0.242026352211288	-0.17488194555044173	yes	-0.23064875602722168	-0.1082763597369194	-0.18428626656532288	NA	-0.14651645720005035	-0.2046818882226944	NA	NA	unknown	NA	NA	NA	NA	NA	NA	NA	molecular
SLC43A2	solute carrier family 43 member 2	3.282119279490739e-16	2.82347873994157	0.451784938089521	-0.0435899868607521	no	NA	NA	NA	NA	-0.0435899868607521	NA	NA	4.9837892943614595	yes	NA	NA	NA	NA	4.030160043812766	NA	NA	compositional
PIK3C2A	phosphatidylinositol-4-phosphate 3-kinase catalytic subunit type 2 alpha	3.28800321213657e-16	-1.70407977034768	-0.168071248511005	-0.08514034026302397	yes	-0.0720384418964386	-0.37971368432044983	-0.08726142346858978	-0.02790296450257301	-0.04606025293469429	0.00259179552085697	0.01440258976072073	NA	unknown	NA	NA	NA	NA	NA	NA	NA	molecular
STARD10	StAR related lipid transfer domain containing 10	3.42129224037368e-16	-2.68602242825818	-0.372246786095486	NA	unknown	NA	NA	NA	NA	NA	NA	NA	NA	unknown	NA	NA	NA	NA	NA	NA	NA	unknown
NYNRIN	NYN domain and retroviral integrase containing	3.44042188790905e-16	1.85954495885264	0.182818240241871	0.21844791620969772	yes	NA	0.3568722605705261	0.1979656219482422	NA	NA	0.10050586611032486	NA	NA	unknown	NA	NA	NA	NA	NA	NA	NA	molecular
GCLM	glutamate-cysteine ligase modifier subunit	3.51252924660733e-16	-2.08080238022226	-0.268319725489877	-0.23995357640087608	yes	0.03102443926036358	-0.3410632312297821	-0.4711730480194092	NA	-0.3435066044330597	-0.07504943758249283	NA	NA	unknown	NA	NA	NA	NA	NA	NA	NA	molecular
RABL2B	RAB, member of RAS oncogene family like 2B	3.5197056671457693e-16	2.48747590730196	0.224353652237701	0.16897232979536056	yes	0.1309775859117508	0.1910126507282257	0.19623781740665436	NA	0.08642435818910599	0.240209236741066	NA	NA	unknown	NA	NA	NA	NA	NA	NA	NA	molecular
BZW1	basic leucine zipper and W2 domains 1	3.59658449044355e-16	-1.81725965146201	-0.220957259718145	-0.14472469203174115	yes	-0.01904497854411602	-0.05637546628713608	-0.4740294814109802	NA	-0.09978316724300385	-0.07439036667346954	NA	NA	unknown	NA	NA	NA	NA	NA	NA	NA	molecular
IL17RD	interleukin 17 receptor D	3.633373917744729e-16	0.958210385168501	0.0132265302082921	0.41139712929725647	yes	NA	NA	0.41139712929725647	NA	NA	NA	NA	3.548167906812888	yes	NA	NA	2.3406585091232457	NA	NA	NA	NA	comp and mol
PLEKHO1	pleckstrin homology domain containing O1	3.66731748273198e-16	-1.78520002215903	-0.317857608488235	0.06298145651817322	no	0.15165357291698456	-0.01920546218752861	-0.03693043813109398	NA	0.33395636081695557	0.06805559247732162	-0.11964088678359984	NA	unknown	NA	NA	NA	NA	NA	NA	NA	unknown
ZNF536	zinc finger protein 536	3.67415178657499e-16	2.29081171284808	0.524866514087847	0.264906644821167	yes	0.264906644821167	NA	NA	NA	NA	NA	NA	-17.929872387551512	no	4.686845129751762	NA	NA	NA	NA	NA	NA	molecular
AMZ2P1	AMZ2 pseudogene 1	3.6783226975835198e-16	2.44146928619982	0.263436508948407	NA	unknown	NA	NA	NA	NA	NA	NA	NA	NA	unknown	NA	NA	NA	NA	NA	NA	NA	unknown
AK6	adenylate kinase 6	3.70484220325877e-16	-2.61361847208092	-0.249007469148854	-0.07125513292849064	yes	-0.08780450373888016	-0.0190966110676527	-0.14325785636901855	NA	-0.01705073937773704	-0.08906595408916473	NA	NA	unknown	NA	NA	NA	NA	NA	NA	NA	molecular
CBFA2T2	CBFA2/RUNX1 partner transcriptional co-repressor 2	3.70675155085644e-16	1.83202728248568	0.124797330713712	0.11995107720472983	yes	0.02731055580079555	0.07885036617517471	0.22644063830375671	-0.01108582597225904	0.1549413651227951	0.1632477045059204	0.19995273649692535	NA	unknown	NA	NA	NA	NA	NA	NA	NA	molecular
LMX1B	LIM homeobox transcription factor 1 beta	3.76760883197111e-16	1.52342866887788	0.273263432325766	0.4455710649490357	yes	NA	NA	0.4455710649490357	NA	NA	NA	NA	5.928124843820138	yes	NA	NA	3.910670583595989	NA	NA	NA	NA	comp and mol
SLC7A7	solute carrier family 7 member 7	3.96359026382493e-16	-1.32927204715386	-0.202355227070799	-0.02138755097985267	yes	NA	NA	NA	NA	-0.02138755097985267	NA	NA	5.419741367612254	no	NA	NA	NA	NA	4.3826943350638965	NA	NA	molecular
ZNF578	zinc finger protein 578	4.00253433083378e-16	2.3985685286099	0.358050555826858	0.06752469018101692	yes	0.09789817780256271	0.08237239718437195	0.15248113870620728	NA	NA	-0.06265295296907425	NA	NA	unknown	NA	NA	NA	NA	NA	NA	NA	molecular
LBP	lipopolysaccharide binding protein	4.15270900197034e-16	-2.11269520615032	-0.486651355493841	NA	unknown	NA	NA	NA	NA	NA	NA	NA	NA	unknown	NA	NA	NA	NA	NA	NA	NA	unknown
SLC16A5	solute carrier family 16 member 5	4.21246893387364e-16	2.65506418275564	0.409188591273126	0.05886635680993398	yes	0.2053946554660797	NA	0.04401245713233948	NA	-0.07280804216861725	NA	NA	NA	unknown	NA	NA	NA	NA	NA	NA	NA	molecular
OIT3	oncoprotein induced transcript 3	4.545163978568801e-16	2.63004770144391	0.792149387998443	NA	unknown	NA	NA	NA	NA	NA	NA	NA	NA	unknown	NA	NA	NA	NA	NA	NA	NA	unknown
BRD4	bromodomain containing 4	4.72904799039315e-16	-1.14794416271128	-0.091683682547039	-0.05763224851606147	yes	-0.1324901431798935	-0.01432832516729831	-0.1193038523197174	-0.04406954348087311	0.00383005710318684	-0.03318129107356071	-0.06388264149427414	NA	unknown	NA	NA	NA	NA	NA	NA	NA	molecular
CCDC74A	coiled-coil domain containing 74A	4.79114278332852e-16	2.1970542911518	0.379319407475808	NA	unknown	NA	NA	NA	NA	NA	NA	NA	-12.023312699909876	no	NA	NA	NA	NA	NA	3.028133396637884	NA	unknown
PPIP5K1	diphosphoinositol pentakisphosphate kinase 1	4.79381837179535e-16	2.47338142577641	0.221778532427088	0.2558148980140686	yes	0.24882277846336365	0.2693638503551483	0.30674153566360474	NA	0.13596412539482117	0.31818220019340515	NA	NA	unknown	NA	NA	NA	NA	NA	NA	NA	molecular
CERS6	ceramide synthase 6	4.95764490299442e-16	-1.64681947131756	-0.13530195096325	-0.06789889186620712	yes	-0.06789889186620712	NA	NA	NA	NA	NA	NA	-8.243869416183891	yes	2.154936654784932	NA	NA	NA	NA	NA	NA	comp and mol
HEY2	hes related family bHLH transcription factor with YRPW motif 2	5.01770019511324e-16	-2.13409553672541	-0.490142290922298	-0.01189828380011022	yes	-0.3876234292984009	0.09957625716924667	-0.00370533089153468	NA	NA	0.09595630317926408	0.13630478084087372	NA	unknown	NA	NA	NA	NA	NA	NA	NA	molecular
TESK1	testis associated actin remodelling kinase 1	5.10142651649219e-16	-1.87145314014944	-0.18421659109898	0.03567631915211677	no	0.16729174554347992	NA	-0.09593910723924635	NA	NA	NA	NA	NA	unknown	NA	NA	NA	NA	NA	NA	NA	unknown
SCN4B	sodium voltage-gated channel beta subunit 4	5.33983257424645e-16	1.92008527940462	0.246908432873526	0.2866552770137787	yes	NA	NA	NA	NA	NA	0.2866552770137787	NA	-18.883936046408813	no	NA	NA	NA	NA	NA	4.756016817439433	NA	molecular
PRIMA1	proline rich membrane anchor 1	5.51067540141665e-16	-1.93334411040572	-0.354091988091656	-0.35076776146888733	yes	-0.35076776146888733	NA	NA	NA	NA	NA	NA	-10.511750170452776	yes	2.747757709963361	NA	NA	NA	NA	NA	NA	comp and mol
USP2	ubiquitin specific peptidase 2	5.99780058293715e-16	-2.10491287436943	-0.212984027838465	-0.19815149903297424	yes	-0.19815149903297424	NA	NA	NA	NA	NA	NA	-18.366500064597982	yes	4.800979031959615	NA	NA	NA	NA	NA	NA	comp and mol
IDI2-AS1	IDI2 antisense RNA 1	6.04473702940912e-16	1.81896216411472	0.225036118870822	0.3761650025844574	yes	0.3761650025844574	NA	NA	NA	NA	NA	NA	-16.884720454889976	no	4.413643785114959	NA	NA	NA	NA	NA	NA	molecular
SRGN	serglycin	6.16674384795917e-16	-1.97413086214771	-0.347268839803267	-0.11448688060045242	yes	NA	NA	NA	NA	-0.11448688060045242	NA	NA	3.0988894394732696	no	NA	NA	NA	NA	2.5059286541845363	NA	NA	molecular
PTPRG	protein tyrosine phosphatase receptor type G	6.18974006095703e-16	-1.66520783005858	-0.148828002623104	-0.26702296308108736	yes	-0.16510388255119324	-0.3161427676677704	-0.5467978119850159	-0.064006805419921875	-0.63014817237854	-0.07639455050230026	-0.07056675106287003	NA	unknown	NA	NA	NA	NA	NA	NA	NA	molecular
GAP43	growth associated protein 43	6.19906686826682e-16	1.49717712839554	0.585747420648861	0.5335994362831116	yes	NA	NA	0.5335994362831116	NA	NA	NA	NA	6.7705353105383725	yes	NA	NA	4.466392657320981	NA	NA	NA	NA	comp and mol
SLCO5A1	solute carrier organic anion transporter family member 5A1	6.28357453431625e-16	-2.33622987708235	-0.412969176521499	-0.22432251274585724	yes	-0.22432251274585724	NA	NA	NA	NA	NA	NA	-24.145202589063754	yes	6.311524293948239	NA	NA	NA	NA	NA	NA	comp and mol
SLC4A2	solute carrier family 4 member 2	6.49659597094033e-16	-1.33925479936032	-0.134902352256767	-0.04542442951351404	yes	0.0235602781176567	-0.00633307453244924	-0.02416100911796093	NA	-0.07614139467477798	-0.14404694736003876	NA	NA	unknown	NA	NA	NA	NA	NA	NA	NA	molecular
FZD2	frizzled class receptor 2	6.54299280886666e-16	2.15396895929609	0.41591465540906303	NA	unknown	NA	NA	NA	NA	NA	NA	NA	NA	unknown	NA	NA	NA	NA	NA	NA	NA	unknown
HSD17B14	hydroxysteroid 17-beta dehydrogenase 14	6.66993178464886e-16	1.66358233280504	0.283209324118586	0.23053628206253052	yes	NA	NA	NA	NA	0.23053628206253052	NA	NA	2.8395862094120576	yes	NA	NA	NA	NA	2.2962421174349568	NA	NA	comp and mol
NDC80	NDC80 kinetochore complex component	6.74186316470191e-16	2.31498546390577	0.40568736413979	0.2863142881542444	yes	-0.02422038838267326	NA	0.5968489646911621	NA	NA	NA	NA	NA	unknown	NA	NA	NA	NA	NA	NA	NA	molecular
THEMIS	thymocyte selection associated	6.87277529281395e-16	2.32270631579629	0.418001784968419	0.04190721735358238	yes	NA	NA	NA	0.04190721735358238	NA	NA	NA	18.86800923013152	yes	NA	NA	NA	8.435978795644985	NA	NA	NA	comp and mol
GZMK	granzyme K	6.87827787908946e-16	2.35643479483963	0.570887593238561	NA	unknown	NA	NA	NA	NA	NA	NA	NA	16.998926546490743	yes	NA	NA	NA	7.600302827174467	NA	NA	NA	compositional
[truncated: 14,382 more rows]
