# Supplementary material for: A cross-study transcriptional patient map of heart failure defines conserved multicellular coordination in cardiac remodeling
Source: Nat Commun. 2025 Oct 31;16:9659. doi: 10.1038/s41467-025-62219-6 (PMC12579254; doi:10.1038/s41467-025-62219-6)
Supplement: Supplementary file 11 — Supplementary Dataset 9 [file 41467_2025_62219_MOESM11_ESM.csv]

	Primers (5'->3')	Gene	Accession Number
Forward	GGCTGTGATGCCAAAGGG	Ahr	NM_013149.3
Reverse	AGCGGCGTGGATAAACTGA
Forward	ATGCCAAGGACAGAGAAGGAG	Ankrd1	NM_013220.2
Reverse	CCGCACCGAAGGTCATCAA
Forward	TCCTCTTACCTGCCTTGTGG	Bmal2	NM_133391.2
Reverse	TGCTGTTGCCCTTTGGTC
Forward	AAGTGTGACCCGGACTGC	Ccnd1	NM_171992.6
Reverse	CCAGACCAGCTTCTTCCTCC
Forward	CGTCGATCATACCATGTTGAAG	Ddit3	NM_001109986.1
Reverse	TCCTTCTGGAACACTCTCTCC
Forward	GGGGAGCTGTATGGATCAGAAA	Fgf9	NM_012952.2
Reverse	GGTGCCGTTTAGTCCTGGTC
Forward	ACTGATGAATGTGGACCCCG	Gadd45b	NM_001008321.1
Reverse	GCCTGATACCCTGACGATGT
Forward	CGGTCCCGAGATTTTCACCT	Ier3	NM_212505.2
Reverse	GAAGATGATGGCGAGCAGGA
Forward	TCTTGTGGTGTGTGTGAGCC	Ifnar2	NM_001426990.2
Reverse	AGTGTGTAGTTGGTTGGTGGG
Forward	TGACTAACCCCAAGTGCTCC	Kcnmb4	NM_023960.2
Reverse	CGTCCTCTGGTCTTTGATGT
Forward	AACAGGCTCCAGACAACGAG	Lyar	NM_001011911.2
Reverse	TAAAGGTGGGGTTCCTGCTG
Forward	AACAAAGAGGCTGGGATGGG	Mcl1	NM_021846.2
Reverse	AGTTGGTGGCTGGAGGTTTT
Forward	CATCCAGGTCGTAGCAAATGAC	Nav2	NM_138529.1
Reverse	TGTATCGGGAGAGGCTGAAGA
Forward	CACTGGTTGGGGGAAAGATAGA	Phlpp2	NM_001109131.2
Reverse	GTAACACGAGAGGTCCACGG
Forward	ACCCCACGACAATGAGGTTC	Prickle2	NM_001107876.3
Reverse	TGTTCGCAAATAGCCCCTGT
Forward	CCAACAGAACCATCAGCCCT	Prkd1	NM_001276715.2
Reverse	GGACCATCCACCCTTCCTTC
Forward	GATACCAAGGAGGTCGCCA	Prom1	NM_001110137.1
Reverse	CAAAAGAAGAAGCCCACCAGG
Forward	AAGCGCCGTGCAAATACCTT	Pros1	NM_031086.2
Reverse	GAATGCGCCCAGACAACCTAA
Forward	GCGGAGACAGGGAGATACC	Sacs	NM_001427721.1
Reverse	AGTGGTGGTGTTGTTTGACC
Forward	GCTCAGTCAAACAGGATGGT	Socs2	NM_058208.2
Reverse	TCCGCAGGTTAGTCGGC
Forward	GGACCGCAACAACGCAATCT	Tgfb1	NM_021578.2
Reverse	TGACTTGAATCTCTGCAGGCG
Forward	TGTGCGATGGCGTGCTATG	Col1a1	NM_053304.1
Reverse	TCCCTTGGGTCCCTCGACTC
Forward	GGAGCAAATCCTGTGTACAGTG	Nppa	NM_012612.2
Reverse	ACCTCATCTTCTACCGGCAT
Forward	AGAAGATAGACCGGATCGGC	Nppb	NM_031545.1
Reverse	AGCCAGGAGGTCTTCCTAAA
