# Supplementary material for: A cross-study transcriptional patient map of heart failure defines conserved multicellular coordination in cardiac remodeling
Source: Nat Commun. 2025 Oct 31;16:9659. doi: 10.1038/s41467-025-62219-6 (PMC12579254; doi:10.1038/s41467-025-62219-6)
Supplement: Supplementary file 14 — Source Data [file 41467_2025_62219_MOESM14_ESM.xlsx]

## Sheet: fig_1B
study	heart_failure	proportion_female	modality	year	n	new	label
Kim16	HF		Bulk	2016	4	2021
Kim16	NF		Bulk	2016	4	2021
Liu15_M	HF	19	Bulk	2015	177	2021
Liu15_M	NF	46	Bulk	2015	136	2021
Molina-Navarro13	HF	0	Bulk	2013	24	2021
Molina-Navarro13	NF	20	Bulk	2013	5	2021
Kittleson05	HF	34	Bulk	2005	31	2021
Kittleson05	NF		Bulk	2005	6	2021
Barth06	HF	43	Bulk	2006	7	2021
Barth06	NF	80	Bulk	2006	5	2021
Greco12	HF	5	Bulk	2012	19	2021
Greco12	NF	60	Bulk	2012	5	2021
Hannenhalli06	HF		Bulk	2006	194	2021
Hannenhalli06	NF		Bulk	2006	16	2021
Kong10	HF	20	Bulk	2010	15	2021
Kong10	NF	20	Bulk	2010	15	2021
Tarazon14	HF	4	Bulk	2014	26	2021
Tarazon14	NF	20	Bulk	2014	9	2021
Yang14	HF	19	Bulk	2014	16	2021
Yang14	NF	12	Bulk	2014	8	2021
Liu15_R	HF	50	Bulk	2015	2	2021
Liu15_R	NF	33	Bulk	2015	3	2021
Schiano17	HF	50	Bulk	2017	2	2021
Schiano17	NF	75	Bulk	2017	4	2021
Sweet18	HF	20	Bulk	2018	50	2021
Sweet18	NF	21	Bulk	2018	14	2021
Spurrell19	HF		Bulk	2019	15	2021
Spurrell19	NF		Bulk	2019	18	2021
vanHeesch19	HF	25	Bulk	2019	65	2021
vanHeesch19	NF	42	Bulk	2019	12	2021
Pepin19	HF	0	Bulk	2019	6	2021
Pepin19	NF	67	Bulk	2019	3	2021
Flam19	HF	39.5833	Bulk	2019	192	2024	*
Flam19	NF	54.321	Bulk	2019	162	2024
Hua19	HF	38.0952	Bulk	2019	21	2024	*
Hua19	NF	0	Bulk	2019	9	2024
Forte22	HF		Bulk	2022	5	2024	*
Forte22	NF		Bulk	2022	5	2024
Wang22	HF		Bulk	2022	8	2024	*
Wang22	NF		Bulk	2022	7	2024
Rao21	HF		Bulk	2021	52	2024	*
Rao21	NF		Bulk	2021	15	2024
Chaffin2022	HF	34.6154	Sn	2022	26	2024	*
Chaffin2022	NF	62.5	Sn	2022	16	2024
Koenig2022	HF	46.1538	Sn	2022	13	2024	*
Koenig2022	NF	52	Sn	2022	25	2024
Reichart2022	HF	21.0526	Sn	2022	19	2024	*
Reichart2022	NF	38.8889	Sn	2022	18	2024
Simonson2023	HF	57.1429	Sn	2023	7	2024	*
Simonson2023	NF	50	Sn	2023	8	2024

## Sheet: fig_1C
study	heart_failure	modality	age_mean
Kim16	HF	Bulk
Kim16	NF	Bulk
Liu15_M	HF	Bulk	55
Liu15_M	NF	Bulk	49
Molina-Navarro13	HF	Bulk
Molina-Navarro13	NF	Bulk	55
Kittleson05	HF	Bulk
Kittleson05	NF	Bulk
Barth06	HF	Bulk	37
Barth06	NF	Bulk	49
Greco12	HF	Bulk	62
Greco12	NF	Bulk	48
Hannenhalli06	HF	Bulk	54
Hannenhalli06	NF	Bulk	57
Kong10	HF	Bulk	52
Kong10	NF	Bulk	49
Tarazon14	HF	Bulk	52
Tarazon14	NF	Bulk	47
Yang14	HF	Bulk	58
Yang14	NF	Bulk	55
Liu15_R	HF	Bulk	64
Liu15_R	NF	Bulk	54
Schiano17	HF	Bulk	58
Schiano17	NF	Bulk	58
Sweet18	HF	Bulk	51
Sweet18	NF	Bulk	49
Spurrell19	HF	Bulk
Spurrell19	NF	Bulk
vanHeesch19	HF	Bulk	42
vanHeesch19	NF	Bulk	53
Pepin19	HF	Bulk	53
Pepin19	NF	Bulk	44
Flam19	HF	Bulk	51.6234
Flam19	NF	Bulk	56.0617
Hua19	HF	Bulk	34.619
Hua19	NF	Bulk	41.6667
Forte22	HF	Bulk
Forte22	NF	Bulk
Wang22	HF	Bulk
Wang22	NF	Bulk
Rao21	HF	Bulk
Rao21	NF	Bulk
Chaffin2022	HF	Single Nuc	51.5769
Chaffin2022	NF	Single Nuc	56.75
Koenig2022	HF	Single Nuc	44.4167
Koenig2022	NF	Single Nuc	49.24
Reichart2022	HF	Single Nuc	36.0526
Reichart2022	NF	Single Nuc	54.3333
Simonson2023	HF	Single Nuc	58
Simonson2023	NF	Single Nuc	54.625

## Sheet: fig_1D
study	heart_failure	proportion_female
Kim16	HF
Kim16	NF
Liu15_M	HF	19
Liu15_M	NF	46
Molina-Navarro13	HF	0
Molina-Navarro13	NF	20
Kittleson05	HF	34
Kittleson05	NF
Barth06	HF	43
Barth06	NF	80
Greco12	HF	5
Greco12	NF	60
Hannenhalli06	HF
Hannenhalli06	NF
Kong10	HF	20
Kong10	NF	20
Tarazon14	HF	4
Tarazon14	NF	20
Yang14	HF	19
Yang14	NF	12
Liu15_R	HF	50
Liu15_R	NF	33
Schiano17	HF	50
Schiano17	NF	75
Sweet18	HF	20
Sweet18	NF	21
Spurrell19	HF
Spurrell19	NF
vanHeesch19	HF	25
vanHeesch19	NF	42
Pepin19	HF	0
Pepin19	NF	67
Flam19	HF	39.5833
Flam19	NF	54.321
Hua19	HF	38.0952
Hua19	NF	0
Forte22	HF
Forte22	NF
Wang22	HF
Wang22	NF
Rao21	HF
Rao21	NF
Chaffin2022	HF	34.6154
Chaffin2022	NF	62.5
Koenig2022	HF	46.1538
Koenig2022	NF	52
Reichart2022	HF	21.0526
Reichart2022	NF	38.8889
Simonson2023	HF	57.1429
Simonson2023	NF	50

## Sheet: fig_1E
disease_code	modality	n	prop
ARVC	sc	1	0.0153846
DCM	bulk	555	0.596133
DCM	sc	42	0.646154
HCM	bulk	27	0.0290011
HCM	sc	15	0.230769
ICM	bulk	297	0.319012
ICM	sc	7	0.107692
	bulk	52	0.0558539

## Sheet: fig_1F
modality	sample_site	heart_failure	n	prop
bulk	Apex	HF	66	0.0708915
bulk	FreeWall	HF	669	0.718582
bulk		HF	196	0.210526
sc	Apex	HF	27	0.415385
sc	FreeWall	HF	38	0.584615

## Sheet: fig_1G
feature	sample_id	heart_failure	batch	Fib_0	Fib_1	Fib_2	Fib_3	Fib_4	Fib_5
CDK8	P1290	HF	Chaffin2022	6.87781	6.97884	6.3169	6.06185
CDK8	P1300	HF	Chaffin2022	5.9293	6.3823	5.43662	5.13789	5.33
CDK8	P1304	HF	Chaffin2022	6.34565	6.5675	6.112	5.80869	6.16602	6.16269
CDK8	P1358	HF	Chaffin2022	6.45391	6.74879	6.10771	5.62942	6.17154
CDK8	P1371	HF	Chaffin2022	6.27403	6.70696	5.7543	5.68143	6.3196
CDK8	P1422	HF	Chaffin2022	6.43658	6.79397	5.23799	5.74856	5.39249	6.27937
CDK8	P1425	HF	Chaffin2022	6.13352	6.43481	5.68016	5.41407	6.05302	5.96099
CDK8	P1430	HF	Chaffin2022	6.40663	6.7823	6.09002	5.58468	6.34612	6.452
CDK8	P1437	HF	Chaffin2022	6.38325	6.57082	5.77107	5.71297	6.32592	5.77481
CDK8	P1447	HF	Chaffin2022	6.30675	6.5272	5.53298	5.53385	5.6296
CDK8	P1462	HF	Chaffin2022	6.12811	6.38222	6.03393	5.26984	6.10281	5.90259
CDK8	P1472	HF	Chaffin2022	6.34462	6.52548	5.83589	5.52711	6.16924	5.72394
CDK8	P1479	HF	Chaffin2022	6.73697	6.97183	6.35561	5.95783	6.52437	6.6538
CDK8	P1504	HF	Chaffin2022	6.08072	6.49302	5.41105	5.58898	6.41459	6.01123
CDK8	P1508	HF	Chaffin2022	6.05116	6.49695	5.28536	5.65007	5.94224	5.8997
CDK8	P1510	HF	Chaffin2022	6.18012	6.44	5.77871	5.75536	5.98492
CDK8	P1515	NF	Chaffin2022	6.34762	6.44111	5.98074	5.49343	6.44913
CDK8	P1516	NF	Chaffin2022	6.70486	7.27018	6.29674	6.06025	6.97347	6.89725
CDK8	P1539	NF	Chaffin2022	6.35011	6.46051	5.81291	5.63108
CDK8	P1540	NF	Chaffin2022	6.27506	6.63623	6.06948	5.87688
CDK8	P1547	NF	Chaffin2022	6.02241	6.16834	5.71067	4.9967
CDK8	P1549	NF	Chaffin2022	6.10716	6.39941	5.55531	5.56742	5.77128
CDK8	P1558	NF	Chaffin2022	6.39843	6.67225	5.97959	5.64666	6.28517
CDK8	P1561	NF	Chaffin2022	6.07945	6.27842	5.74779	5.51118
CDK8	P1582	NF	Chaffin2022	6.18375	6.33589	5.77754	5.46916	5.55659
CDK8	P1600	NF	Chaffin2022	6.29025	6.5178	6.01852	5.45565
CDK8	P1602	HF	Chaffin2022	6.56305	6.83103	6.29436	6.03266	6.56094	6.1736
CDK8	P1603	NF	Chaffin2022	6.00628	6.29147	5.75409	5.59363
CDK8	P1606	HF	Chaffin2022	6.52721	6.77214	5.78709	5.50186	5.8925
CDK8	P1610	NF	Chaffin2022	6.13384	6.47707	5.88492	5.61812	6.42847	5.7581
CDK8	P1617	HF	Chaffin2022	6.21127	6.54678	5.64956	5.48476	5.95094	6.2612
CDK8	P1622	NF	Chaffin2022	6.22338	6.41285	5.95787	5.68765
CDK8	P1630	HF	Chaffin2022	6.75118	6.969	6.38023	5.91883	6.60505	6.53136
CDK8	P1631	HF	Chaffin2022	6.15886	6.37431	5.93793	5.41448	6.16537	5.48501
CDK8	P1678	NF	Chaffin2022	5.9584		5.7011	5.09717		5.09789
CDK8	P1685	HF	Chaffin2022	7.14373	7.36322	5.96357	5.39351	7.09804	6.80454
CDK8	P1702	NF	Chaffin2022	5.48429		5.39708	5.11082
CDK8	P1707	HF	Chaffin2022	6.46946	6.63648	5.37526	5.60144	5.97297
CDK8	P1718	NF	Chaffin2022	6.49748	6.84485	6.04816	6.20613
CDK8	P1722	HF	Chaffin2022	6.34619	6.75367	5.69362	5.73887	6.62308	5.74947
CDK8	P1726	HF	Chaffin2022	6.63142	6.89753	6.23974	5.48496	6.36234	6.5221
CDK8	P1735	HF	Chaffin2022	5.99155	6.42035	5.53523	5.57458	6.01655
COL24A1	P1290	HF	Chaffin2022	5.89533	6.05795	5.6712	6.14271
COL24A1	P1300	HF	Chaffin2022	6.96985	7.23856	6.98632	6.98697	7.20794
COL24A1	P1304	HF	Chaffin2022	5.53317	5.464	6.01314	5.81814	5.88334	5.45863
COL24A1	P1358	HF	Chaffin2022	6.09815	6.28484	6.3519	6.38825	6.57631
COL24A1	P1371	HF	Chaffin2022	6.41986	6.77138	6.51526	6.68596	6.80911
COL24A1	P1422	HF	Chaffin2022	6.28301	6.53841	6.82977	6.895	7.06276	5.9353
COL24A1	P1425	HF	Chaffin2022	5.15488	5.16131	5.38586	5.72737	5.72771	4.83331
COL24A1	P1430	HF	Chaffin2022	5.88271	6.13541	5.71042	5.89028	5.98398	5.45617
COL24A1	P1437	HF	Chaffin2022	6.32101	6.61544	6.56771	6.38596	7.24492	6.32556
COL24A1	P1447	HF	Chaffin2022	6.31986	6.43351	6.4237	6.35738	6.40178
COL24A1	P1462	HF	Chaffin2022	5.51239	5.57295	5.61352	6.01129	6.37597	5.36095
COL24A1	P1472	HF	Chaffin2022	5.96733	6.30851	6.02477	6.01379	6.68553	5.6131
COL24A1	P1479	HF	Chaffin2022	5.73456	5.69714	5.71896	5.96729	5.81255	5.50869
COL24A1	P1504	HF	Chaffin2022	7.00038	7.23639	6.91709	6.95823	7.44489	6.59792
COL24A1	P1508	HF	Chaffin2022	5.51781	5.68791	5.63562	6.03571	5.6635	5.39641
COL24A1	P1510	HF	Chaffin2022	6.65503	6.74515	6.82701	6.64446	6.91354
COL24A1	P1515	NF	Chaffin2022	4.8187	5.29516	5.00511	5.18038	4.846
COL24A1	P1516	NF	Chaffin2022	4.56525	4.72892	5.12499	5.04742	4.45282	4.70807
COL24A1	P1539	NF	Chaffin2022	4.96561	4.98421	5.5703	5.24302
COL24A1	P1540	NF	Chaffin2022	5.37855	5.54618	5.65516	5.37279
COL24A1	P1547	NF	Chaffin2022	5.05951	5.40399	5.80568	5.35754
COL24A1	P1549	NF	Chaffin2022	5.27181	5.43272	5.66201	5.35392	4.97658
COL24A1	P1558	NF	Chaffin2022	5.25643	5.27135	5.8078	5.71508	5.57794
COL24A1	P1561	NF	Chaffin2022	5.12044	5.43712	5.5661	5.56771
COL24A1	P1582	NF	Chaffin2022	5.07339	5.8975	5.53723	5.36608	4.94086
COL24A1	P1600	NF	Chaffin2022	4.9794	5.69551	5.19186	5.23733
COL24A1	P1602	HF	Chaffin2022	6.26113	6.44753	6.78356	6.68828	6.8309	6.15789
COL24A1	P1603	NF	Chaffin2022	5.09631	5.63395	5.63912	5.55783
COL24A1	P1606	HF	Chaffin2022	5.35271	5.77635	5.7322	5.87327	5.54737
COL24A1	P1610	NF	Chaffin2022	5.42643	5.8621	6.10821	5.79504	6.28561	5.20085
COL24A1	P1617	HF	Chaffin2022	6.26019	6.52932	6.05585	6.23168	6.64704	6.06587
COL24A1	P1622	NF	Chaffin2022	5.44917	5.34779	5.57664	5.50983
COL24A1	P1630	HF	Chaffin2022	5.69997	5.7373	5.8976	6.05077	5.71968	5.53605
COL24A1	P1631	HF	Chaffin2022	5.55814	5.69943	5.63699	5.67216	5.33331	5.54929
COL24A1	P1678	NF	Chaffin2022	4.80891		5.10865	5.07379		4.81224
COL24A1	P1685	HF	Chaffin2022	4.96543	5.37433	5.16594	5.54241	5.63446	5.27463
COL24A1	P1702	NF	Chaffin2022	4.76478		4.53044	5.397
COL24A1	P1707	HF	Chaffin2022	6.58623	6.70542	6.32407	6.96986	6.82629
COL24A1	P1718	NF	Chaffin2022	5.141	5.75501	5.47463	5.19242
COL24A1	P1722	HF	Chaffin2022	6.24584	6.31304	6.51777	6.21745	6.72753	5.94956
COL24A1	P1726	HF	Chaffin2022	6.20925	6.55676	6.05899	6.34002	5.69493	6.01713
COL24A1	P1735	HF	Chaffin2022	6.58149	6.73975	6.70033	6.59312	7.06651
FGF14	P1290	HF	Chaffin2022	6.55974	7.71551	5.22963	6.40871
FGF14	P1300	HF	Chaffin2022	6.82659	7.78044	6.76007	6.92073	7.76117
FGF14	P1304	HF	Chaffin2022	7.208	8.29877	6.19332	6.81404	6.8963	7.79607
FGF14	P1358	HF	Chaffin2022	6.39974	7.54865	5.87604	6.3618	6.88424
FGF14	P1371	HF	Chaffin2022	6.22027	7.5574	5.85038	6.41491	6.74465
FGF14	P1422	HF	Chaffin2022	7.12892	7.77628	6.17994	6.7558	7.3185	7.10759
FGF14	P1425	HF	Chaffin2022	7.17482	8.02753	6.56408	7.10459	7.12221	6.78728
FGF14	P1430	HF	Chaffin2022	6.73982	7.7298	6.10248	6.37731	6.45564	7.39842
FGF14	P1437	HF	Chaffin2022	6.68636	7.53546	6.35517	6.54499	7.74807	7.06222
FGF14	P1447	HF	Chaffin2022	7.10733	8.02998	6.30324	7.20648	6.65088
FGF14	P1462	HF	Chaffin2022	6.602	7.31704	6.19641	6.84449	7.5193	6.65681
FGF14	P1472	HF	Chaffin2022	7.18252	7.74253	6.36656	6.96056	7.56965	7.14647
FGF14	P1479	HF	Chaffin2022	6.08756	7.07229	5.62194	6.12777	6.57784	6.35367
FGF14	P1504	HF	Chaffin2022	7.4946	8.25854	6.86509	7.24328	7.88993	7.6579
FGF14	P1508	HF	Chaffin2022	6.55546	7.18192	6.1986	6.36881	7.13211	6.36004
FGF14	P1510	HF	Chaffin2022	6.74822	7.7519	6.4331	6.68216	6.85698
FGF14	P1515	NF	Chaffin2022	4.92439	6.02152	4.87819	4.6607	6.17996
FGF14	P1516	NF	Chaffin2022	5.06191	6.60846	5.0884	5.69238	6.18613	6.08758
FGF14	P1539	NF	Chaffin2022	5.19777	6.18338	4.64027	5.23368
FGF14	P1540	NF	Chaffin2022	5.76358	5.87644	5.43037	5.20105
FGF14	P1547	NF	Chaffin2022	5.1248	6.29515	5.14103	4.62507
FGF14	P1549	NF	Chaffin2022	5.81513	6.45209	5.63838	5.48866	6.55804
FGF14	P1558	NF	Chaffin2022	5.16281	6.44759	4.95385	4.71275	6.53607
FGF14	P1561	NF	Chaffin2022	5.15341	5.87914	4.96847	5.00063
FGF14	P1582	NF	Chaffin2022	5.00973	5.93131	4.79961	5.07391	6.39065
FGF14	P1600	NF	Chaffin2022	5.56514	6.79188	4.76407	5.32702
FGF14	P1602	HF	Chaffin2022	6.65602	7.29574	6.18537	6.37183	6.95438	6.84998
FGF14	P1603	NF	Chaffin2022	6.19083	6.99511	5.99429	5.78505
FGF14	P1606	HF	Chaffin2022	6.33651	7.45413	5.48128	6.50401	7.03686
FGF14	P1610	NF	Chaffin2022	4.76009	5.94364	4.90755	5.01739	5.51459	5.20085
FGF14	P1617	HF	Chaffin2022	7.2255	8.06038	6.73574	7.09159	7.78508	7.48363
FGF14	P1622	NF	Chaffin2022	5.95518	6.58261	5.34824	5.5922
FGF14	P1630	HF	Chaffin2022	6.98094	7.69064	6.10913	7.0995	7.11869	7.31073
FGF14	P1631	HF	Chaffin2022	6.08699	6.99007	6.18553	6.02118	6.41413	6.81695
FGF14	P1678	NF	Chaffin2022	5.23866		4.99657	4.77233		5.09789
FGF14	P1685	HF	Chaffin2022	6.24508	7.32746	6.18211	6.08438	6.65382	6.54933
FGF14	P1702	NF	Chaffin2022	3.949		3.8179	3.90865
FGF14	P1707	HF	Chaffin2022	6.75928	7.77143	6.33557	7.16712	7.3307
FGF14	P1718	NF	Chaffin2022	5.12702	6.42851	4.78881	5.23798
FGF14	P1722	HF	Chaffin2022	6.8795	8.04475	6.04421	6.55509	7.3389	6.61844
FGF14	P1726	HF	Chaffin2022	6.5928	7.37136	6.14048	6.23374	6.61867	6.57918
FGF14	P1735	HF	Chaffin2022	6.71308	7.55912	6.28634	6.79804	6.98721
CDK8	H_ZC-11-292	NF	Koenig2022	6.22565	6.81413	5.61291	5.33839	6.19864
CDK8	H_ZC-LVAD	HF	Koenig2022	5.97177	6.38902	5.51822	5.59994	5.71604
CDK8	TWCM-10-5	HF	Koenig2022	6.05334	6.2811	5.92689	5.47581	5.94514
CDK8	TWCM-10-68	NF	Koenig2022	6.3303	6.45643	5.45555	5.46743
CDK8	TWCM-11-103	NF	Koenig2022	6.42733	6.63179	6.0605	5.5289
CDK8	TWCM-11-104	NF	Koenig2022	6.21167	6.368	5.08276	5.23037
CDK8	TWCM-11-192	NF	Koenig2022	5.62062	5.98779	5.09343	5.01174
CDK8	TWCM-11-256	NF	Koenig2022	5.94167		5.72693	5.38584
CDK8	TWCM-11-264	NF	Koenig2022	5.15231	5.63561	5.23793	4.70883	5.84356
CDK8	TWCM-11-3	HF	Koenig2022	6.04213	6.22851	5.26169	5.11253	5.7681
CDK8	TWCM-11-41	NF	Koenig2022	6.1317		5.21113	5.61113
CDK8	TWCM-11-42	NF	Koenig2022	6.25765	6.25821	5.38605	4.89978
CDK8	TWCM-11-74	NF	Koenig2022	6.15696	6.19853	5.79967	5.74285	6.10141
CDK8	TWCM-11-78	NF	Koenig2022	6.36247	6.66577	5.87483	5.6677
CDK8	TWCM-11-82	NF	Koenig2022	5.60764	6.34804	4.64191	4.94702
CDK8	TWCM-11-93	HF	Koenig2022	6.68661	7.11515	6.29093	6.03569	6.88034
CDK8	TWCM-13-101	NF	Koenig2022	5.37302		5.40698	4.30411
CDK8	TWCM-13-102	HF	Koenig2022	5.83234	6.10902	5.30703	5.31369
CDK8	TWCM-13-104	NF	Koenig2022	6.48137	6.79931	5.70087	5.55483
CDK8	TWCM-13-132	NF	Koenig2022	6.35386	6.37642	5.42891	5.24226
CDK8	TWCM-13-152	NF	Koenig2022	5.66298	5.81786	5.45285	5.32175
CDK8	TWCM-13-168	NF	Koenig2022	5.87616	5.94901	5.30407	5.3334
CDK8	TWCM-13-17	HF	Koenig2022	5.91102	6.01228	4.86912	5.24235
CDK8	TWCM-13-181	HF	Koenig2022	6.08732	6.34858	5.75375	5.25191	5.97631
CDK8	TWCM-13-192	NF	Koenig2022	6.36998	6.66955	5.58118	5.46239
CDK8	TWCM-13-198	NF	Koenig2022	6.00471	6.24924	5.39041	5.31095	5.93763
CDK8	TWCM-13-1	NF	Koenig2022	6.24539	6.40027	5.55857	5.47507
CDK8	TWCM-13-208	HF	Koenig2022	5.97272	6.23414	5.4924	5.57954	6.10087
CDK8	TWCM-13-235	NF	Koenig2022	6.51051	6.7927	5.46963	5.87997
CDK8	TWCM-13-285	HF	Koenig2022	6.23685	6.50492	6.12097	5.73609
CDK8	TWCM-13-36	NF	Koenig2022	6.11888	6.42464	5.43559	5.37435	6.28042
CDK8	TWCM-13-47	HF	Koenig2022	6.45567	6.64806	6.17286	5.83446	6.17121
CDK8	TWCM-13-80	NF	Koenig2022	6.05848		5.42181	5.45249
CDK8	TWCM-13-84	HF	Koenig2022	6.56585	6.78822	5.79739	5.46669
CDK8	TWCM-13-96	NF	Koenig2022	6.4222	6.74691	5.89711	5.59795	5.85814
CDK8	TWCM-14-173	NF	Koenig2022	5.24464		5.22225	4.45695
CDK8	TWCM-LVAD2	HF	Koenig2022	6.41339	6.73097	5.70328	5.65967	6.06043
CDK8	TWCM-LVAD3	HF	Koenig2022	6.39384	6.73622	5.8148	5.7378	5.64283
COL24A1	H_ZC-11-292	NF	Koenig2022	5.11116	5.42227	5.28635	5.06996	5.58134
COL24A1	H_ZC-LVAD	HF	Koenig2022	5.88041	6.26059	6.34146	5.8629	5.68106
COL24A1	TWCM-10-5	HF	Koenig2022	5.65948	5.69863	5.71779	5.36237	6.81908
COL24A1	TWCM-10-68	NF	Koenig2022	4.80964	5.7414	5.66729	5.36942
COL24A1	TWCM-11-103	NF	Koenig2022	4.92431	4.76245	5.4146	4.77129
COL24A1	TWCM-11-104	NF	Koenig2022	5.42684	5.52885	5.59288	5.31587
COL24A1	TWCM-11-192	NF	Koenig2022	5.71253	5.78252	6.20576	5.86012
COL24A1	TWCM-11-256	NF	Koenig2022	4.96307		5.81005	5.31208
COL24A1	TWCM-11-264	NF	Koenig2022	5.49572	5.82605	6.0163	5.86465	6.50545
COL24A1	TWCM-11-3	HF	Koenig2022	5.72793	6.19202	5.93209	6.04713	6.37574
COL24A1	TWCM-11-41	NF	Koenig2022	4.45177		5.46662	4.35192
COL24A1	TWCM-11-42	NF	Koenig2022	4.52998	5.44967	5.33074	4.93461
COL24A1	TWCM-11-74	NF	Koenig2022	5.12122	4.90574	5.71035	4.67149	5.33487
COL24A1	TWCM-11-78	NF	Koenig2022	5.2883	5.67691	5.55835	5.34331
COL24A1	TWCM-11-82	NF	Koenig2022	4.81983	5.18547	5.53002	5.10015
COL24A1	TWCM-11-93	HF	Koenig2022	6.51545	6.94178	6.29093	6.30083	7.27088
COL24A1	TWCM-13-101	NF	Koenig2022	5.39888		5.73115	5.12935
COL24A1	TWCM-13-102	HF	Koenig2022	6.12378	6.55068	6.24499	5.94603
COL24A1	TWCM-13-104	NF	Koenig2022	5.38045	6.00182	5.80721	5.75258
COL24A1	TWCM-13-132	NF	Koenig2022	4.99867	5.07844	5.30688	4.64445
COL24A1	TWCM-13-152	NF	Koenig2022	4.61586	4.44045	5.1666	4.78841
COL24A1	TWCM-13-168	NF	Koenig2022	5.74325	6.07687	6.27262	5.56391
COL24A1	TWCM-13-17	HF	Koenig2022	5.22058	5.78975	5.74881	5.74235
COL24A1	TWCM-13-181	HF	Koenig2022	6.44796	6.88739	6.02393	6.4327	7.10645
COL24A1	TWCM-13-192	NF	Koenig2022	5.71399	5.90326	5.98539	5.48993
COL24A1	TWCM-13-198	NF	Koenig2022	4.88221	5.82975	5.89941	5.59424	5.79493
COL24A1	TWCM-13-1	NF	Koenig2022	4.8599	4.84553	5.2405	5.02446
COL24A1	TWCM-13-208	HF	Koenig2022	6.15796	6.24827	6.80522	5.93259	6.98472
COL24A1	TWCM-13-235	NF	Koenig2022	4.28604	4.57572	5.62807	5.60129
COL24A1	TWCM-13-285	HF	Koenig2022	6.42589	6.4838	6.37244	6.3529
COL24A1	TWCM-13-36	NF	Koenig2022	5.85017	6.06286	6.14409	5.60658	6.03799
COL24A1	TWCM-13-47	HF	Koenig2022	5.85568	6.183	6.09113	6.10041	6.18517
COL24A1	TWCM-13-80	NF	Koenig2022	5.17293		5.40844	5.07311
COL24A1	TWCM-13-84	HF	Koenig2022	6.64659	6.72953	5.95517	6.03663
COL24A1	TWCM-13-96	NF	Koenig2022	4.90968	4.76896	5.38742	5.07598	5.31226
COL24A1	TWCM-14-173	NF	Koenig2022	4.70193		4.56803	4.88035
COL24A1	TWCM-LVAD2	HF	Koenig2022	5.48999	5.61129	5.9522	5.70369	6.43763
COL24A1	TWCM-LVAD3	HF	Koenig2022	6.09249	5.91705	6.25444	6.0419	5.80138
FGF14	H_ZC-11-292	NF	Koenig2022	4.81452	6.46922	5.13086	4.81644	7.23652
FGF14	H_ZC-LVAD	HF	Koenig2022	6.5678	7.61121	6.31216	6.3898	7.72578
FGF14	TWCM-10-5	HF	Koenig2022	6.67452	7.6392	6.7688	6.54042	8.1651
FGF14	TWCM-10-68	NF	Koenig2022	6.30477	7.17554	6.11995	6.40583
FGF14	TWCM-11-103	NF	Koenig2022	5.74949	7.25499	5.7787	5.59319
FGF14	TWCM-11-104	NF	Koenig2022	6.31234	7.19874	5.80779	6.11226
FGF14	TWCM-11-192	NF	Koenig2022	6.62066	7.1665	6.54039	6.00966
FGF14	TWCM-11-256	NF	Koenig2022	5.19165		5.50999	4.90908
FGF14	TWCM-11-264	NF	Koenig2022	6.55374	7.55758	6.80834	6.24852	8.34361
FGF14	TWCM-11-3	HF	Koenig2022	6.96596	7.68262	6.65402	7.00452	8.02504
FGF14	TWCM-11-41	NF	Koenig2022	6.22914		6.26468	5.8083
FGF14	TWCM-11-42	NF	Koenig2022	6.1068	7.27061	5.27219	5.70656
FGF14	TWCM-11-74	NF	Koenig2022	5.36774	5.93743	5.0205	5.4772	6.73059
FGF14	TWCM-11-78	NF	Koenig2022	5.32457	6.51237	5.15481	5.52749
FGF14	TWCM-11-82	NF	Koenig2022	5.88019	6.64344	5.30219	5.76135
FGF14	TWCM-11-93	HF	Koenig2022	7.38824	8.32111	7.23536	7.44168	7.91279
FGF14	TWCM-13-101	NF	Koenig2022	5.92312		5.64444	5.60253
FGF14	TWCM-13-102	HF	Koenig2022	6.74759	7.49943	6.26308	6.83885
FGF14	TWCM-13-104	NF	Koenig2022	6.17616	6.96151	5.5126	5.93437
FGF14	TWCM-13-132	NF	Koenig2022	5.58832	6.75843	4.91462	5.28854
FGF14	TWCM-13-152	NF	Koenig2022	6.24154	7.10786	5.53256	6.19436
FGF14	TWCM-13-168	NF	Koenig2022	5.17461	6.42229	5.15612	4.99886
FGF14	TWCM-13-17	HF	Koenig2022	7.01209	7.61131	6.39598	6.9467
FGF14	TWCM-13-181	HF	Koenig2022	6.77328	8.06795	5.84687	6.72408	7.71899
FGF14	TWCM-13-192	NF	Koenig2022	4.42877	6.00342	4.20613	4.53378
FGF14	TWCM-13-198	NF	Koenig2022	5.32891	6.42626	5.4236	5.49454	7.54495
FGF14	TWCM-13-1	NF	Koenig2022	5.48689	6.62533	5.5327	5.69167
FGF14	TWCM-13-208	HF	Koenig2022	7.23617	7.91764	7.34897	7.10986	7.87348
FGF14	TWCM-13-235	NF	Koenig2022	2.94019	3.83347	4.25251	0
FGF14	TWCM-13-285	HF	Koenig2022	7.11982	7.88017	6.55069	6.90061
FGF14	TWCM-13-36	NF	Koenig2022	6.08079	6.87358	6.05316	5.74064	6.99203
FGF14	TWCM-13-47	HF	Koenig2022	6.11983	7.3633	6.39334	6.40072	8.12733
FGF14	TWCM-13-80	NF	Koenig2022	6.24041		6.0223	6.32139
FGF14	TWCM-13-84	HF	Koenig2022	6.9094	7.8935	6.14313	6.83544
FGF14	TWCM-13-96	NF	Koenig2022	5.69812	6.11719	5.48455	5.78304	6.63935
FGF14	TWCM-14-173	NF	Koenig2022	5.28567		4.92489	5.14428
FGF14	TWCM-LVAD2	HF	Koenig2022	7.33956	8.02098	7.28894	7.23754	8.12666
FGF14	TWCM-LVAD3	HF	Koenig2022	7.19524	7.84966	6.58541	6.87069	7.24252
CDK8	D1	NF	Reichart2022	6.14342	6.9073	5.33551	5.74921
CDK8	D2	NF	Reichart2022	5.67217	5.90192	5.6564	5.15816
CDK8	D4	NF	Reichart2022	5.71893	5.99463	5.38258	4.9849	6.01245	5.22855
CDK8	D5	NF	Reichart2022	5.55801	5.98698	5.29692	5.09264	5.57611
CDK8	D6	NF	Reichart2022	6.03065		5.87042	5.49465
CDK8	D7	NF	Reichart2022	5.82681	6.67746	6.02686	5.39652
CDK8	DL2	HF	Reichart2022	5.51387	6.04994	5.39955	5.62692
CDK8	DL3	HF	Reichart2022	5.5261	6.18257	5.71823	5.10917
CDK8	DS3	HF	Reichart2022	6.64596	6.48652
CDK8	DT4	HF	Reichart2022	6.23908	6.46461	5.82341	5.76643
CDK8	ED_H15	NF	Reichart2022	6.04517	6.48167	5.71724	5.22299	5.41588
CDK8	ED_H20	NF	Reichart2022	5.75951	6.29465	4.94886	5.14637	5.60287
CDK8	ED_H25	NF	Reichart2022	6.03274	6.19267	5.47537	4.89578
CDK8	ED_H26	NF	Reichart2022	6.10534	6.42956	5.58574	5.55878
CDK8	ED_H35	NF	Reichart2022	5.55622	6.02448	5.17489	4.95896
CDK8	ED_H37	NF	Reichart2022	6.39738	6.64609	5.87568	5.72605
CDK8	H04	HF	Reichart2022	5.79254	6.51237		5.41421
CDK8	H05	HF	Reichart2022	6.46477	6.77776	5.70551	5.10568
CDK8	H16	HF	Reichart2022	6.02809	6.26397	5.63621	5.6
CDK8	H17	HF	Reichart2022	6.08269	6.48398	5.66792	5.70072	6.43888
CDK8	H18	HF	Reichart2022	5.7022	6.39151	5.54474	5.43869
CDK8	H21	HF	Reichart2022	5.94927	6.23128	5.68168	5.37562
CDK8	H32	HF	Reichart2022	6.42165	6.73088	5.88832	5.65993	6.24998
CDK8	H46	NF	Reichart2022	6.18295	6.18596	6.01559	5.53625	6.39151
CDK8	H49	NF	Reichart2022	5.91334	6.1571	5.31941	5.4824
CDK8	H51	NF	Reichart2022	6.00268	6.63756	5.33783	5.24047
CDK8	H53	NF	Reichart2022	6.54589	6.67302	6.18466	5.7678
CDK8	H55	NF	Reichart2022	6.60274	6.66872	5.93706	5.50146
CDK8	H56	HF	Reichart2022	6.09434	6.51149	5.54866	5.42786
CDK8	H57	HF	Reichart2022	5.85437	5.85535	5.529	5.26389
CDK8	H58	HF	Reichart2022	6.07033	6.4336	5.35587	5.09701
CDK8	H59	HF	Reichart2022	6.19031	6.51318	5.72127
CDK8	H67	NF	Reichart2022	5.97621	6.16254	5.68213	5.39138
CDK8	H73	HF	Reichart2022	5.98025	6.47373		5.19642
CDK8	H81	HF	Reichart2022	6.27738	6.54372		5.63922
COL24A1	D1	NF	Reichart2022	4.7134	5.12053	4.45992	4.43617
COL24A1	D2	NF	Reichart2022	5.08026	5.22261	5.47121	4.91679
COL24A1	D4	NF	Reichart2022	4.45477	5.11695	4.32657	4.89593	5.25311	4.54075
COL24A1	D5	NF	Reichart2022	4.99338	5.56088	5.27833	5.32095	5.57611
COL24A1	D6	NF	Reichart2022	4.08743		5.28489	2.78186
COL24A1	D7	NF	Reichart2022	5.86275	6.17148	5.93814	5.45688
COL24A1	DL2	HF	Reichart2022	6.24784	6.62622	6.76445	6.39047
COL24A1	DL3	HF	Reichart2022	5.01793	5.13959	5.11008	5.14287
COL24A1	DS3	HF	Reichart2022	4.73979	5.49279
COL24A1	DT4	HF	Reichart2022	6.40828	6.39327	6.67916	5.97065
COL24A1	ED_H15	NF	Reichart2022	4.05559	3.9734	4.98948	4.49925	4.87256
COL24A1	ED_H20	NF	Reichart2022	4.54883	4.82726	5.19416	5.03582	4.13372
COL24A1	ED_H25	NF	Reichart2022	5.17944	5.53422	5.5501	5.76225
COL24A1	ED_H26	NF	Reichart2022	5.21378	5.21698	4.95475	5.31867
COL24A1	ED_H35	NF	Reichart2022	5.6628	5.7915	5.72587	5.53689
COL24A1	ED_H37	NF	Reichart2022	5.20289	5.66742	5.48239	5.76103
COL24A1	H04	HF	Reichart2022	5.96898	6.26863		5.71842
COL24A1	H05	HF	Reichart2022	6.25673	6.68573	6.48723	6.54342
COL24A1	H16	HF	Reichart2022	5.51016	6.14555	5.81256	6.10934
COL24A1	H17	HF	Reichart2022	5.66315	6.08802	5.53835	5.80049	6.27584
COL24A1	H18	HF	Reichart2022	5.79543	6.13874	6.16863	5.71904
COL24A1	H21	HF	Reichart2022	5.29285	4.84484	5.56876	5.31618
COL24A1	H32	HF	Reichart2022	5.14756	5.36497	5.5735	5.16573	6.16627
COL24A1	H46	NF	Reichart2022	3.32261	4.1147	3.60778	4.39028	4.71245
COL24A1	H49	NF	Reichart2022	4.66639	5.37855	5.10205	5.42928
COL24A1	H51	NF	Reichart2022	4.58625	4.76096	5.19653	5.07019
COL24A1	H53	NF	Reichart2022	4.93359	5.54035	5.27146	5.57497
COL24A1	H55	NF	Reichart2022	5.28471	5.60823	5.65817	6.08158
COL24A1	H56	HF	Reichart2022	5.1009	5.40385	5.39901	5.1865
COL24A1	H57	HF	Reichart2022	5.5983	5.60859	5.61206	5.55393
COL24A1	H58	HF	Reichart2022	5.98517	6.00439	5.56262	5.7871
COL24A1	H59	HF	Reichart2022	6.0743	5.72932	6.0568
COL24A1	H67	NF	Reichart2022	3.93358	3.30265	4.2862	4.71465
COL24A1	H73	HF	Reichart2022	5.78014	6.07164		5.61939
COL24A1	H81	HF	Reichart2022	5.85595	6.12907		6.13566
FGF14	D1	NF	Reichart2022	5.34405	6.27566	4.80482	5.7819
FGF14	D2	NF	Reichart2022	6.24583	6.80981	6.11277	6.14995
FGF14	D4	NF	Reichart2022	4.48399	5.5089	4.10672	4.07882	4.01334	4.1406
FGF14	D5	NF	Reichart2022	4.9747	5.82235	4.83724	5.2951	5.57611
FGF14	D6	NF	Reichart2022	5.01002		5.37974	5.43038
FGF14	D7	NF	Reichart2022	6.22824	7.25528	6.27054	5.75804
FGF14	DL2	HF	Reichart2022	6.12293	7.08803	6.31312	6.40201
FGF14	DL3	HF	Reichart2022	5.22863	6.81446	4.95983	5.45368
FGF14	DS3	HF	Reichart2022	6.22465	7.05059
FGF14	DT4	HF	Reichart2022	6.82033	7.63215	6.31869	6.64385
FGF14	ED_H15	NF	Reichart2022	4.5043	5.71557	4.28095	4.63597	5.64857
FGF14	ED_H20	NF	Reichart2022	5.3626	6.59416	4.82199	5.75461	6.71404
FGF14	ED_H25	NF	Reichart2022	4.79642	6.12382	4.57175	5.0004
FGF14	ED_H26	NF	Reichart2022	4.89207	5.33416	5.18215	5.55878
FGF14	ED_H35	NF	Reichart2022	5.69595	6.53434	5.23093	5.63338
FGF14	ED_H37	NF	Reichart2022	5.54892	6.30178	5.93869	5.72605
FGF14	H04	HF	Reichart2022	6.75727	7.72878		6.84079
FGF14	H05	HF	Reichart2022	6.53168	7.64787	5.96503	6.64682
FGF14	H16	HF	Reichart2022	6.57637	7.6383	6.29484	6.55323
FGF14	H17	HF	Reichart2022	5.89476	6.92803	5.90486	5.48711	7.94323
FGF14	H18	HF	Reichart2022	6.14807	6.92839	6.09647	5.48728
FGF14	H21	HF	Reichart2022	5.83904	6.1092	5.68168	5.38994
FGF14	H32	HF	Reichart2022	6.17344	6.86655	6.58527	6.34408	7.49312
FGF14	H46	NF	Reichart2022	4.4844	6.03576	4.59806	4.57621	5.44967
FGF14	H49	NF	Reichart2022	6.2297	7.22077	5.88302	6.20535
FGF14	H51	NF	Reichart2022	4.76937	5.48837	4.57424	5.02552
FGF14	H53	NF	Reichart2022	5.40089	6.43369	5.44022	5.83041
FGF14	H55	NF	Reichart2022	5.67792	6.63172	5.64548	6.10096
FGF14	H56	HF	Reichart2022	5.8839	6.94593	5.77566	5.99649
FGF14	H57	HF	Reichart2022	6.78443	7.7618	6.66746	6.61648
FGF14	H58	HF	Reichart2022	6.7206	7.56205	6.38518	6.48728
FGF14	H59	HF	Reichart2022	6.94728	7.68345	6.54141
FGF14	H67	NF	Reichart2022	4.17297	5.32343	4.25919	4.86752
FGF14	H73	HF	Reichart2022	7.04643	7.62878		6.4368
FGF14	H81	HF	Reichart2022	6.15247	6.97341		6.15504
CDK8	P1364	HF	Simonson2023	6.81994	7.1556	6.49732		6.54845	6.56556
CDK8	P1452	NF	Simonson2023	6.77821	7.14438	6.4157	6.37774		6.15708
CDK8	P1579	HF	Simonson2023	7.16702	7.23103			6.87136	6.74745
CDK8	P1650	NF	Simonson2023	6.4376	6.88945	6.24422	6.03515		6.29815
CDK8	P1690	NF	Simonson2023	6.35038	6.04575	5.81331	5.45248
CDK8	P1693	HF	Simonson2023	6.14099	6.48868	5.51856			5.91577
CDK8	P1703	HF	Simonson2023	6.21533	6.41432	5.96954	6.05845	6.06292	5.88256
CDK8	P1716	NF	Simonson2023	6.43217		6.30592	6.12775
CDK8	P1733	HF	Simonson2023	6.61156	6.65121	6.03844		5.84445	5.62071
CDK8	P1739	NF	Simonson2023	6.5674	6.76792	6.19151	6.17188	6.941
CDK8	P1763	NF	Simonson2023	6.42906	6.46628	5.60687	5.50235
CDK8	P1773	HF	Simonson2023	6.35844	6.51325	5.46427	5.56459	5.70636
CDK8	P1785	NF	Simonson2023	6.54903	6.1959	6.01578	5.93856	6.58333
CDK8	P1800	HF	Simonson2023	7.2	7.6523	6.12086	6.49886	7.0092
CDK8	P1801	NF	Simonson2023	6.53149	6.64177	6.25166	5.64039
COL24A1	P1364	HF	Simonson2023	6.4379	6.80678	6.21014		6.0793	5.95365
COL24A1	P1452	NF	Simonson2023	4.9337	4.20259	5.44024	5.01443		4.49224
COL24A1	P1579	HF	Simonson2023	5.97665	5.95437			5.99589	5.74268
COL24A1	P1650	NF	Simonson2023	6.07728	6.33813	6.34706	6.38412		6.29815
COL24A1	P1690	NF	Simonson2023	5.0194	5.07884	5.1694	4.29872
COL24A1	P1693	HF	Simonson2023	6.40875	6.85368	6.00252			5.91577
COL24A1	P1703	HF	Simonson2023	5.99694	6.01528	5.85257	6.12083	6.10106	5.9195
COL24A1	P1716	NF	Simonson2023	5.53008		5.86945	5.73576
COL24A1	P1733	HF	Simonson2023	6.28829	6.58069	5.90525		5.654	6.29267
COL24A1	P1739	NF	Simonson2023	4.60721	5.3627	5.23503	5.25871	5.27121
COL24A1	P1763	NF	Simonson2023	5.48397	5.73399	5.77913	6.06022
COL24A1	P1773	HF	Simonson2023	6.25889	6.47535	6.43724	6.44473	6.45837
COL24A1	P1785	NF	Simonson2023	5.65894	5.76169	5.82003	6.28263	6.27635
COL24A1	P1800	HF	Simonson2023	6.0437	6.3998	6.33116	6.33006	6.82705
COL24A1	P1801	NF	Simonson2023	5.68866	5.42671	6.22607	5.66697
FGF14	P1364	HF	Simonson2023	6.67803	7.85338	6.0462		7.0334	6.94241
FGF14	P1452	NF	Simonson2023	5.57689	6.29621	5.25455	5.46399		5.94993
FGF14	P1579	HF	Simonson2023	7.0336	7.94455			7.45218	7.36002
FGF14	P1650	NF	Simonson2023	5.70284	6.63192	5.35748	5.6424		5.60684
FGF14	P1690	NF	Simonson2023	4.86091	5.59511	5.46467	5.07974
FGF14	P1693	HF	Simonson2023	6.95072	7.57313	6.43244			6.64834
FGF14	P1703	HF	Simonson2023	7.10096	7.81406	6.61702	7.1447	7.05998	6.67292
FGF14	P1716	NF	Simonson2023	5.802		5.45318	5.38572
FGF14	P1733	HF	Simonson2023	6.82732	7.61405	6.10343		6.7326	6.77897
FGF14	P1739	NF	Simonson2023	6.48086	6.94076	6.14812	6.43376	7.25919
FGF14	P1763	NF	Simonson2023	5.04514	6.24352	3.67352	5.26981
FGF14	P1773	HF	Simonson2023	7.22724	7.84512	6.50298	7.23232	7.02567
FGF14	P1785	NF	Simonson2023	5.38752	6.1959	4.54439	5.81375	7.33291
FGF14	P1800	HF	Simonson2023	7.05983	8.05387	6.33116	6.98208	7.69259
FGF14	P1801	NF	Simonson2023	5.53654	6.61323	4.59845	5.32663

## Sheet: fig_1H
genetic_HF	study	n	prop
no	Chaffin2022	10	0.384615
no	Koenig2022	9	0.692308
no	Reichart2022	4	0.210526
no	Simonson2023	7	1
yes	Chaffin2022	16	0.615385
yes	Koenig2022	4	0.307692
yes	Reichart2022	15	0.789474

## Sheet: fig_1I
study	sample_id	heart_failure	BMI	LVEF
Chaffin2022	P1622	NF	27.5	65
Chaffin2022	P1422	HF	29.72	70
Chaffin2022	P1722	HF	32.35	38
Chaffin2022	P1462	HF	24.44	57.5
Chaffin2022	P1558	NF	20.16	55
Chaffin2022	P1540	NF	27.51
Chaffin2022	P1718	NF	21.72	55
Chaffin2022	P1602	HF	27.6	55
Chaffin2022	P1430	HF	22.62	15
Chaffin2022	P1630	HF	28.6	40
Chaffin2022	P1516	NF	20.91	57.5
Chaffin2022	P1515	NF	22.88	70
Chaffin2022	P1603	NF	21.6
Chaffin2022	P1447	HF	29.54	65
Chaffin2022	P1678	NF	48.7	65
Chaffin2022	P1547	NF	32.89	45
Chaffin2022	P1610	NF	34.5	60
Chaffin2022	P1510	HF	33.56	35
Chaffin2022	P1371	HF	20.05	15
Chaffin2022	P1479	HF	33.11	15
Chaffin2022	P1300	HF	30.45	10
Chaffin2022	P1617	HF	27.8	15
Chaffin2022	P1290	HF	20.99	10
Chaffin2022	P1600	NF	25.72	50
Chaffin2022	P1437	HF	29.76	17.5
Chaffin2022	P1685	HF	27.06	33
Chaffin2022	P1582	NF	29.94	65
Chaffin2022	P1702	NF	19.79	60
Chaffin2022	P1561	NF	22.13	60
Chaffin2022	P1358	HF	23.41	10
Chaffin2022	P1549	NF	31.99	55
Chaffin2022	P1735	HF	30.25	57.5
Chaffin2022	P1304	HF	23.14	10
Chaffin2022	P1707	HF	24	60
Chaffin2022	P1425	HF	25	30
Chaffin2022	P1508	HF	29.99	52.5
Chaffin2022	P1631	HF	26.7	42
Chaffin2022	P1539	NF	29.17	65
Chaffin2022	P1726	HF	34.23	65
Chaffin2022	P1504	HF	26.13	18
Chaffin2022	P1472	HF	23.89	10
Chaffin2022	P1606	HF	18.3	10
Koenig2022	H_ZC-11-292	NF	24.7
Koenig2022	TWCM-10-5	HF	31	20
Koenig2022	TWCM-10-68	NF	43.5	69
Koenig2022	TWCM-11-74	NF	23.7	55
Koenig2022	TWCM-11-93	HF	16	13
Koenig2022	TWCM-11-103	NF	29.9	60
Koenig2022	TWCM-11-264	NF	28.5
Koenig2022	TWCM-13-198	NF	18.8	59
Koenig2022	TWCM-13-208	HF	30.3	20
Koenig2022	H_ZC-LVAD	HF	29.6	30
Koenig2022	TWCM-11-3	HF	32	27
Koenig2022	TWCM-11-41	NF	23.3	62.5
Koenig2022	TWCM-11-42	NF	37.7	60
Koenig2022	TWCM-11-78	NF	24.54	47.5
Koenig2022	TWCM-11-82	NF	25.81	60
Koenig2022	TWCM-11-104	NF	27.28
Koenig2022	TWCM-11-192	NF	25.6	70
Koenig2022	TWCM-11-256	NF	39.22	65
Koenig2022	TWCM-13-1	NF	42.76	65
Koenig2022	TWCM-13-17	HF	24.6	20
Koenig2022	TWCM-13-36	NF	28.93	45
Koenig2022	TWCM-13-47	HF	23.2	7
Koenig2022	TWCM-13-80	NF	32.87	65
Koenig2022	TWCM-13-84	HF	29.7	12.5
Koenig2022	TWCM-13-96	NF	20.22	47.5
Koenig2022	TWCM-13-101	NF	41.57	70
Koenig2022	TWCM-13-102	HF	24	25
Koenig2022	TWCM-13-104	NF	22.88	50
Koenig2022	TWCM-13-132	NF	39.72	60
Koenig2022	TWCM-13-152	NF	23.81	74
Koenig2022	TWCM-13-168	NF	26.5	66
Koenig2022	TWCM-13-181	HF	16.1	28.1
Koenig2022	TWCM-13-192	NF	30.56	65
Koenig2022	TWCM-13-235	NF	15.01	60
Koenig2022	TWCM-13-285	HF	36	17.5
Koenig2022	TWCM-14-173	NF	22.51	60
Koenig2022	TWCM-LVAD2	HF	31.5	17.5
Koenig2022	TWCM-LVAD3	HF	27.8	20
Simonson2023	P1364	HF
Simonson2023	P1452	NF
Simonson2023	P1579	HF
Simonson2023	P1650	NF
Simonson2023	P1690	NF
Simonson2023	P1693	HF
Simonson2023	P1703	HF
Simonson2023	P1716	NF
Simonson2023	P1733	HF
Simonson2023	P1739	NF
Simonson2023	P1763	NF
Simonson2023	P1773	HF
Simonson2023	P1785	NF
Simonson2023	P1800	HF
Simonson2023	P1801	NF
Reichart2022	ED_H25	NF	27.5	60
Reichart2022	DT4	HF	30.8	25
Reichart2022	DO1	HF	25	20
Reichart2022	ED_H20	NF	22.5	52
Reichart2022	ED_H15	NF	22.5	57
Reichart2022	ED_H35	NF	27.5	60
Reichart2022	ED_H26	NF	22.5	60
Reichart2022	DL2	HF	24.7
Reichart2022	DS3	HF	32.3	20
Reichart2022	ED_H37	NF	27.5	60
Reichart2022	DL3	HF
Reichart2022	H53	NF
Reichart2022	H51	NF
Reichart2022	H18	HF	17.9	19
Reichart2022	H04	HF	24.1	17
Reichart2022	H81	HF	18.1	31
Reichart2022	H67	NF
Reichart2022	H49	NF
Reichart2022	H44	HF	18.9	10
Reichart2022	H58	HF	24.5	16
Reichart2022	H59	HF	14.1	36
Reichart2022	H46	NF
Reichart2022	H21	HF	33.1	12
Reichart2022	H17	HF	22.8	15
Reichart2022	H55	NF
Reichart2022	H57	HF	25.9	5
Reichart2022	H16	HF	21.5	20
Reichart2022	H05	HF	16.3	25
Reichart2022	H56	HF	22.8	30
Reichart2022	H32	HF	27.4	10
Reichart2022	H73	HF	15.7	17
Reichart2022	D1	NF	22.5	60
Reichart2022	D2	NF	27.5	60
Reichart2022	D4	NF	27.5
Reichart2022	D5	NF	32.5
Reichart2022	D6	NF	22.5
Reichart2022	D7	NF	22.5

## Sheet: fig_2B
PredictorExperiment	PredictedExperiment	AUROC
Barth06	Barth06	1
Barth06	Flam19	0.763117
Barth06	Forte22	0.8
Barth06	Greco12	0.831579
Barth06	Hannenhalli06	0.781572
Barth06	Hua19	1
Barth06	Kim16	0.875
Barth06	Kittleson05	0.989247
Barth06	Kong10	0.906667
Barth06	Liu15_M	0.908441
Barth06	Liu15_R	1
Barth06	Molina.Navarro13	0.85
Barth06	Pepin19	1
Barth06	Rao21	0.998718
Barth06	Schiano17	1
Barth06	Spurrell19	0.974074
Barth06	Sweet18	0.995714
Barth06	Tarazon14	0.940171
Barth06	Wang22	1
Barth06	Yang14	1
Barth06	vanHeesch19	0.84359
Flam19	Barth06	0.971429
Flam19	Flam19	0.99865
Flam19	Forte22	0.96
Flam19	Greco12	1
Flam19	Hannenhalli06	0.948776
Flam19	Hua19	0.994709
Flam19	Kim16	1
Flam19	Kittleson05	0.876344
Flam19	Kong10	0.977778
Flam19	Liu15_M	0.984505
Flam19	Liu15_R	1
Flam19	Molina.Navarro13	0.908333
Flam19	Pepin19	1
Flam19	Rao21	0.983333
Flam19	Schiano17	1
Flam19	Spurrell19	1
Flam19	Sweet18	0.975714
Flam19	Tarazon14	0.935897
Flam19	Wang22	0.714286
Flam19	Yang14	1
Flam19	vanHeesch19	0.705128
Forte22	Barth06	0.971429
Forte22	Flam19	0.969747
Forte22	Forte22	1
Forte22	Greco12	1
Forte22	Hannenhalli06	0.967139
Forte22	Hua19	0.936508
Forte22	Kim16	1
Forte22	Kittleson05	0.994624
Forte22	Kong10	0.995556
Forte22	Liu15_M	0.983549
Forte22	Liu15_R	1
Forte22	Molina.Navarro13	0.908333
Forte22	Pepin19	1
Forte22	Rao21	0.960256
Forte22	Schiano17	1
Forte22	Spurrell19	1
Forte22	Sweet18	0.998571
Forte22	Tarazon14	0.918803
Forte22	Wang22	1
Forte22	Yang14	0.992188
Forte22	vanHeesch19	0.714103
Greco12	Barth06	0.914286
Greco12	Flam19	0.805909
Greco12	Forte22	0.84
Greco12	Greco12	1
Greco12	Hannenhalli06	0.884343
Greco12	Hua19	0.624339
Greco12	Kim16	0.875
Greco12	Kittleson05	0.811828
Greco12	Kong10	0.8
Greco12	Liu15_M	0.925806
Greco12	Liu15_R	1
Greco12	Molina.Navarro13	0.841667
Greco12	Pepin19	1
Greco12	Rao21	0.669231
Greco12	Schiano17	0.875
Greco12	Spurrell19	0.992593
Greco12	Sweet18	0.671429
Greco12	Tarazon14	0.717949
Greco12	Wang22	0.785714
Greco12	Yang14	0.695312
Greco12	vanHeesch19	0.730769
Hannenhalli06	Barth06	0.857143
Hannenhalli06	Flam19	0.992702
Hannenhalli06	Forte22	0.96
Hannenhalli06	Greco12	1
Hannenhalli06	Hannenhalli06	0.956508
Hannenhalli06	Hua19	0.804233
Hannenhalli06	Kim16	1
Hannenhalli06	Kittleson05	0.930108
Hannenhalli06	Kong10	0.933333
Hannenhalli06	Liu15_M	0.980766
Hannenhalli06	Liu15_R	1
Hannenhalli06	Molina.Navarro13	0.841667
Hannenhalli06	Pepin19	1
Hannenhalli06	Rao21	0.911538
Hannenhalli06	Schiano17	1
Hannenhalli06	Spurrell19	1
Hannenhalli06	Sweet18	0.907143
Hannenhalli06	Tarazon14	0.824786
Hannenhalli06	Wang22	0.732143
Hannenhalli06	Yang14	0.976562
Hannenhalli06	vanHeesch19	0.705128
Hua19	Barth06	1
Hua19	Flam19	0.974505
Hua19	Forte22	0.84
Hua19	Greco12	0.757895
Hua19	Hannenhalli06	0.749678
Hua19	Hua19	1
Hua19	Kim16	1
Hua19	Kittleson05	0.677419
Hua19	Kong10	0.884444
Hua19	Liu15_M	0.800972
Hua19	Liu15_R	0.5
Hua19	Molina.Navarro13	0.7
Hua19	Pepin19	1
Hua19	Rao21	1
Hua19	Schiano17	1
Hua19	Spurrell19	0.966667
Hua19	Sweet18	0.977143
Hua19	Tarazon14	0.910256
Hua19	Wang22	0.803571
Hua19	Yang14	1
Hua19	vanHeesch19	0.821795
Kim16	Barth06	0.914286
Kim16	Flam19	0.990451
Kim16	Forte22	0.96
Kim16	Greco12	0.947368
Kim16	Hannenhalli06	0.918492
Kim16	Hua19	0.968254
Kim16	Kim16	1
Kim16	Kittleson05	0.655914
Kim16	Kong10	0.955556
Kim16	Liu15_M	0.9693
Kim16	Liu15_R	1
Kim16	Molina.Navarro13	0.791667
Kim16	Pepin19	1
Kim16	Rao21	0.932051
Kim16	Schiano17	0.875
Kim16	Spurrell19	0.966667
Kim16	Sweet18	0.925714
Kim16	Tarazon14	0.846154
Kim16	Wang22	0.428571
Kim16	Yang14	1
Kim16	vanHeesch19	0.657692
Kittleson05	Barth06	1
Kittleson05	Flam19	0.762121
Kittleson05	Forte22	0.92
Kittleson05	Greco12	0.968421
Kittleson05	Hannenhalli06	0.883698
Kittleson05	Hua19	0.814815
Kittleson05	Kim16	1
Kittleson05	Kittleson05	0.994624
Kittleson05	Kong10	0.808889
Kittleson05	Liu15_M	0.947532
Kittleson05	Liu15_R	1
Kittleson05	Molina.Navarro13	0.85
Kittleson05	Pepin19	0.944444
Kittleson05	Rao21	0.785897
Kittleson05	Schiano17	1
Kittleson05	Spurrell19	0.988889
Kittleson05	Sweet18	0.92
Kittleson05	Tarazon14	0.777778
Kittleson05	Wang22	1
Kittleson05	Yang14	0.90625
Kittleson05	vanHeesch19	0.792308
Kong10	Barth06	0.971429
Kong10	Flam19	0.972126
Kong10	Forte22	0.88
Kong10	Greco12	1
Kong10	Hannenhalli06	0.96875
Kong10	Hua19	1
Kong10	Kim16	1
Kong10	Kittleson05	0.897849
Kong10	Kong10	1
Kong10	Liu15_M	0.982095
Kong10	Liu15_R	1
Kong10	Molina.Navarro13	0.958333
Kong10	Pepin19	1
Kong10	Rao21	0.989744
Kong10	Schiano17	1
Kong10	Spurrell19	1
Kong10	Sweet18	0.998571
Kong10	Tarazon14	0.952991
Kong10	Wang22	0.964286
Kong10	Yang14	1
Kong10	vanHeesch19	0.776923
Liu15_M	Barth06	0.971429
Liu15_M	Flam19	0.974183
Liu15_M	Forte22	0.96
Liu15_M	Greco12	1
Liu15_M	Hannenhalli06	0.957796
Liu15_M	Hua19	0.941799
Liu15_M	Kim16	1
Liu15_M	Kittleson05	0.989247
Liu15_M	Kong10	0.946667
Liu15_M	Liu15_M	0.991858
Liu15_M	Liu15_R	1
Liu15_M	Molina.Navarro13	0.933333
Liu15_M	Pepin19	1
Liu15_M	Rao21	0.95641
Liu15_M	Schiano17	1
Liu15_M	Spurrell19	1
Liu15_M	Sweet18	0.962857
Liu15_M	Tarazon14	0.833333
Liu15_M	Wang22	0.875
Liu15_M	Yang14	1
Liu15_M	vanHeesch19	0.715385
Liu15_R	Barth06	0.971429
Liu15_R	Flam19	0.97084
Liu15_R	Forte22	0.84
Liu15_R	Greco12	1
Liu15_R	Hannenhalli06	0.903351
Liu15_R	Hua19	0.62963
Liu15_R	Kim16	1
Liu15_R	Kittleson05	0.962366
Liu15_R	Kong10	0.835556
Liu15_R	Liu15_M	0.965603
Liu15_R	Liu15_R	1
Liu15_R	Molina.Navarro13	0.916667
Liu15_R	Pepin19	1
Liu15_R	Rao21	0.652564
Liu15_R	Schiano17	0.875
Liu15_R	Spurrell19	1
Liu15_R	Sweet18	0.79
Liu15_R	Tarazon14	0.769231
Liu15_R	Wang22	0.535714
Liu15_R	Yang14	0.976562
Liu15_R	vanHeesch19	0.75641
Molina.Navarro13	Barth06	1
Molina.Navarro13	Flam19	0.849408
Molina.Navarro13	Forte22	0.8
Molina.Navarro13	Greco12	0.915789
Molina.Navarro13	Hannenhalli06	0.938789
Molina.Navarro13	Hua19	0.518519
Molina.Navarro13	Kim16	0.8125
Molina.Navarro13	Kittleson05	0.822581
Molina.Navarro13	Kong10	0.92
Molina.Navarro13	Liu15_M	0.897142
Molina.Navarro13	Liu15_R	1
Molina.Navarro13	Molina.Navarro13	1
Molina.Navarro13	Pepin19	1
Molina.Navarro13	Rao21	0.703846
Molina.Navarro13	Schiano17	0.75
Molina.Navarro13	Spurrell19	0.914815
Molina.Navarro13	Sweet18	0.89
Molina.Navarro13	Tarazon14	1
Molina.Navarro13	Wang22	1
Molina.Navarro13	Yang14	0.914062
Molina.Navarro13	vanHeesch19	0.837179
Pepin19	Barth06	0.885714
Pepin19	Flam19	0.929205
Pepin19	Forte22	0.8
Pepin19	Greco12	0.926316
Pepin19	Hannenhalli06	0.824742
Pepin19	Hua19	0.772487
Pepin19	Kim16	1
Pepin19	Kittleson05	0.758065
Pepin19	Kong10	0.875556
Pepin19	Liu15_M	0.875125
Pepin19	Liu15_R	1
Pepin19	Molina.Navarro13	0.875
Pepin19	Pepin19	1
Pepin19	Rao21	0.551282
Pepin19	Schiano17	0.75
Pepin19	Spurrell19	0.944444
Pepin19	Sweet18	0.917143
Pepin19	Tarazon14	0.854701
Pepin19	Wang22	0.446429
Pepin19	Yang14	0.984375
Pepin19	vanHeesch19	0.711538
Rao21	Barth06	1
Rao21	Flam19	0.941776
Rao21	Forte22	0.8
Rao21	Greco12	0.736842
Rao21	Hannenhalli06	0.794781
Rao21	Hua19	1
Rao21	Kim16	0.875
Rao21	Kittleson05	0.655914
Rao21	Kong10	0.871111
Rao21	Liu15_M	0.816509
Rao21	Liu15_R	0.5
Rao21	Molina.Navarro13	0.716667
Rao21	Pepin19	0.888889
Rao21	Rao21	1
Rao21	Schiano17	1
Rao21	Spurrell19	0.962963
Rao21	Sweet18	0.945714
Rao21	Tarazon14	0.931624
Rao21	Wang22	0.839286
Rao21	Yang14	0.984375
Rao21	vanHeesch19	0.734615
Schiano17	Barth06	0.971429
Schiano17	Flam19	0.931938
Schiano17	Forte22	0.8
Schiano17	Greco12	0.978947
Schiano17	Hannenhalli06	0.902062
Schiano17	Hua19	1
Schiano17	Kim16	1
Schiano17	Kittleson05	0.956989
Schiano17	Kong10	0.937778
Schiano17	Liu15_M	0.959455
Schiano17	Liu15_R	1
Schiano17	Molina.Navarro13	0.675
Schiano17	Pepin19	0.944444
Schiano17	Rao21	0.99359
Schiano17	Schiano17	1
Schiano17	Spurrell19	1
Schiano17	Sweet18	0.961429
Schiano17	Tarazon14	0.884615
Schiano17	Wang22	0.910714
Schiano17	Yang14	1
Schiano17	vanHeesch19	0.844872
Spurrell19	Barth06	0.971429
Spurrell19	Flam19	0.992895
Spurrell19	Forte22	0.92
Spurrell19	Greco12	1
Spurrell19	Hannenhalli06	0.951997
Spurrell19	Hua19	0.968254
Spurrell19	Kim16	1
Spurrell19	Kittleson05	0.973118
Spurrell19	Kong10	0.955556
Spurrell19	Liu15_M	0.98438
Spurrell19	Liu15_R	1
Spurrell19	Molina.Navarro13	0.791667
Spurrell19	Pepin19	1
Spurrell19	Rao21	0.966667
Spurrell19	Schiano17	1
Spurrell19	Spurrell19	1
Spurrell19	Sweet18	0.94
Spurrell19	Tarazon14	0.794872
Spurrell19	Wang22	0.625
Spurrell19	Yang14	1
Spurrell19	vanHeesch19	0.694872
Sweet18	Barth06	1
Sweet18	Flam19	0.99222
Sweet18	Forte22	0.84
Sweet18	Greco12	0.926316
Sweet18	Hannenhalli06	0.92558
Sweet18	Hua19	0.994709
Sweet18	Kim16	1
Sweet18	Kittleson05	0.736559
Sweet18	Kong10	0.968889
Sweet18	Liu15_M	0.953473
Sweet18	Liu15_R	0.666667
Sweet18	Molina.Navarro13	0.983333
Sweet18	Pepin19	1
Sweet18	Rao21	0.996154
Sweet18	Schiano17	1
Sweet18	Spurrell19	0.981481
Sweet18	Sweet18	1
Sweet18	Tarazon14	0.940171
Sweet18	Wang22	1
Sweet18	Yang14	1
Sweet18	vanHeesch19	0.803846
Tarazon14	Barth06	1
Tarazon14	Flam19	0.909594
Tarazon14	Forte22	0.8
Tarazon14	Greco12	0.884211
Tarazon14	Hannenhalli06	0.833441
Tarazon14	Hua19	1
Tarazon14	Kim16	0.9375
Tarazon14	Kittleson05	0.806452
Tarazon14	Kong10	0.897778
Tarazon14	Liu15_M	0.854603
Tarazon14	Liu15_R	0.666667
Tarazon14	Molina.Navarro13	1
Tarazon14	Pepin19	1
Tarazon14	Rao21	0.983333
Tarazon14	Schiano17	0.875
Tarazon14	Spurrell19	0.896296
Tarazon14	Sweet18	0.964286
Tarazon14	Tarazon14	1
Tarazon14	Wang22	0.964286
Tarazon14	Yang14	1
Tarazon14	vanHeesch19	0.858974
Wang22	Barth06	1
Wang22	Flam19	0.553562
Wang22	Forte22	0.8
Wang22	Greco12	0.8
Wang22	Hannenhalli06	0.612113
Wang22	Hua19	0.952381
Wang22	Kim16	0.125
Wang22	Kittleson05	0.865591
Wang22	Kong10	0.884444
Wang22	Liu15_M	0.742772
Wang22	Liu15_R	0.666667
Wang22	Molina.Navarro13	0.975
Wang22	Pepin19	0.944444
Wang22	Rao21	0.964103
Wang22	Schiano17	1
Wang22	Spurrell19	0.774074
Wang22	Sweet18	0.914286
Wang22	Tarazon14	0.965812
Wang22	Wang22	1
Wang22	Yang14	0.914062
Wang22	vanHeesch19	0.667949
Yang14	Barth06	1
Yang14	Flam19	0.993377
Yang14	Forte22	0.8
Yang14	Greco12	0.936842
Yang14	Hannenhalli06	0.920103
Yang14	Hua19	1
Yang14	Kim16	1
Yang14	Kittleson05	0.887097
Yang14	Kong10	0.946667
Yang14	Liu15_M	0.963194
Yang14	Liu15_R	1
Yang14	Molina.Navarro13	0.891667
Yang14	Pepin19	1
Yang14	Rao21	1
Yang14	Schiano17	1
Yang14	Spurrell19	1
Yang14	Sweet18	0.99
Yang14	Tarazon14	0.991453
Yang14	Wang22	0.803571
Yang14	Yang14	1
Yang14	vanHeesch19	0.748718
vanHeesch19	Barth06	0.885714
vanHeesch19	Flam19	0.55951
vanHeesch19	Forte22	0.8
vanHeesch19	Greco12	0.863158
vanHeesch19	Hannenhalli06	0.645941
vanHeesch19	Hua19	0.915344
vanHeesch19	Kim16	0.6875
vanHeesch19	Kittleson05	0.903226
vanHeesch19	Kong10	0.84
vanHeesch19	Liu15_M	0.83512
vanHeesch19	Liu15_R	0.833333
vanHeesch19	Molina.Navarro13	0.858333
vanHeesch19	Pepin19	1
vanHeesch19	Rao21	0.876923
vanHeesch19	Schiano17	1
vanHeesch19	Spurrell19	0.740741
vanHeesch19	Sweet18	0.878571
vanHeesch19	Tarazon14	0.858974
vanHeesch19	Wang22	1
vanHeesch19	Yang14	0.757812
vanHeesch19	vanHeesch19	0.944872

## Sheet: fig_3E
predictor	target	HF
Fib	CM	0.5267
Fib	Endo	0.274046
Myeloid	Endo	0.266222
PC	Endo	0.280554
CM	Fib	0.281511
Endo	Fib	0.214369
Myeloid	Fib	0.286126
PC	Fib	0.206507
Endo	Lymphoid	0.318922
Endo	Myeloid	0.246565
Fib	Myeloid	0.33877
vSMCs	Myeloid	0.264914
Endo	PC	0.28548
Fib	PC	0.268631
vSMCs	PC	0.340558
Myeloid	vSMCs	0.480194
PC	vSMCs	0.561864

[truncated: 32 more sheets: fig_3F, fig_4B, fig_4C1, fig_4C2, fig_4D, fig_4E, fig_4F, fig_5E, fig_5E2, fig_5F, fig_5G1, fig_5G2, fig_2D, fig_2E_left, fig_2E_right, fig_2F, fig_2G, fig_2H, fig_3B, fig_3C …]
